# Supplementary material for: Tamoxifen-Induced Apoptosis of MCF-7 Cells via GPR30/PI3K/MAPKs Interactions: Verification by ODE Modeling and RNA Sequencing
Source: Front Physiol. 2018 Jul 11;9:907. doi: 10.3389/fphys.2018.00907 (PMC6050429; doi:10.3389/fphys.2018.00907)
Supplement: TABLE S2 — Summary of RNA sequence analysis for up-regulated genes. [file Data_Sheet_2.XLSX]

## Sheet: Sheet1
	gene_id	gene_name	locus	value_CR	value_TR	log2.fold_change.	p_value	q_value
1	ENSG00000110076	NRXN2	11:64606173-64723188		1.82464		5e-05	0.000678623
2	ENSG00000132436	FIGNL1	7:50444127-50565457	5.18022	14.1696	1.45172	5e-05	0.000678623
3	ENSG00000171903	CYP4F11	19:15912366-15934867	1.25856	5.79388	2.20276	5e-05	0.000678623
4	ENSG00000172345	STARD5	15:81159574-81324183	1.40977	12.7448	3.17638	5e-05	0.000678623
5	ENSG00000184144	CNTN2	1:205042936-205078284	1.11446	4.80029	2.10678	5e-05	0.000678623
6	ENSG00000283000	AL392046.2	10:34969908-34975578		1.65681		5e-05	0.000678623
7	MSTRG.10087	PPP4R3A	14:91457610-91510554	50.6458	104.02	1.03834	5e-05	0.000678623
8	MSTRG.10106	GOLGA5	14:92794230-92839963	24.6008	66.2991	1.43028	5e-05	0.000678623
9	MSTRG.10239	WARS	14:100333787-100530303	33.0058	157.96	2.25877	5e-05	0.000678623
10	MSTRG.10293	HSP90AA1	14:102067714-102305200	300.606	2795.13	3.21697	5e-05	0.000678623
11	MSTRG.10305	EIF5	14:103333543-103345025	81.5328	473.262	2.53719	5e-05	0.000678623
12	MSTRG.10343	CEP170B	14:104855662-104896770	36.286	79.3823	1.1294	5e-05	0.000678623
13	MSTRG.10346	C14orf79	14:104985774-105036426	18.7578	45.8576	1.28967	5e-05	0.000678623
14	MSTRG.10412	NSMCE3	15:29120253-29570723	3.80029	12.6412	1.73395	5e-05	0.000678623
15	MSTRG.10493	NOP10	15:34341712-34343177	35.4742	83.5335	1.23558	5e-05	0.000678623
16	MSTRG.10660	BAHD1	15:40439720-40468242	7.57574	14.9046	0.976304	5e-05	0.000678623
17	MSTRG.10686	RHOV	15:40872213-40874289	19.6753	57.7427	1.55325	5e-05	0.000678623
18	MSTRG.10688	VPS18	15:40894429-40903975	6.29439	15.1033	1.26272	5e-05	0.000678623
19	MSTRG.10690	CHAC1	15:40952961-40956519	3.79995	34.8533	3.19724	5e-05	0.000678623
20	MSTRG.10824	PDIA3	15:43726917-43803043	69.65	169.217	1.28068	5e-05	0.000678623
21	MSTRG.10857	GABPB1	15:50275391-50372202	16.216	90.7581	2.48461	5e-05	0.000678623
22	MSTRG.10931	MAPK6	15:51829627-52100523	45.5714	181.634	1.99483	5e-05	0.000678623
23	MSTRG.11121	PPIB	15:64151714-64163205	37.5326	134.178	1.83794	5e-05	0.000678623
24	MSTRG.11218	FEM1B	15:68267791-68295865	28.243	58.7531	1.05677	5e-05	0.000678623
25	MSTRG.11358	FBXO22	15:75903858-76059795	20.9145	63.0182	1.59126	5e-05	0.000678623
26	MSTRG.1137	JUN	1:58780787-58784327	160.62	405.011	1.3343	5e-05	0.000678623
27	MSTRG.11407	DNAJA4	15:78250501-78299924	16.0315	123.541	2.946	5e-05	0.000678623
28	MSTRG.11483	WHAMM	15:82809627-82836108	4.48826	24.85	2.46902	5e-05	0.000678623
29	MSTRG.11493	GOLGA2P10	15:82459471-82513950	6.09146	17.4488	1.51827	5e-05	0.000678623
30	MSTRG.11537	ZNF592	15:84748634-84806432	16.8225	30.1253	0.840583	5e-05	0.000678623
31	MSTRG.11545	KLHL25	15:85759163-85795030	4.05304	13.0237	1.68406	5e-05	0.000678623
32	MSTRG.11581	AEN	15:88621295-88632282	23.0944	87.7806	1.92636	5e-05	0.000678623
33	MSTRG.11629	AC091167.2,AC091167.3,AC091167.7,GOLGA2P8,NGRN,RN7SL736P,TTLL13P	15:90249529-90314499	22.0579	57.5776	1.38421	5e-05	0.000678623
34	MSTRG.11704	AC013394.1,CHD2,LINC01578,MIR3175	15:92882706-93028005	157.177	361.006	1.19964	5e-05	0.000678623
35	MSTRG.11726	ARRDC4	15:97960697-97973838	4.73493	53.4889	3.49782	5e-05	0.000678623
36	MSTRG.11771	SELENOS	15:101270816-101277500	18.7266	147.653	2.97905	5e-05	0.000678623
37	MSTRG.11810	CAPN15	16:527716-554636	25.5696	69.2701	1.4378	5e-05	0.000678623
38	MSTRG.11831	RHOT2	16:668085-674174	40.4287	88.4413	1.12934	5e-05	0.000678623
39	MSTRG.11864	C16orf91	16:1419743-1420800	7.36928	42.2552	2.51953	5e-05	0.000678623
40	MSTRG.11866	UBE2I	16:1305546-1327018	54.3863	108.986	1.00283	5e-05	0.000678623
41	MSTRG.11869	TSR3	16:1333600-1351911	26.837	63.035	1.23193	5e-05	0.000678623
42	MSTRG.11897	TBL3	16:1972036-1984192	14.505	33.2201	1.19551	5e-05	0.000678623
43	MSTRG.11899	GFER	16:1984206-1994275	7.94876	21.5334	1.43777	5e-05	0.000678623
44	MSTRG.11903	ZNF598	16:1997653-2009823	25.409	112.105	2.14144	5e-05	0.000678623
45	MSTRG.11935	RNPS1	16:2253115-2273418	112.726	209.852	0.896556	5e-05	0.000678623
46	MSTRG.11941	PGP	16:2211996-2214807	12.4399	37.9592	1.60947	5e-05	0.000678623
47	MSTRG.11984	KCTD5	16:2682474-2709030	8.37022	43.1418	2.36575	5e-05	0.000678623
48	MSTRG.12019	TNFRSF12A	16:3014711-3022383	104.996	430.58	2.03595	5e-05	0.000678623
49	MSTRG.12034	ZNF213	16:3110459-3142805	10.6407	42.9808	2.0141	5e-05	0.000678623
50	MSTRG.12041	LINC00921,ZNF263	16:3263742-3318852	16.3805	43.1113	1.39608	5e-05	0.000678623
51	MSTRG.12069	UBALD1	16:4608882-4615027	44.5556	98.5374	1.14506	5e-05	0.000678623
52	MSTRG.12090	NUDT16L1	16:4693693-4695859	11.7105	53.1829	2.18316	5e-05	0.000678623
53	MSTRG.12108	DNAJA3	16:4425804-4456775	24.7347	60.3876	1.28772	5e-05	0.000678623
54	MSTRG.12190	TXNDC11	16:11668413-11744506	12.0168	47.5969	1.98581	5e-05	0.000678623
55	MSTRG.121	CDK11B	1:1632094-1659012	4.8184	14.0696	1.54595	5e-05	0.000678623
56	MSTRG.12223	ZC3H7A	16:11750585-11797267	31.4723	74.4895	1.24295	5e-05	0.000678623
57	MSTRG.12227	RSL1D1	16:11833849-11851585	132.594	275.003	1.05243	5e-05	0.000678623
58	MSTRG.1226	GADD45A	1:67685060-67688338	5.18178	120.26	4.53657	5e-05	0.000678623
59	MSTRG.12579	CDIPT	16:29858356-29868053	30.4136	52.4583	0.786455	5e-05	0.000678623
60	MSTRG.12621	PPP4C	16:30075977-30085377	60.9971	112.277	0.880246	5e-05	0.000678623
61	MSTRG.12629	SEPHS2	16:30443630-30446181	30.7439	100.501	1.70884	5e-05	0.000678623
62	MSTRG.12630	NPIPB13,SMG1P5	16:30222936-30336087	13.9005	29.2146	1.07156	5e-05	0.000678623
63	MSTRG.12646	AC002310.4,AC002310.5,ZNF747,ZNF764,ZNF768	16:30524000-30558498	35.1923	64.0192	0.863244	5e-05	0.000678623
64	MSTRG.12710	C16orf58	16:31483001-31509309	25.2408	55.1682	1.12808	5e-05	0.000678623
65	MSTRG.12757	DNAJA2	16:46955361-46973788	21.5671	41.0303	0.927859	5e-05	0.000678623
66	MSTRG.12777	PAPD5	16:50152917-50235310	3.57331	9.09285	1.34747	5e-05	0.000678623
67	MSTRG.12846	MT2A	16:56608198-56609497	104.487	2658.6	4.66927	5e-05	0.000678623
68	MSTRG.12855	MT1F	16:56657693-56660698	10.7731	260.133	4.59375	5e-05	0.000678623
69	MSTRG.12857	AC026461.1,DPPA2P4,MT1X	16:56666730-56688052	80.2668	2034.82	4.66395	5e-05	0.000678623
70	MSTRG.12862	HERPUD1	16:56932047-56944863	49.1699	550.926	3.48601	5e-05	0.000678623
71	MSTRG.1292	ACADM,RABGGTB,SNORD45A,SNORD45B,SNORD45C	1:75724346-75795079	42.7191	87.3919	1.03262	5e-05	0.000678623
72	MSTRG.12970	E2F4	16:67192168-67198918	21.7907	68.443	1.65119	5e-05	0.000678623
73	MSTRG.12976	TMEM208	16:67227102-67229278	22.1263	82.2816	1.89481	5e-05	0.000678623
74	MSTRG.13058	NQO1	16:69706995-69726951	115.495	417.618	1.85435	5e-05	0.000678623
75	MSTRG.13072	AARS	16:70252294-70289543	113.725	342.755	1.59162	5e-05	0.000678623
76	MSTRG.13102	CMTR2	16:71281388-71289715	16.1446	37.1202	1.20115	5e-05	0.000678623
77	MSTRG.1311	DNAJB4,GIPC2	1:77979174-78138449	3.20777	31.0412	3.27454	5e-05	0.000678623
78	MSTRG.13193	PSMD7	16:74054150-74435254	58.9642	153.601	1.38127	5e-05	0.000678623
79	MSTRG.13217	TERF2IP	16:75627473-75761872	39.9221	148.709	1.89723	5e-05	0.000678623
80	MSTRG.13325	AC009119.2,MLYCD,OSGIN1	16:83899110-83966332	20.3792	154.854	2.92574	5e-05	0.000678623
81	MSTRG.13345	COTL1	16:84565593-84618077	13.4484	33.8181	1.33036	5e-05	0.000678623
82	MSTRG.1337	C1orf52	1:85249952-85259672	7.5693	48.7463	2.68706	5e-05	0.000678623
83	MSTRG.13405	MAP1LC3B	16:87083561-87404779	42.2056	337.168	2.99796	5e-05	0.000678623
84	MSTRG.13416	-	16:88234784-88302511	2.42515	6.95365	1.5197	5e-05	0.000678623
85	MSTRG.13432	MVD	16:88651934-88663161	24.7709	267.035	3.43031	5e-05	0.000678623
86	MSTRG.13442	RNF166	16:88696494-88706421	11.1588	39.4641	1.82236	5e-05	0.000678623
87	MSTRG.13456	ZNF778	16:89217702-89237071	5.30868	23.0085	2.11574	5e-05	0.000678623
88	MSTRG.13542	MIR22,MIR22HG	17:1711492-1738599	2.96055	29.9324	3.33777	5e-05	0.000678623
89	MSTRG.13699	DERL2	17:5471250-5490814	8.40497	42.8344	2.34946	5e-05	0.000678623
90	MSTRG.13700	MIS12	17:5471250-5490814	5.31806	19.6162	1.88307	5e-05	0.000678623
91	MSTRG.13770	KDM6B	17:7834225-7854796	23.2297	47.302	1.02593	5e-05	0.000678623
92	MSTRG.13778	BORCS6	17:8188332-8190907	3.46315	26.4331	2.93219	5e-05	0.000678623
93	MSTRG.13788	AC129492.3,MIR6883,PER1,VAMP2	17:8140471-8163546	36.1825	145.755	2.01018	5e-05	0.000678623
94	MSTRG.13874	AC005324.3,CDRT1,TRIM16	17:15565482-15684311	10.828	70.8717	2.71044	5e-05	0.000678623
95	MSTRG.13883	UBB	17:16380797-16382745	225.169	853.384	1.92219	5e-05	0.000678623
96	MSTRG.13955	FLII	17:18225586-18258916	60.8214	193.54	1.66998	5e-05	0.000678623
97	MSTRG.13960	AC026271.5,TRIM16L	17:18697997-18736118	7.84324	71.408	3.18656	5e-05	0.000678623
98	MSTRG.13963	FAM83G	17:18950344-19047637	9.50252	18.6647	0.973927	5e-05	0.000678623
99	MSTRG.13973	TVP23B	17:18744023-18931287	22.9823	70.0591	1.60805	5e-05	0.000678623
100	MSTRG.14039	TMEM11	17:21197279-21230035	8.11042	27.6396	1.76889	5e-05	0.000678623
101	MSTRG.14066	MAP2K3	17:21284671-21315240	29.3114	75.4357	1.36378	5e-05	0.000678623
102	MSTRG.14100	POLDIP2	17:28347176-28357522	14.9452	33.9828	1.18512	5e-05	0.000678623
103	MSTRG.14120	TRAF4	17:28743983-28750958	42.0036	90.8907	1.11362	5e-05	0.000678623
104	MSTRG.1414	GCLM	1:93885204-93909456	2.85161	17.251	2.59683	5e-05	0.000678623
105	MSTRG.14299	PSMD11	17:32423970-32483318	19.7575	57.6524	1.54498	5e-05	0.000678623
106	MSTRG.1429	TMED5	1:93149741-93369498	8.81657	34.2964	1.95977	5e-05	0.000678623
107	MSTRG.14301	AC005899.4,MIR632,RHBDL3,ZNF207	17:32266175-32381886	42.0221	94.5901	1.17054	5e-05	0.000678623
108	MSTRG.14420	CWC25	17:38800433-38825481	5.56248	23.8264	2.09876	5e-05	0.000678623
109	MSTRG.14459	PSMD3	17:39980796-39997960	17.7746	40.5618	1.1903	5e-05	0.000678623
110	MSTRG.14475	CDC6	17:40287632-40304657	11.865	41.7796	1.81609	5e-05	0.000678623
111	MSTRG.14491	NR1D1	17:40019096-40100725	6.68073	31.9763	2.25892	5e-05	0.000678623
112	MSTRG.14513	EIF1	17:41688884-41692668	112.777	308.928	1.4538	5e-05	0.000678623
113	MSTRG.14517	KLHL11	17:41853544-41865431	7.04276	23.842	1.75929	5e-05	0.000678623
114	MSTRG.14552	TUBG2	17:42659304-42667006	7.64227	18.4765	1.27362	5e-05	0.000678623
115	MSTRG.14576	AARSD1,PTGES3L,PTGES3L-AARSD1	17:42950525-42980528	9.78447	32.6841	1.74002	5e-05	0.000678623
116	MSTRG.14693	SLC25A39	17:44319624-44324870	76.5277	142.768	0.899614	5e-05	0.000678623
117	MSTRG.14746	-	17:47492863-47493455		6.78897		5e-05	0.000678623
118	MSTRG.14762	AC005670.2,GOSR2,LRRC37A17P	17:46833200-47100323	40.4969	79.9035	0.980448	5e-05	0.000678623
119	MSTRG.14780	NFE2L1	17:48048328-48061487	44.8929	118.717	1.40297	5e-05	0.000678623
120	MSTRG.14818	UBE2Z	17:48874859-48929056	55.9182	108.749	0.959619	5e-05	0.000678623
121	MSTRG.14831	SLC35B1	17:49700942-49836454	25.2289	138.998	2.46192	5e-05	0.000678623
122	MSTRG.14846	LRRC59	17:50373219-50397888	26.6377	154.798	2.53885	5e-05	0.000678623
123	MSTRG.14899	C17orf67	17:56791912-56869567	2.43479	10.3367	2.08591	5e-05	0.000678623
124	MSTRG.14901	DGKE	17:56791912-56869567	8.39773	47.3421	2.49505	5e-05	0.000678623
125	MSTRG.14909	MIR3614,TRIM25	17:56887908-56914038	34.4499	116.417	1.75673	5e-05	0.000678623
126	MSTRG.14925	VEZF1	17:57971546-57988760	16.8074	34.2204	1.02576	5e-05	0.000678623
127	MSTRG.15019	PPM1D	17:60600182-60666280	59.6891	221.449	1.89143	5e-05	0.000678623
128	MSTRG.15040	-	17:61501444-61502509		2.74647		5e-05	0.000678623
129	MSTRG.15056	METTL2A	17:62423866-62450822	22.1278	54.1061	1.28993	5e-05	0.000678623
130	MSTRG.15090	-	17:62065382-62065957	73.5183	184.522	1.32762	5e-05	0.000678623
131	MSTRG.15094	TACO1	17:63600871-63609965	10.7137	34.6213	1.6922	5e-05	0.000678623
132	MSTRG.15139	ERN1	17:64039141-64130819	10.9436	86.2278	2.97807	5e-05	0.000678623
133	MSTRG.15162	GNA13	17:65010714-65056839	41.1232	78.0262	0.924006	5e-05	0.000678623
134	MSTRG.15197	PSMD12	17:67337915-67366627	20.7175	52.8053	1.34983	5e-05	0.000678623
135	MSTRG.1526	AL356488.2,SCARNA2	1:109100192-109100619	589.895	2212.75	1.90731	5e-05	0.000678623
136	MSTRG.15272	RPL38	17:74203581-74213342	161.384	478.336	1.56753	5e-05	0.000678623
137	MSTRG.1528	TMEM167B	1:109087970-109096934	12.4549	32.9359	1.40295	5e-05	0.000678623
138	MSTRG.15319	MRPL58	17:75012669-75021261	9.85325	27.0895	1.45906	5e-05	0.000678623
139	MSTRG.15320	FDXR	17:74862496-74873031	13.0883	26.9432	1.04164	5e-05	0.000678623
140	MSTRG.15321	HID1	17:74950742-74975728	31.3413	79.3495	1.34016	5e-05	0.000678623
141	MSTRG.15359	WBP2	17:75845698-75856507	34.4086	101.196	1.55631	5e-05	0.000678623
142	MSTRG.15362	AC087289.3,FBF1,MRPL38	17:75897059-75941140	37.3943	93.3389	1.31966	5e-05	0.000678623
143	MSTRG.15367	UBALD2	17:76265201-76271299	10.5087	25.7763	1.29446	5e-05	0.000678623
144	MSTRG.15383	SRP68	17:76038774-76121576	19.1722	63.4102	1.7257	5e-05	0.000678623
145	MSTRG.15389	UBE2O	17:76389450-76453206	16.1975	50.5952	1.64323	5e-05	0.000678623
146	MSTRG.1539	SARS	1:109213917-109238169	77.3676	192.984	1.31868	5e-05	0.000678623
147	MSTRG.15407	H3F3B,MIR4738	17:75776433-75825799	372.656	2468.85	2.72792	5e-05	0.000678623
148	MSTRG.15426	JMJD6,uc_338	17:76712831-76726799	10.9917	47.2102	2.10268	5e-05	0.000678623
149	MSTRG.15428	MIR636,SRSF2	17:76726829-76781449	54.8583	134.954	1.29868	5e-05	0.000678623
150	MSTRG.1544	PSMA5	1:109399030-109426427	48.0352	86.7784	0.853245	5e-05	0.000678623
151	MSTRG.15469	CYTH1,USP36	17:78674047-78841441	49.6966	114.185	1.20015	5e-05	0.000678623
152	MSTRG.15487	CBX4	17:79833155-79839429	25.8368	115.432	2.15954	5e-05	0.000678623
153	MSTRG.15550	-	17:81650458-81663112		11.395		5e-05	0.000678623
154	MSTRG.15559	NPLOC4	17:81556886-81648749	17.5653	66.9923	1.93127	5e-05	0.000678623
155	MSTRG.15577	MCRIP1	17:81822360-81833302	9.82791	24.8135	1.33617	5e-05	0.000678623
156	MSTRG.15582	HGS	17:81680624-81703300	29.7715	87.6634	1.55804	5e-05	0.000678623
157	MSTRG.15588	ARHGDIA	17:81867720-81871406	67.0368	124.765	0.896188	5e-05	0.000678623
158	MSTRG.15590	P4HB	17:81843158-81860694	281.769	916.681	1.70191	5e-05	0.000678623
159	MSTRG.15592	MYADML2,PYCR1	17:81932383-81947601	56.0972	128.906	1.20032	5e-05	0.000678623
160	MSTRG.15595	ASPSCR1	17:81976806-82017406	26.2505	63.8379	1.28207	5e-05	0.000678623
161	MSTRG.15606	PCYT2	17:81887843-81911464	6.96113	26.5224	1.92982	5e-05	0.000678623
162	MSTRG.15607	MAFG,SIRT7	17:81911938-81927714	24.2134	69.036	1.51155	5e-05	0.000678623
163	MSTRG.15610	DCXR	17:82035135-82037732	45.8975	180.324	1.97411	5e-05	0.000678623
164	MSTRG.15614	GPS1	17:82047901-82057470	29.085	83.3473	1.51886	5e-05	0.000678623
165	MSTRG.15615	DUS1L	17:82057505-82065887	40.5186	90.7077	1.16264	5e-05	0.000678623
166	MSTRG.15656	USP14	18:158382-268050	18.6216	50.1564	1.42946	5e-05	0.000678623
167	MSTRG.15719	MYL12B	18:3261908-3278284	186.971	423.962	1.18112	5e-05	0.000678623
168	MSTRG.15720	TGIF1	18:3411607-3459978	54.1661	290.778	2.42446	5e-05	0.000678623
169	MSTRG.15877	GATA6	18:22169442-22205229	1.7845	6.08172	1.76896	5e-05	0.000678623
170	MSTRG.158	TPRG1L	1:3625001-3630127	3.72542	9.94935	1.4172	5e-05	0.000678623
171	MSTRG.15908	RIOK3	18:23452822-23486603	31.869	116.308	1.86772	5e-05	0.000678623
172	MSTRG.1600	LAMTOR5-AS1,RBM15	1:110286374-110443817	25.0379	57.9228	1.21002	5e-05	0.000678623
173	MSTRG.16121	MEX3C	18:51174549-51218304	11.6491	25.7042	1.14178	5e-05	0.000678623
174	MSTRG.16157	LMAN1	18:59327822-59359962	23.5008	65.1336	1.47069	5e-05	0.000678623
175	MSTRG.16158	PMAIP1	18:59899947-59904306	4.33093	31.6853	2.87106	5e-05	0.000678623
176	MSTRG.16175	ZCCHC2	18:62523006-62587709	9.68795	23.7353	1.29277	5e-05	0.000678623
177	MSTRG.1624	AL603832.3,PPM1J,RHOC	1:112701105-112715477	80.6903	145.148	0.847062	5e-05	0.000678623
178	MSTRG.16274	ADNP2	18:80109030-80147523	12.4226	28.7101	1.20859	5e-05	0.000678623
179	MSTRG.16304	RNF126	19:647525-663277	29.5187	80.9489	1.45538	5e-05	0.000678623
180	MSTRG.16319	MIR4745,PTBP1	19:797074-812327	105.855	246.315	1.21841	5e-05	0.000678623
181	MSTRG.16335	GPX4	19:1103925-1106791	86.3275	163.132	0.918146	5e-05	0.000678623
182	MSTRG.16340	MIDN	19:1248552-1259140	118.466	278.202	1.23166	5e-05	0.000678623
183	MSTRG.16378	GADD45B	19:2476121-2478259	28.9537	105.774	1.86916	5e-05	0.000678623
184	MSTRG.16382	SGTA	19:2754713-2783371	15.0605	34.4336	1.19305	5e-05	0.000678623
185	MSTRG.16399	DOHH	19:3490820-3500940	5.23673	19.7201	1.91293	5e-05	0.000678623
186	MSTRG.16427	DAPK3,MIR637	19:3950895-3971123	43.1277	169.19	1.97195	5e-05	0.000678623
187	MSTRG.16432	MAP2K2	19:4090320-4124129	40.9522	69.273	0.758353	5e-05	0.000678623
188	MSTRG.16445	CACTIN	19:3607246-3626815	4.02327	12.8802	1.67872	5e-05	0.000678623
189	MSTRG.16473	MYDGF	19:4639517-4670370	8.38172	42.3185	2.33597	5e-05	0.000678623
190	MSTRG.16477	FEM1A	19:4791680-4801273	1.46079	4.0185	1.45991	5e-05	0.000678623
191	MSTRG.16479	TICAM1	19:4815931-4831704	4.41167	12.9444	1.55294	5e-05	0.000678623
192	MSTRG.16504	LONP1	19:5674946-5720572	28.2564	70.9454	1.32813	5e-05	0.000678623
193	MSTRG.16516	GTF2F1	19:6379568-6412404	12.9174	30.0864	1.21979	5e-05	0.000678623
194	MSTRG.16539	GPR108,MIR6791	19:6677703-6737603	9.63268	33.1341	1.78231	5e-05	0.000678623
195	MSTRG.16540	TRIP10	19:6737924-6751526	9.78045	27.7652	1.50531	5e-05	0.000678623
196	MSTRG.16542	SH2D3A	19:6751635-6767588	8.02133	27.1748	1.76036	5e-05	0.000678623
197	MSTRG.16560	EVI5L	19:7830232-7864976	4.49297	10.8023	1.2656	5e-05	0.000678623
198	MSTRG.1656	BCAS2	1:114552249-114581639	154.01	539.898	1.80966	5e-05	0.000678623
199	MSTRG.16577	XAB2	19:7619524-7629565	12.0099	32.2981	1.42723	5e-05	0.000678623
200	MSTRG.16593	ZNF317	19:9140379-9163424	8.11874	27.9095	1.78143	5e-05	0.000678623
201	MSTRG.1662	DENND2C	1:114582847-114670422	6.43411	17.3195	1.42859	5e-05	0.000678623
202	MSTRG.16634	EIF3G	19:10106222-10119918	73.5629	168.52	1.19587	5e-05	0.000678623
203	MSTRG.16647	CDC37,MIR1181	19:10391133-10469631	44.1689	104.249	1.23894	5e-05	0.000678623
204	MSTRG.16670	TIMM29	19:10928732-10933535	15.1773	51.0645	1.7504	5e-05	0.000678623
205	MSTRG.16720	ASNA1	19:12737138-12748323	22.1868	61.7807	1.47745	5e-05	0.000678623
206	MSTRG.16758	RAD23A	19:12945854-12957236	37.4418	84.0322	1.16629	5e-05	0.000678623
207	MSTRG.16766	CALR	19:12938577-12944489	197.18	724.286	1.87705	5e-05	0.000678623
208	MSTRG.16796	TRMT1	19:13104901-13117567	10.8656	29.3393	1.43306	5e-05	0.000678623
209	MSTRG.16801	CCDC130	19:13731759-13763296	12.5249	38.9863	1.63817	5e-05	0.000678623
210	MSTRG.16839	DDX39A	19:14408818-14419383	33.9841	108.956	1.68081	5e-05	0.000678623
211	MSTRG.16849	DNAJB1	19:14477759-14565980	75.4847	1394.66	4.20759	5e-05	0.000678623
212	MSTRG.16868	BRD4	19:15235435-15345084	64.7816	153.054	1.24039	5e-05	0.000678623
213	MSTRG.16894	AC008764.1,AC008764.4,AC008764.7,CALR3,CHERP,MED26,SLC35E1,SMIM7	19:16479056-16660442	141.029	283.001	1.00482	5e-05	0.000678623
214	MSTRG.16944	MAP1S	19:17719241-17734516	8.96341	22.8915	1.3527	5e-05	0.000678623
215	MSTRG.16949	CCDC124	19:17871972-17943991	17.8441	51.046	1.51635	5e-05	0.000678623
216	MSTRG.16955	MPV17L2	19:18193181-18204074	3.36896	48.1558	3.83733	5e-05	0.000678623
217	MSTRG.16959	JUND	19:18279759-18281622	210.585	539.651	1.35762	5e-05	0.000678623
218	MSTRG.16965	GDF15	19:18374730-18389176	38.934	265.775	2.77111	5e-05	0.000678623
219	MSTRG.17030	AC002985.1,COPE,HOMER3	19:18899513-18946831	66.5217	219.243	1.72063	5e-05	0.000678623
220	MSTRG.17031	DDX49	19:18899513-18946831	19.4113	79.3614	2.03154	5e-05	0.000678623
221	MSTRG.1712	GDAP2	1:117863484-117929630	12.6795	36.407	1.52171	5e-05	0.000678623
222	MSTRG.17166	CEBPG	19:33373329-33382686	14.3937	57.1673	1.98976	5e-05	0.000678623
223	MSTRG.1716	ZNF697	1:119619421-119648275	3.77401	18.686	2.30779	5e-05	0.000678623
224	MSTRG.1717	PHGDH	1:119659797-119744215	49.4767	120.639	1.28588	5e-05	0.000678623
225	MSTRG.17223	RBM42	19:35629029-35637686	16.8743	55.1578	1.70874	5e-05	0.000678623
226	MSTRG.17247	AD001527.2,TBCB	19:36111150-36125947	35.9662	74.867	1.05769	5e-05	0.000678623
227	MSTRG.17327	PSMD8	19:38374535-38383824	42.4089	111.528	1.39497	5e-05	0.000678623
228	MSTRG.17333	YIF1B	19:38305103-38317273	9.64526	26.2118	1.44233	5e-05	0.000678623
229	MSTRG.17335	FAM98C	19:38403134-38426305	18.0886	43.3213	1.26	5e-05	0.000678623
230	MSTRG.17354	NFKBIB	19:38878554-38908893	3.73071	30.5694	3.03457	5e-05	0.000678623
231	MSTRG.17383	PSMC4	19:39971004-39981441	30.8517	109.237	1.82405	5e-05	0.000678623
232	MSTRG.17392	SERTAD1	19:40421591-40426025	11.495	26.2259	1.18998	5e-05	0.000678623
233	MSTRG.17396	BLVRB	19:40447788-40465840	56.2527	126.136	1.16498	5e-05	0.000678623
234	MSTRG.17414	ITPKC	19:40665904-40765389	18.4683	38.9771	1.07757	5e-05	0.000678623
235	MSTRG.17446	RABAC1	19:41956680-41959390	43.6956	82.9295	0.924399	5e-05	0.000678623
236	MSTRG.17448	ZNF574	19:41998320-42081549	9.76653	23.9905	1.29655	5e-05	0.000678623
237	MSTRG.17451	DEDD2	19:42198597-42220140	10.5922	115.161	3.44259	5e-05	0.000678623
238	MSTRG.17518	TOMM40	19:44846174-44903689	17.5959	48.4491	1.46123	5e-05	0.000678623
239	MSTRG.17519	RELB	19:45001429-45038198	1.95806	23.2057	3.56698	5e-05	0.000678623
240	MSTRG.17520	CLPTM1	19:44954584-44993341	12.2327	27.5674	1.17223	5e-05	0.000678623
241	MSTRG.17521	CLASRP	19:45039039-45070956	15.9839	46.6002	1.54371	5e-05	0.000678623
242	MSTRG.17554	IRF2BP1	19:45883606-45886170	8.6958	17.3959	1.00036	5e-05	0.000678623
243	MSTRG.17595	BBC3,MIR3191	19:47220821-47244276	15.9655	68.2499	2.09587	5e-05	0.000678623
244	MSTRG.1759	-	1:143252621-143253223		4.47803		5e-05	0.000678623
245	MSTRG.17611	AC073548.1,NAPA	19:47484281-47515240	13.5426	30.0831	1.15145	5e-05	0.000678623
246	MSTRG.17633	SELENOW	19:47778571-47784686	31.1771	78.3916	1.33021	5e-05	0.000678623
247	MSTRG.17634	PLA2G4C	19:48047842-48110817	1.54887	22.239	3.84381	5e-05	0.000678623
248	MSTRG.17657	FUT1	19:48748010-48755390	2.16726	10.869	2.32627	5e-05	0.000678623
249	MSTRG.17663	PPP1R15A	19:48872391-48876057	16.1453	181.273	3.48898	5e-05	0.000678623
250	MSTRG.17665	NUCB1	19:48900049-48923372	37.8006	87.3225	1.20795	5e-05	0.000678623
251	MSTRG.17687	NOSIP	19:49555207-49591015	10.2219	27.9247	1.44987	5e-05	0.000678623
252	MSTRG.17692	ADM5,PRMT1	19:49675785-49690575	46.134	118.034	1.3553	5e-05	0.000678623
253	MSTRG.17695	SCAF1	19:49642124-49658642	12.7157	37.3071	1.55284	5e-05	0.000678623
254	MSTRG.17718	ZNF473	19:49976466-50066793	5.04761	13.5645	1.42617	5e-05	0.000678623
255	MSTRG.17778	ZNF432,ZNF841	19:52031378-52095765	16.0802	39.2228	1.28641	5e-05	0.000678623
256	MSTRG.17835	CNOT3	19:54137727-54159882	9.52982	30.261	1.66694	5e-05	0.000678623
257	MSTRG.17977	UBE2M	19:58555711-58558960	13.388	33.0376	1.30317	5e-05	0.000678623
258	MSTRG.1801	NBPF12	1:146938274-146996202	6.51249	12.7752	0.972067	5e-05	0.000678623
259	MSTRG.18044	ADAM17	2:9473657-9555792	13.8021	42.6538	1.62779	5e-05	0.000678623
260	MSTRG.18056	ODC1	2:10439967-10448504	23.3048	50.8724	1.12626	5e-05	0.000678623
261	MSTRG.18065	PDIA6	2:10721648-10837977	102.143	185.302	0.859281	5e-05	0.000678623
262	MSTRG.18119	RHOB	2:20447073-20449445	22.4964	49.189	1.12864	5e-05	0.000678623
263	MSTRG.1816	PRKAB2	1:147155105-147172550	14.0495	42.2049	1.58689	5e-05	0.000678623
264	MSTRG.18237	PREB	2:27123788-27134675	19.5943	84.259	2.1044	5e-05	0.000678623
265	MSTRG.18246	NRBP1	2:27427789-27442259	33.4208	85.1155	1.34868	5e-05	0.000678623
266	MSTRG.1832	OTUD7B	1:149937811-150010676	17.3278	36.5927	1.07846	5e-05	0.000678623
267	MSTRG.18382	SRSF7	2:38743598-38751494	39.3808	81.1098	1.04238	5e-05	0.000678623
268	MSTRG.18426	COX7A2L	2:42333545-42425088	42.7802	95.3944	1.15696	5e-05	0.000678623
269	MSTRG.18579	RTN4	2:54972186-55112621	42.8333	90.9111	1.08572	5e-05	0.000678623
270	MSTRG.18587	CFAP36	2:55519603-55545879	22.951	52.8831	1.20425	5e-05	0.000678623
271	MSTRG.18643	PEX13	2:60940221-61051990	17.623	56.7752	1.6878	5e-05	0.000678623
272	MSTRG.18720	SLC1A4	2:64988476-65023865	3.29266	8.03976	1.2879	5e-05	0.000678623
273	MSTRG.18748	GFPT1	2:69319768-69387254	13.759	42.8065	1.63746	5e-05	0.000678623
274	MSTRG.18753	MXD1,SNRNP27	2:69893559-69942945	15.4857	63.6574	2.03939	5e-05	0.000678623
275	MSTRG.18757	AAK1	2:69457996-69827100	8.20672	28.8048	1.81143	5e-05	0.000678623
276	MSTRG.18780	MPHOSPH10	2:71130313-71150101	11.864	24.0427	1.01901	5e-05	0.000678623
277	MSTRG.18796	SPR	2:72887359-72892158	13.4782	27.9185	1.05059	5e-05	0.000678623
278	MSTRG.187	THAP3	1:6624865-6701924	5.83727	30.1918	2.37079	5e-05	0.000678623
279	MSTRG.18825	DUSP11	2:73762183-73780157	10.8316	26.2639	1.27784	5e-05	0.000678623
280	MSTRG.18839	PCGF1	2:74505042-74508580	9.03257	45.1573	2.32175	5e-05	0.000678623
281	MSTRG.18854	AUP1	2:74526644-74557554	31.3075	86.5423	1.4669	5e-05	0.000678623
282	MSTRG.18875	MTHFD2	2:74198561-74421662	69.5633	242.017	1.79871	5e-05	0.000678623
283	MSTRG.1887	CIART	1:150282542-150287093	23.5782	131.745	2.48222	5e-05	0.000678623
284	MSTRG.18927	RNF181	2:85595724-85597613	86.0959	212.243	1.3017	5e-05	0.000678623
285	MSTRG.18950	PCBP1	2:69960088-70103220	75.4968	205.531	1.44487	5e-05	0.000678623
286	MSTRG.18956	RMND5A	2:86503430-87076403	11.8179	40.1967	1.76611	5e-05	0.000678623
287	MSTRG.1896	GOLPH3L	1:150646224-150697144	19.7586	71.0344	1.84604	5e-05	0.000678623
288	MSTRG.18973	RPIA	2:88691643-88750935	10.1524	27.3571	1.4301	5e-05	0.000678623
289	MSTRG.19255	RGPD8	2:112368218-112434488	2.9886	11.6746	1.96583	5e-05	0.000678623
290	MSTRG.19264	SLC20A1	2:112645856-112663827	43.6043	224.356	2.36325	5e-05	0.000678623
291	MSTRG.1927	PSMD4	1:151254702-151267479	97.3204	206.098	1.08252	5e-05	0.000678623
292	MSTRG.19365	TSN	2:121737102-121767853	24.9647	51.6572	1.04908	5e-05	0.000678623
293	MSTRG.19413	FAM168B	2:131047875-131093460	41.3231	86.0023	1.05743	5e-05	0.000678623
294	MSTRG.19450	CCNT2	2:134735463-134959342	15.4542	42.5153	1.45998	5e-05	0.000678623
295	MSTRG.19647	MMADHC	2:149569633-149859191	49.0358	91.5286	0.900386	5e-05	0.000678623
296	MSTRG.19778	IFIH1	2:162267078-162318703	9.1943	26.1241	1.50657	5e-05	0.000678623
297	MSTRG.19834	SSB	2:169791932-169824931	39.0707	88.3911	1.17781	5e-05	0.000678623
298	MSTRG.19942	AC019080.1,NFE2L2	2:177227594-177559299	41.2278	107.324	1.38029	5e-05	0.000678623
299	MSTRG.19984	DNAJC10,RPL31P15	2:182716040-182794464	31.878	94.2339	1.56368	5e-05	0.000678623
300	MSTRG.20009	ZC3H15	2:186486155-186509363	26.0417	60.4814	1.21567	5e-05	0.000678623
301	MSTRG.2000	ILF2	1:153658653-153671048	89.9429	158.837	0.820467	5e-05	0.000678623
302	MSTRG.20098	COQ10B	2:197453422-197475308	20.6719	63.5722	1.62073	5e-05	0.000678623
303	MSTRG.20114	HSPD1	2:197486580-197553699	166.711	723.029	2.1167	5e-05	0.000678623
304	MSTRG.20130	C2orf69,MAIP1	2:199911255-200008540	14.7174	36.1155	1.29509	5e-05	0.000678623
305	MSTRG.20133	CLK1	2:200853008-200864744	25.1055	115.398	2.20055	5e-05	0.000678623
306	MSTRG.20185	NOP58,SNORD70	2:202073288-202303666	56.7693	148.69	1.38912	5e-05	0.000678623
307	MSTRG.20250	FZD5	2:207762585-207769563	2.8891	7.18786	1.31494	5e-05	0.000678623
308	MSTRG.20274	IDH1	2:208236226-208266074	15.8361	56.5136	1.83538	5e-05	0.000678623
309	MSTRG.20279	MAP2	2:209424057-209734118	4.33438	24.7526	2.51368	5e-05	0.000678623
310	MSTRG.20387	RNF25	2:218663863-218702716	5.99956	36.4087	2.60135	5e-05	0.000678623
311	MSTRG.20396	DNAJB2	2:219279266-219286900	18.4442	68.4003	1.89083	5e-05	0.000678623
312	MSTRG.20415	GMPPA	2:219434845-219538772	13.0974	54.5808	2.05911	5e-05	0.000678623
313	MSTRG.20417	CHPF	2:219538946-219550595	37.9129	162.223	2.09722	5e-05	0.000678623
314	MSTRG.20440	ZFAND2B	2:219195236-219209651	10.8919	35.1671	1.69097	5e-05	0.000678623
315	MSTRG.20465	AGFG1,MIR5703	2:227472018-227561214	36.793	94.7361	1.36448	5e-05	0.000678623
316	MSTRG.20548	ARL4C	2:234493040-234497053	1.6098	9.10829	2.50029	5e-05	0.000678623
317	MSTRG.20574	SH3BP4	2:234951972-235055714	33.1428	92.0698	1.47403	5e-05	0.000678623
318	MSTRG.20607	ASB1	2:238426741-238452250	10.9397	37.2254	1.76671	5e-05	0.000678623
319	MSTRG.20668	ZCCHC3	20:296967-300321	3.76562	13.0365	1.7916	5e-05	0.000678623
320	MSTRG.20669	TRIB3	20:362834-397559	22.3599	96.7476	2.11331	5e-05	0.000678623
321	MSTRG.20682	RBCK1	20:407497-430966	39.7621	94.8856	1.2548	5e-05	0.000678623
322	MSTRG.20683	CSNK2A1	20:473590-543821	24.649	52.7626	1.09799	5e-05	0.000678623
323	MSTRG.20689	AL121758.1,SCRT2,SRXN1	20:646614-676179	7.42545	78.2592	3.39771	5e-05	0.000678623
324	MSTRG.20701	NSFL1C,SIRPB2	20:1442161-1491587	6.74921	28.9983	2.10318	5e-05	0.000678623
325	MSTRG.20704	MRPS26	20:3045944-3048254	13.5453	35.4298	1.38717	5e-05	0.000678623
326	MSTRG.20730	PRNP	20:4686235-4701590	14.0049	39.7394	1.50464	5e-05	0.000678623
327	MSTRG.20758	GPCPD1	20:5544403-5611026	6.70401	24.4403	1.86617	5e-05	0.000678623
328	MSTRG.2075	HAX1	1:154272510-154275875	41.6278	93.6135	1.16917	5e-05	0.000678623
329	MSTRG.2079	CRTC2	1:153947668-153959000	20.542	54.6107	1.41061	5e-05	0.000678623
330	MSTRG.20854	DSTN	20:17569258-17609919	116.117	234.191	1.0121	5e-05	0.000678623
331	MSTRG.20858	RRBP1	20:17613677-17682295	46.7906	164.109	1.81036	5e-05	0.000678623
332	MSTRG.20884	OVOL2,SNX5	20:17941596-18059188	100.588	244.216	1.27971	5e-05	0.000678623
333	MSTRG.20903	SEC23B	20:18507492-18561415	29.4119	96.3411	1.71175	5e-05	0.000678623
334	MSTRG.2090	-	1:154671283-154679751		6.23925		5e-05	0.000678623
335	MSTRG.20912	NAA20	20:20017115-20033655	32.8308	66.8093	1.025	5e-05	0.000678623
336	MSTRG.20939	NXT1	20:23346940-23354777	13.9418	46.2998	1.73158	5e-05	0.000678623
337	MSTRG.20940	GZF1	20:23362181-23373063	7.05509	18.9074	1.42221	5e-05	0.000678623
338	MSTRG.21021	PDRG1	20:31847636-31952092	6.97821	32.0005	2.19717	5e-05	0.000678623
339	MSTRG.21038	MAPRE1	20:32819892-32854257	30.3858	62.1109	1.03145	5e-05	0.000678623
340	MSTRG.21055	CHMP4B	20:33811303-33854366	20.987	54.811	1.38497	5e-05	0.000678623
341	MSTRG.21066	EIF2S2	20:33983051-34112332	27.7805	66.1319	1.25127	5e-05	0.000678623
342	MSTRG.21083	EDEM2	20:35115356-35147364	4.47996	13.5353	1.59517	5e-05	0.000678623
343	MSTRG.21094	ACSS2	20:34844719-34927962	8.71306	35.8318	2.03999	5e-05	0.000678623
344	MSTRG.2110	FLAD1	1:154983337-154993111	17.9646	38.4209	1.09674	5e-05	0.000678623
345	MSTRG.21124	SCAND1	20:35953616-36030700	31.7001	72.4891	1.19328	5e-05	0.000678623
346	MSTRG.2112	EFNA1	1:155127459-155134857	61.7229	119.363	0.951477	5e-05	0.000678623
347	MSTRG.21175	RBM39	20:35701346-35950381	214.294	463.719	1.11366	5e-05	0.000678623
348	MSTRG.21187	SNHG17,SNORA71	20:38420587-38435353	29.9352	93.6315	1.64515	5e-05	0.000678623
349	MSTRG.21194	FAM83D	20:38926311-38953106	15.5444	29.0474	0.902011	5e-05	0.000678623
350	MSTRG.21250	OSER1	20:44196495-44210811	47.4406	137.874	1.53916	5e-05	0.000678623
351	MSTRG.21260	TTPAL	20:44475885-44494603	13.4888	28.7934	1.09398	5e-05	0.000678623
352	MSTRG.21282	PABPC1L	20:44910061-44960486	82.8936	203.016	1.29226	5e-05	0.000678623
353	MSTRG.21283	TOMM34	20:44910061-44960486	14.5307	47.6348	1.71291	5e-05	0.000678623
354	MSTRG.21288	ZSWIM1	20:45880812-45886371	8.93192	16.8928	0.919362	5e-05	0.000678623
355	MSTRG.2130	SLC50A1	1:155135343-155138857	34.4983	86.8184	1.33148	5e-05	0.000678623
356	MSTRG.21313	SLC13A3,TP53RK	20:46557822-46690289	7.93175	17.1977	1.1165	5e-05	0.000678623
357	MSTRG.21325	ELMO2	20:46364550-46496731	11.3634	34.4689	1.6009	5e-05	0.000678623
358	MSTRG.21356	B4GALT5	20:49632944-49713878	5.98223	14.5991	1.28713	5e-05	0.000678623
359	MSTRG.21363	SPATA2	20:49903390-49915508	6.07032	14.7965	1.28542	5e-05	0.000678623
360	MSTRG.21367	RNF114	20:49936335-49953892	71.6612	255.613	1.83469	5e-05	0.000678623
361	MSTRG.21376	CEBPB	20:50184597-50192689	14.1002	133.684	3.24504	5e-05	0.000678623
362	MSTRG.21466	-	20:53657798-53659167		2.71499		5e-05	0.000678623
363	MSTRG.21469	-	20:53699078-53700281		2.54053		5e-05	0.000678623
364	MSTRG.21470	-	20:53705966-53707713		2.56564		5e-05	0.000678623
365	MSTRG.21488	-	20:53818202-53819453		2.33522		5e-05	0.000678623
366	MSTRG.21492	-	20:53878320-53879390		2.31019		5e-05	0.000678623
367	MSTRG.21495	-	20:53904148-53904774		3.3177		5e-05	0.000678623
368	MSTRG.21512	PFDN4	20:54207846-54228052	468.892	969.317	1.04771	5e-05	0.000678623
369	MSTRG.21515	-	20:54353305-54354089		3.01534		5e-05	0.000678623
370	MSTRG.21518	-	20:54430674-54431294		4.04165		5e-05	0.000678623
371	MSTRG.21519	-	20:54433584-54434575		2.54834		5e-05	0.000678623
372	MSTRG.2151	SCAMP3	1:155255978-155262430	25.287	67.9949	1.42703	5e-05	0.000678623
373	MSTRG.21522	-	20:54670423-54670991		4.13632		5e-05	0.000678623
374	MSTRG.21524	-	20:54707232-54708359		2.6603		5e-05	0.000678623
375	MSTRG.2152	FDPS	1:155308747-155331114	83.6004	425.926	2.34902	5e-05	0.000678623
376	MSTRG.21532	-	20:54714791-54715771		2.58546		5e-05	0.000678623
377	MSTRG.21536	-	20:54918344-54918990		5.26705		5e-05	0.000678623
378	MSTRG.21551	-	20:57103996-57105339		2.46061		5e-05	0.000678623
379	MSTRG.21553	-	20:57132719-57133677		2.90511		5e-05	0.000678623
380	MSTRG.21558	-	20:57156322-57156886		3.92346		5e-05	0.000678623
381	MSTRG.21559	-	20:57157199-57157739		4.50311		5e-05	0.000678623
382	MSTRG.2155	RIT1	1:155897807-155911404	13.8049	40.5617	1.55494	5e-05	0.000678623
383	MSTRG.2156	KIAA0907	1:155913042-155934400	33.481	76.6512	1.19497	5e-05	0.000678623
384	MSTRG.21581	RAE1	20:57349568-57379211	29.5268	70.5184	1.25598	5e-05	0.000678623
385	MSTRG.21604	NELFCD	20:58981207-58995133	58.8646	107.34	0.866717	5e-05	0.000678623
386	MSTRG.21629	PSMA7	20:62136734-62143440	57.1372	117.252	1.03711	5e-05	0.000678623
387	MSTRG.2163	SSR2	1:156009047-156020959	102.135	192.964	0.91786	5e-05	0.000678623
388	MSTRG.2164	ARHGEF2	1:155946850-156007070	20.5372	64.1506	1.64323	5e-05	0.000678623
389	MSTRG.21672	YTHDF1	20:63195428-63216234	15.2625	32.8787	1.10716	5e-05	0.000678623
390	MSTRG.21679	ADRM1	20:62302092-62367318	19.4182	123.091	2.66425	5e-05	0.000678623
391	MSTRG.21688	PPDPF	20:63520723-63522206	82.1573	227.251	1.46783	5e-05	0.000678623
392	MSTRG.21692	ARFGAP1	20:63272784-63289793	28.9506	119.523	2.04563	5e-05	0.000678623
393	MSTRG.21702	TPD52L2	20:63865227-63891545	26.1142	80.4778	1.62376	5e-05	0.000678623
394	MSTRG.21709	PRPF6	20:63981134-64033100	23.2173	38.2978	0.722066	5e-05	0.000678623
395	MSTRG.21827	HSPA13	21:14371114-14383484	19.3157	46.3741	1.26355	5e-05	0.000678623
396	MSTRG.21896	LTN1	21:28928143-28992956	15.5452	36.6081	1.2357	5e-05	0.000678623
397	MSTRG.2190	MSTO1	1:155335267-155739010	6.45273	61.5417	3.25358	5e-05	0.000678623
398	MSTRG.21939	PAXBP1	21:32728114-32771858	31.985	60.2848	0.9144	5e-05	0.000678623
399	MSTRG.2199	MEF2D	1:156463721-156500828	13.7178	47.7142	1.79837	5e-05	0.000678623
400	MSTRG.22016	DYRK1A	21:37365476-37517450	32.0997	79.6434	1.311	5e-05	0.000678623
401	MSTRG.22032	BRWD1	21:39184175-39323218	68.541	190.631	1.47574	5e-05	0.000678623
402	MSTRG.22042	HMGN1	21:39342314-39349647	170.197	361.814	1.08805	5e-05	0.000678623
403	MSTRG.22061	RIPK4	21:41739368-41767106	8.29176	18.7018	1.17343	5e-05	0.000678623
404	MSTRG.22223	ATP6V1E1	22:17592135-17628818	28.54	56.1676	0.976754	5e-05	0.000678623
405	MSTRG.22246	DGCR14	22:19130278-19144684	5.61712	18.8302	1.74514	5e-05	0.000678623
406	MSTRG.22307	DGCR6L	22:20314275-20320080	11.996	26.4346	1.13988	5e-05	0.000678623
407	MSTRG.22339	SDF2L1	22:21642260-21644298	20.3869	226.327	3.47269	5e-05	0.000678623
408	MSTRG.22340	YDJC	22:21628088-21630064	23.4695	43.0015	0.873601	5e-05	0.000678623
409	MSTRG.2235	PEA15	1:160202198-160215376	9.96388	57.8306	2.53705	5e-05	0.000678623
410	MSTRG.22421	LRP5L	22:25351417-25405377	9.72359	22.843	1.23219	5e-05	0.000678623
411	MSTRG.22446	TFIP11	22:26483876-26512505	6.62806	25.8594	1.96403	5e-05	0.000678623
412	MSTRG.22451	CCDC117	22:28772673-28789301	13.0571	46.6046	1.83563	5e-05	0.000678623
413	MSTRG.22496	EWSR1	22:29259851-29300525	56.5674	124.129	1.1338	5e-05	0.000678623
414	MSTRG.22559	SELENOM	22:31104771-31120069	8.47155	47.0172	2.47249	5e-05	0.000678623
415	MSTRG.2258	PFDN2	1:161100555-161132688	21.0689	93.6421	2.15204	5e-05	0.000678623
416	MSTRG.22594	HMOX1	22:35380360-35394214	0.996535	56.6731	5.8296	5e-05	0.000678623
417	MSTRG.22638	CDC42EP1	22:37560446-37569405	7.6378	17.4692	1.19358	5e-05	0.000678623
418	MSTRG.22641	H1F0	22:37805092-37807436	59.3136	336.705	2.50505	5e-05	0.000678623
419	MSTRG.22666	MAFF	22:38111494-38216511	14.8999	34.324	1.20392	5e-05	0.000678623
420	MSTRG.22699	ATF4	22:39519694-39522685	121.619	295.534	1.28096	5e-05	0.000678623
421	MSTRG.22705	RPS19BP1	22:39529092-39532855	15.5896	57.0982	1.87286	5e-05	0.000678623
422	MSTRG.22743	RANGAP1	22:41245610-41286251	40.5967	90.9169	1.16319	5e-05	0.000678623
423	MSTRG.22745	PHF5A	22:41459716-41468725	8.60298	33.584	1.96487	5e-05	0.000678623
424	MSTRG.2274	B4GALT3	1:161166409-161178013	12.5262	31.8388	1.34584	5e-05	0.000678623
425	MSTRG.22756	ACO2	22:41469124-41544606	25.0162	52.7819	1.07718	5e-05	0.000678623
426	MSTRG.22783	TCF20	22:42160012-42343616	15.5131	28.2033	0.862383	5e-05	0.000678623
427	MSTRG.2278	DUSP12	1:161749757-161757238	5.59202	27.2736	2.28607	5e-05	0.000678623
428	MSTRG.22796	POLDIP3	22:42583720-42614962	19.5084	55.8239	1.51679	5e-05	0.000678623
429	MSTRG.2279	ATF6	1:161766293-161964070	14.4512	29.7967	1.04396	5e-05	0.000678623
430	MSTRG.2282	HSPA6,HSPA7	1:161505429-161608476	0.948214	491.415	9.01751	5e-05	0.000678623
431	MSTRG.22913	BRD1	22:49773282-49827941	24.2469	49.6529	1.03408	5e-05	0.000678623
432	MSTRG.22917	MIR6821,PIM3	22:49960512-49964080	91.4513	187.189	1.03342	5e-05	0.000678623
433	MSTRG.22920	CRELD2	22:49900228-49927540	25.4696	201.014	2.98045	5e-05	0.000678623
434	MSTRG.22928	ADM2	22:50481555-50486440	4.8769	17.9149	1.87712	5e-05	0.000678623
435	MSTRG.22938	SBF1	22:50343303-50475024	19.0364	70.9377	1.89779	5e-05	0.000678623
436	MSTRG.22939	PANX2,TRABD	22:50170730-50200837	22.2436	59.7319	1.42511	5e-05	0.000678623
437	MSTRG.22942	SELENOO	22:50200978-50217616	13.4257	28.4602	1.08395	5e-05	0.000678623
438	MSTRG.22950	NCAPH2	22:50508215-50523472	13.7797	28.8836	1.06771	5e-05	0.000678623
439	MSTRG.22992	BHLHE40	3:4896808-4985323	114.73	328.462	1.51749	5e-05	0.000678623
440	MSTRG.2300	HSD17B7	1:162790701-162812817	6.06111	56.0975	3.21028	5e-05	0.000678623
441	MSTRG.23016	EDEM1	3:5111076-5219957	19.8359	82.2135	2.05126	5e-05	0.000678623
442	MSTRG.23033	BRPF1	3:9731728-9748018	12.4513	33.9663	1.44781	5e-05	0.000678623
443	MSTRG.23047	VHL	3:10141007-10153827	41.4451	88.0536	1.08718	5e-05	0.000678623
444	MSTRG.23049	CIDECP	3:10014237-10026365	3.89431	24.3294	2.64326	5e-05	0.000678623
445	MSTRG.23124	CCDC174	3:14651745-14672659	13.5441	75.3597	2.47613	5e-05	0.000678623
446	MSTRG.23125	SLC6A6	3:14402575-14556075	24.4356	55.2277	1.17641	5e-05	0.000678623
447	MSTRG.23129	RBSN	3:15070072-15099163	14.9682	45.924	1.61735	5e-05	0.000678623
448	MSTRG.23142	EAF1	3:15381274-15521751	13.6721	46.7452	1.77359	5e-05	0.000678623
449	MSTRG.23177	RAB5A	3:19947078-20012330	36.6094	78.9563	1.10884	5e-05	0.000678623
450	MSTRG.23277	AZI2	3:28241583-28349127	17.6767	47.5513	1.42763	5e-05	0.000678623
451	MSTRG.23368	EIF1B	3:39808913-40312424	5.33868	33.7981	2.66239	5e-05	0.000678623
452	MSTRG.2341	TIPRL	1:168178932-168202114	9.69578	22.1712	1.19326	5e-05	0.000678623
453	MSTRG.23445	LZTFL1	3:45823315-45916042	4.0114	14.7174	1.87534	5e-05	0.000678623
454	MSTRG.23546	AMIGO3,GMPPB	3:49674001-49723951	6.50165	29.0399	2.15916	5e-05	0.000678623
455	MSTRG.23551	RASSF1	3:50329781-50340980	3.88756	11.5226	1.56753	5e-05	0.000678623
456	MSTRG.23562	MANF	3:51385046-51389397	12.0902	103.933	3.10375	5e-05	0.000678623
457	MSTRG.23569	RRP9	3:51933429-51941941	4.30892	12.1399	1.49436	5e-05	0.000678623
458	MSTRG.23601	ALAS1	3:52198085-52214327	6.32485	27.2356	2.10639	5e-05	0.000678623
459	MSTRG.23621	SELENOK	3:53884409-53891988	11.2313	77.3824	2.78448	5e-05	0.000678623
460	MSTRG.23697	PDE12	3:57556275-57566844	5.58869	14.0787	1.33293	5e-05	0.000678623
461	MSTRG.23698	ARF4	3:57571362-57600927	34.5959	138.753	2.00385	5e-05	0.000678623
462	MSTRG.23705	SLMAP	3:57755449-57929168	20.2333	54.2588	1.42313	5e-05	0.000678623
463	MSTRG.23752	-	3:63192494-63193146		3.32358		5e-05	0.000678623
464	MSTRG.23753	CADPS	3:62398345-62875389	0.014451	1.93012	7.06137	5e-05	0.000678623
465	MSTRG.23782	PSMD6	3:64004021-64024010	257.419	795.077	1.62698	5e-05	0.000678623
466	MSTRG.23805	ADAMTS9-AS1	3:64515653-65011468		3.77041		5e-05	0.000678623
467	MSTRG.23858	TMF1	3:68975213-69080408	17.1994	46.1011	1.42245	5e-05	0.000678623
468	MSTRG.23918	CHMP2B	3:87227270-87255548	24.6331	63.5847	1.36808	5e-05	0.000678623
469	MSTRG.23985	TFG	3:100709330-100748966	36.8503	86.5999	1.23269	5e-05	0.000678623
470	MSTRG.24008	ZBTB11	3:101648888-101679217	19.3268	48.1342	1.31646	5e-05	0.000678623
471	MSTRG.2406	GAS5	1:173863247-173903549	415.238	1058.96	1.35064	5e-05	0.000678623
472	MSTRG.24103	NAA50	3:113716459-113746300	71.7927	138	0.942756	5e-05	0.000678623
473	MSTRG.24148	TMEM39A	3:119429499-119468830	22.8364	84.4396	1.88658	5e-05	0.000678623
474	MSTRG.2415	CACYBP	1:174999162-175023425	14.0398	67.9515	2.27498	5e-05	0.000678623
475	MSTRG.24173	GOLGB1	3:121663198-121749767	43.5839	90.9778	1.06172	5e-05	0.000678623
476	MSTRG.24176	IQCB1	3:121769762-121835079	14.4161	38.4221	1.41426	5e-05	0.000678623
477	MSTRG.24194	MIR7110,PDIA5,SEC22A	3:123067061-123274130	27.5669	66.8317	1.2776	5e-05	0.000678623
478	MSTRG.24221	OSBPL11	3:125528857-125595502	4.51444	11.2247	1.31405	5e-05	0.000678623
479	MSTRG.24271	SEC61A1	3:128051640-128408646	61.4402	189.66	1.62616	5e-05	0.000678623
480	MSTRG.24277	RPN1	3:128619969-128814796	64.8037	214.253	1.72517	5e-05	0.000678623
481	MSTRG.24288	ISY1,ISY1-RAB43,RAB43	3:129087568-129161293	26.1438	67.2311	1.36266	5e-05	0.000678623
482	MSTRG.24295	CNBP	3:129169483-129183922	128.272	232.999	0.861118	5e-05	0.000678623
483	MSTRG.24301	H1FX	3:129314770-129326225	41.9319	317.373	2.92006	5e-05	0.000678623
484	MSTRG.24360	CDV3	3:133573729-133590261	37.7757	82.1321	1.12049	5e-05	0.000678623
485	MSTRG.24361	SRPRB	3:133784032-133895836	13.9461	47.9582	1.78192	5e-05	0.000678623
486	MSTRG.24464	COPB2	3:139005467-139389732	72.9689	146.249	1.00307	5e-05	0.000678623
487	MSTRG.24479	RNF7	3:141738203-141747560	28.7516	77.0939	1.42298	5e-05	0.000678623
488	MSTRG.24554	COMMD2	3:149738469-149752499	14.8855	44.9382	1.59403	5e-05	0.000678623
489	MSTRG.24584	SERP1	3:150541993-150630445	86.7059	536.579	2.62959	5e-05	0.000678623
490	MSTRG.24588	RAP2B	3:153162269-153170620	12.985	28.3878	1.12843	5e-05	0.000678623
491	MSTRG.24614	DHX36	3:154272545-154324497	49.0803	112.277	1.19384	5e-05	0.000678623
492	MSTRG.2461	TOR3A	1:179081376-179098023	15.9561	36.7021	1.20176	5e-05	0.000678623
493	MSTRG.24628	SLC33A1	3:155813194-155944026	14.0611	104.557	2.89452	5e-05	0.000678623
494	MSTRG.24632	TIPARP	3:156671861-156706770	9.19811	25.5124	1.47179	5e-05	0.000678623
495	MSTRG.24647	SSR3	3:156540139-156555184	54.2101	237.85	2.13342	5e-05	0.000678623
496	MSTRG.24655	CCNL1	3:157146507-157160760	118.152	279.086	1.24007	5e-05	0.000678623
497	MSTRG.24675	KPNA4	3:160494994-160569248	9.28765	33.5664	1.85363	5e-05	0.000678623
498	MSTRG.24743	TERC,Telomerase-vert	3:169764519-169765060	147.487	384.268	1.38152	5e-05	0.000678623
499	MSTRG.24768	RPL22L1	3:170864874-170870483	167.215	299.469	0.840706	5e-05	0.000678623
500	MSTRG.24828	ZMAT3	3:179017222-179072279	4.59756	14.5474	1.66182	5e-05	0.000678623
501	MSTRG.24849	ZNF639	3:179322990-179338583	22.0091	43.6661	0.988416	5e-05	0.000678623
502	MSTRG.24886	KLHL24	3:183635567-183684477	12.8165	54.6441	2.09206	5e-05	0.000678623
503	MSTRG.24893	AC131160.1,MAP6D1,PARL	3:183815567-183888449	34.8123	86.4446	1.31218	5e-05	0.000678623
504	MSTRG.24910	DVL3	3:184155387-184173610	41.2904	88.1306	1.09384	5e-05	0.000678623
505	MSTRG.24914	ABCF3	3:184186022-184194012	24.2372	62.8207	1.37402	5e-05	0.000678623
506	MSTRG.24915	PSMD2	3:184298708-184309054	68.9228	215.388	1.64388	5e-05	0.000678623
507	MSTRG.24948	DGKG,ETV5	3:186046307-186362237	8.613	31.5985	1.87527	5e-05	0.000678623
508	MSTRG.24970	EIF4A2,MIR1248,SNORA4,SNORA63,SNORA81,SNORD2	3:186781779-186807058	172.14	405.149	1.23487	5e-05	0.000678623
509	MSTRG.24973	CLDN1	3:190305700-190322475	1.95839	32.7865	4.06536	5e-05	0.000678623
510	MSTRG.24977	AC068631.2,AC068631.3,DNAJB11	3:186538440-186773476	27.7755	167.063	2.58851	5e-05	0.000678623
511	MSTRG.25058	LSG1	3:194584010-194672477	19.7738	71.7856	1.86011	5e-05	0.000678623
512	MSTRG.25067	RNF168	3:196468782-196503768	20.9359	41.4961	0.986995	5e-05	0.000678623
513	MSTRG.25080	FBXO45	3:196554176-196589059	16.2678	33.5594	1.04469	5e-05	0.000678623
514	MSTRG.25099	NCBP2-AS2	3:196942622-196943540	18.1705	41.9977	1.20871	5e-05	0.000678623
515	MSTRG.25113	MIR922,RUBCN	3:197671392-197787596	25.8768	74.9598	1.53446	5e-05	0.000678623
516	MSTRG.25121	FAM157A,RNU6-860P	3:198153286-198222604	12.4708	37.5256	1.58932	5e-05	0.000678623
517	MSTRG.2512	IER5	1:181088711-181092899	39.814	195.451	2.29546	5e-05	0.000678623
518	MSTRG.25176	SLBP	4:1692799-1712555	9.71522	24.7265	1.34774	5e-05	0.000678623
519	MSTRG.25184	DGKQ	4:958886-1004506	3.41221	13.8061	2.01653	5e-05	0.000678623
520	MSTRG.25202	TNIP2	4:2741647-2756376	12.7735	29.457	1.20546	5e-05	0.000678623
521	MSTRG.2522	RGS16	1:182598622-182604408	3.75996	50.1005	3.73604	5e-05	0.000678623
522	MSTRG.25282	WFS1	4:6269848-6303265	4.9814	33.0139	2.72845	5e-05	0.000678623
523	MSTRG.25292	TADA2B	4:6909241-7057952	5.28131	19.487	1.88355	5e-05	0.000678623
524	MSTRG.2538	TSEN15	1:184051676-184074212	15.0179	38.888	1.37264	5e-05	0.000678623
525	MSTRG.2545	SMG7	1:183460873-183598246	32.5256	71.6792	1.13998	5e-05	0.000678623
526	MSTRG.25478	TMEM33	4:41935119-41960572	11.8031	28.5228	1.27295	5e-05	0.000678623
527	MSTRG.25522	NFXL1	4:47593997-48040173	8.69597	26.8155	1.62465	5e-05	0.000678623
528	MSTRG.25642	SRP72	4:56466914-56503680	44.1325	99.2281	1.16891	5e-05	0.000678623
529	MSTRG.25684	UTP3	4:70688478-70701234	7.58622	24.0945	1.66725	5e-05	0.000678623
530	MSTRG.256	PGD	1:10398591-10420144	25.1848	71.4703	1.50479	5e-05	0.000678623
531	MSTRG.25785	HNRNPDL	4:82422563-82430408	49.1254	121.672	1.30846	5e-05	0.000678623
532	MSTRG.25787	COPS4	4:83034446-83075818	14.6461	32.9839	1.17125	5e-05	0.000678623
533	MSTRG.25996	NFKB1	4:102501328-102617302	8.02002	24.6189	1.61809	5e-05	0.000678623
534	MSTRG.26011	UBE2D3	4:102794382-102868896	80.8522	169.16	1.06503	5e-05	0.000678623
535	MSTRG.26024	SGMS2	4:107824562-107978799	9.18247	36.3745	1.98597	5e-05	0.000678623
536	MSTRG.26030	OSTC	4:108650583-108667820	57.6169	134.692	1.2251	5e-05	0.000678623
537	MSTRG.26119	SNHG8,SNORA24	4:118278708-118279823	83.5422	209.982	1.32969	5e-05	0.000678623
538	MSTRG.26136	SEC24D	4:118722822-118838683	11.32	76.9978	2.76595	5e-05	0.000678623
539	MSTRG.26144	ANXA5	4:121667954-121697113	62.2188	150.195	1.27141	5e-05	0.000678623
540	MSTRG.26183	HSPA4L	4:127781820-127844040	11.1038	35.0234	1.65726	5e-05	0.000678623
541	MSTRG.26205	LARP1B	4:128061267-128222931	18.319	91.8775	2.32637	5e-05	0.000678623
542	MSTRG.26210	JADE1	4:128809622-129116640	6.86432	16.7914	1.29053	5e-05	0.000678623
543	MSTRG.26221	SLC7A11	4:138027421-138242349	7.41894	48.8858	2.72013	5e-05	0.000678623
544	MSTRG.26226	NOCT	4:138819953-139177218	10.5857	62.289	2.55686	5e-05	0.000678623
545	MSTRG.26266	ZNF330	4:141220886-141234697	13.5562	37.4368	1.4655	5e-05	0.000678623
546	MSTRG.26270	USP38	4:143184916-143223830	8.09192	16.8025	1.05412	5e-05	0.000678623
547	MSTRG.2629	ZNF281	1:200253418-200483604	7.20589	20.4128	1.50223	5e-05	0.000678623
548	MSTRG.26322	TMEM184C	4:147617382-147684230	20.598	56.7835	1.46297	5e-05	0.000678623
549	MSTRG.2637	AC096677.3,PHLDA3	1:201464382-201469237	44.5171	110.342	1.30955	5e-05	0.000678623
550	MSTRG.26384	PLRG1	4:154535005-154550435	25.6221	90.983	1.82821	5e-05	0.000678623
551	MSTRG.26417	MSMO1	4:165327622-165343160	14.6418	199.768	3.77016	5e-05	0.000678623
552	MSTRG.26473	SPCS3	4:176308267-176332245	32.4598	74.7309	1.20305	5e-05	0.000678623
553	MSTRG.26479	AGA	4:177430769-177442503	9.47264	27.6031	1.54299	5e-05	0.000678623
554	MSTRG.26490	CDKN2AIP	4:183444590-183448198	6.61439	24.5308	1.89092	5e-05	0.000678623
555	MSTRG.26533	-	4:188111712-188112104		7.90063		5e-05	0.000678623
556	MSTRG.2654	ARL8A	1:202122857-202144743	12.6817	39.5084	1.63941	5e-05	0.000678623
557	MSTRG.26570	NKD2	5:1008828-1038943	3.79513	9.87529	1.37967	5e-05	0.000678623
558	MSTRG.26595	IRX2	5:2745844-2751662	15.8764	33.5858	1.08097	5e-05	0.000678623
559	MSTRG.26599	MED10	5:6371880-6378594	14.9053	44.3526	1.57319	5e-05	0.000678623
560	MSTRG.26610	NSUN2	5:6599238-6633291	22.8627	50.1914	1.13445	5e-05	0.000678623
561	MSTRG.26642	DAP	5:10679229-10770294	24.3662	65.4731	1.42602	5e-05	0.000678623
562	MSTRG.26660	ZNF622	5:16451518-16465792	8.33202	31.7202	1.92866	5e-05	0.000678623
563	MSTRG.26667	FTH1P10	5:17353694-17354899	8.21865	60.9845	2.89147	5e-05	0.000678623
564	MSTRG.26676	MYO10	5:16661913-16936276	7.5125	28.496	1.92339	5e-05	0.000678623
565	MSTRG.26745	TARS	5:33440695-33469539	47.015	117.846	1.32571	5e-05	0.000678623
566	MSTRG.26750	BRIX1	5:34905263-34925996	11.5732	42.1014	1.86309	5e-05	0.000678623
567	MSTRG.267	SRM	1:11054583-11060024	18.3956	41.1742	1.16238	5e-05	0.000678623
568	MSTRG.26812	C5orf51	5:41904187-41921636	15.9649	50.7195	1.66764	5e-05	0.000678623
569	MSTRG.26819	HMGCS1	5:43287600-43313512	16.8262	254.331	3.91792	5e-05	0.000678623
570	MSTRG.26848	MRPS30	5:44808924-44820428	26.0081	67.0221	1.36567	5e-05	0.000678623
571	MSTRG.26867	AC022133.1,ITGA1,PELO	5:52675192-53094779	5.24971	23.3036	2.15024	5e-05	0.000678623
572	MSTRG.26876	SNX18	5:54517758-54546585	5.02863	18.4004	1.8715	5e-05	0.000678623
573	MSTRG.26896	CCNO	5:55231151-55233680	4.34462	13.2428	1.60791	5e-05	0.000678623
574	MSTRG.26903	DHX29	5:55233933-55307722	9.91244	24.8212	1.32426	5e-05	0.000678623
575	MSTRG.26949	ELOVL7	5:60751790-60844389	16.244	42.8218	1.39844	5e-05	0.000678623
576	MSTRG.26967	ZSWIM6	5:61332272-61546170	6.01862	18.1808	1.59491	5e-05	0.000678623
577	MSTRG.2702	TMEM183A	1:203007385-203024848	36.0685	84.6241	1.23033	5e-05	0.000678623
578	MSTRG.2703	BTG2	1:203305490-203309602	5.4962	27.5518	2.32564	5e-05	0.000678623
579	MSTRG.27117	AK6,TAF9	5:69350983-69414801	67.9766	213.117	1.64854	5e-05	0.000678623
580	MSTRG.27120	MARVELD2	5:69415111-69444378	10.1542	23.3729	1.20275	5e-05	0.000678623
581	MSTRG.27124	OCLN	5:69477471-69558104	49.402	128.116	1.37481	5e-05	0.000678623
582	MSTRG.27149	MAP1B	5:72107233-72209570	1.45022	21.8657	3.91432	5e-05	0.000678623
583	MSTRG.27155	TNPO1	5:72794404-72916733	25.4358	86.1038	1.75921	5e-05	0.000678623
584	MSTRG.27174	UTP15	5:73552334-73583377	10.0859	48.0483	2.25215	5e-05	0.000678623
585	MSTRG.27178	HMGCR	5:75320154-75362104	25.0766	93.867	1.90427	5e-05	0.000678623
586	MSTRG.27227	LHFPL2	5:78485214-78770021	12.3339	29.1932	1.243	5e-05	0.000678623
587	MSTRG.27252	JMY	5:79236188-79327215	12.3527	36.7945	1.57467	5e-05	0.000678623
588	MSTRG.27369	LYSMD3	5:90515610-91164437	13.2126	32.5706	1.30166	5e-05	0.000678623
589	MSTRG.2743	PPP1R15B	1:204377849-204494724	51.7081	127.668	1.30393	5e-05	0.000678623
590	MSTRG.2746	RBBP5	1:205086141-205122015	10.9963	32.6867	1.57169	5e-05	0.000678623
591	MSTRG.2752	NUAK2	1:205302058-205321791	1.87439	9.14678	2.28685	5e-05	0.000678623
592	MSTRG.27555	EPB41L4A-AS1	5:112142440-112419316	40.8431	96.6266	1.24233	5e-05	0.000678623
593	MSTRG.27562	STARD4	5:111496032-112017309	4.35237	34.1483	2.97194	5e-05	0.000678623
594	MSTRG.27595	FEM1C	5:115520907-115544894	6.53717	15.2753	1.22447	5e-05	0.000678623
595	MSTRG.27596	TICAM2,TMED7,TMED7-TICAM2	5:115578641-115632992	30.7525	79.7903	1.37551	5e-05	0.000678623
596	MSTRG.27681	PRRC1	5:127517608-127555089	24.6099	66.5981	1.43624	5e-05	0.000678623
597	MSTRG.27765	IRF1	5:132410635-132664272	10.3208	67.828	2.71632	5e-05	0.000678623
598	MSTRG.27801	MTND4LP30,MTND4P12	5:134904905-135011707	206.233	496.038	1.26618	5e-05	0.000678623
599	MSTRG.27851	ETF1	5:138506094-138543300	47.6239	127.978	1.42614	5e-05	0.000678623
600	MSTRG.27856	HSPA9	5:138554881-138575444	98.5109	274.551	1.47872	5e-05	0.000678623
601	MSTRG.2789	MAPKAPK2	1:206684943-206734283	28.778	52.2705	0.86103	5e-05	0.000678623
602	MSTRG.27915	TAF7	5:141259234-141320821	39.8269	101.433	1.34871	5e-05	0.000678623
603	MSTRG.27943	NDFIP1	5:142108504-142154443	19.3363	48.9087	1.33878	5e-05	0.000678623
604	MSTRG.27969	ARHGAP26	5:142770383-143229011	4.13777	29.7732	2.84709	5e-05	0.000678623
605	MSTRG.27973	YIPF5	5:144158158-144170714	14.3791	35.6273	1.30901	5e-05	0.000678623
606	MSTRG.28021	GRPEL2	5:149345429-149357642	12.2261	42.651	1.80262	5e-05	0.000678623
607	MSTRG.28050	RBM22	5:150690793-150701107	15.3058	32.7857	1.09899	5e-05	0.000678623
608	MSTRG.2807	IRF6	1:209785622-209806175	9.93887	25.9526	1.38473	5e-05	0.000678623
609	MSTRG.28100	CLINT1	5:157785742-157859175	33.7533	66.1614	0.97096	5e-05	0.000678623
610	MSTRG.28145	MAT2B	5:163503113-163519336	8.57134	20.398	1.25083	5e-05	0.000678623
611	MSTRG.2818	SLC30A1	1:211571567-211579156	15.0475	214.324	3.83219	5e-05	0.000678623
612	MSTRG.28243	CREBRF	5:173056351-173139284	11.8833	38.7574	1.70553	5e-05	0.000678623
613	MSTRG.28247	BNIP1	5:173144161-173164387	8.00205	41.5347	2.37587	5e-05	0.000678623
614	MSTRG.28249	BOD1	5:173607513-173616660	39.5829	92.5897	1.22597	5e-05	0.000678623
615	MSTRG.28251	CPEB4	5:173888279-173961976	10.0211	26.9687	1.42824	5e-05	0.000678623
616	MSTRG.28252	MSX2	5:174724532-174730893	16.4597	31.5121	0.936968	5e-05	0.000678623
617	MSTRG.28272	KIAA1191	5:176346060-176361968	21.7448	55.5008	1.35184	5e-05	0.000678623
618	MSTRG.28281	CLTB	5:176365467-176416569	65.6469	145.807	1.15126	5e-05	0.000678623
619	MSTRG.28300	LMAN2	5:177331561-177351852	56.1013	144.822	1.36817	5e-05	0.000678623
620	MSTRG.28307	PRELID1	5:177301197-177312757	68.2936	153.336	1.16688	5e-05	0.000678623
621	MSTRG.28316	TMED9	5:177592157-177596124	104.669	355.889	1.76559	5e-05	0.000678623
622	MSTRG.28352	ZNF354A	5:178694604-178730702	7.48394	18.8994	1.33647	5e-05	0.000678623
623	MSTRG.28386	MGAT1	5:180784781-180815652	24.9994	63.2824	1.33991	5e-05	0.000678623
624	MSTRG.2840	PPP2R5A	1:212285536-212361863	17.5502	39.0885	1.15526	5e-05	0.000678623
625	MSTRG.28458	FAM50B	6:3831932-3855737	11.1225	22.3323	1.00565	5e-05	0.000678623
626	MSTRG.28464	TUBB2A	6:3153668-3157526	2.43974	19.5428	3.00184	5e-05	0.000678623
627	MSTRG.28507	CAGE1,SSR1	6:7268305-7418037	49.2154	118.449	1.26709	5e-05	0.000678623
628	MSTRG.2854	ATF3	1:212565333-212620777	131.716	473.268	1.84522	5e-05	0.000678623
629	MSTRG.28558	NOL7	6:13615326-13711784	19.1958	64.0613	1.73866	5e-05	0.000678623
630	MSTRG.28643	HIST1H1C	6:26055786-26056428	251.257	956.701	1.92891	5e-05	0.000678623
631	MSTRG.28645	HIST1H1E	6:26156353-26157107	194.192	643.705	1.72892	5e-05	0.000678623
632	MSTRG.28647	HIST1H2AC	6:26124144-26139116	35.7437	80.8333	1.17726	5e-05	0.000678623
633	MSTRG.28653	HIST1H4E	6:26204551-26206038	18.0037	47.5975	1.40259	5e-05	0.000678623
634	MSTRG.28654	HIST1H2BG	6:26214159-26216884	17.8905	100.244	2.48625	5e-05	0.000678623
635	MSTRG.28669	HIST1H3PS1	6:26321875-26322292		8.12417		5e-05	0.000678623
636	MSTRG.28692	-	6:27231347-27232022		4.95806		5e-05	0.000678623
637	MSTRG.28698	ZNF184	6:27450742-27473118	4.56013	21.012	2.20407	5e-05	0.000678623
638	MSTRG.28708	HIST1H3H	6:27810063-27811300	60.7431	168.164	1.46908	5e-05	0.000678623
639	MSTRG.28727	ZNF165	6:28078791-28089668	5.40516	31.2807	2.53286	5e-05	0.000678623
640	MSTRG.28892	C6orf48,SNORD48,SNORD52	6:31834607-31839766	82.2997	312.365	1.92427	5e-05	0.000678623
641	MSTRG.28893	NEU1	6:31857658-31862906	27.2681	58.4223	1.09931	5e-05	0.000678623
642	MSTRG.28896	CLIC1,DDAH2	6:31727037-31739763	166.577	300.529	0.851314	5e-05	0.000678623
643	MSTRG.28928	TAP1	6:32840716-32859585	4.26393	22.2194	2.38156	5e-05	0.000678623
644	MSTRG.28944	RING1	6:33208494-33212722	5.14291	13.0422	1.34253	5e-05	0.000678623
645	MSTRG.28951	SLC39A7	6:33193587-33204439	27.526	72.9824	1.40675	5e-05	0.000678623
646	MSTRG.28961	BAK1	6:33540045-33593338	7.39626	24.6624	1.73745	5e-05	0.000678623
647	MSTRG.28998	RNY3P15,UHRF1BP1	6:34792014-34888089	14.491	27.294	0.913427	5e-05	0.000678623
648	MSTRG.29036	SRSF3	6:36594352-36605600	94.2856	302.835	1.68342	5e-05	0.000678623
649	MSTRG.29042	CDKN1A	6:36676459-36687339	47.6477	558.227	3.55037	5e-05	0.000678623
650	MSTRG.29046	PIM1	6:37170202-37175426	5.83105	28.9788	2.31317	5e-05	0.000678623
651	MSTRG.29049	TBC1D22B	6:37212179-37332970	2.73456	8.66055	1.66315	5e-05	0.000678623
652	MSTRG.29061	ZFAND3	6:37819498-38154624	24.4987	78.094	1.67251	5e-05	0.000678623
653	MSTRG.29083	NFYA	6:41026910-41100740	11.4308	32.8996	1.52514	5e-05	0.000678623
654	MSTRG.29096	TBCC	6:42744480-42746096	12.1782	41.5393	1.77018	5e-05	0.000678623
655	MSTRG.29109	MED20,Y_RNA	6:41905353-41921139	9.29695	31.0718	1.74078	5e-05	0.000678623
656	MSTRG.29153	TJAP1	6:43477522-43506556	10.7454	35.3414	1.71764	5e-05	0.000678623
657	MSTRG.29154	MAD2L1BP	6:43629539-43640952	12.873	36.1023	1.48774	5e-05	0.000678623
658	MSTRG.29170	GTPBP2	6:43576149-43629162	35.144	177.064	2.33292	5e-05	0.000678623
659	MSTRG.29182	NFKBIE	6:44258165-44265788	3.38289	27.1946	3.007	5e-05	0.000678623
660	MSTRG.29183	HSP90AB1	6:44246165-44253888	318.714	748.578	1.23189	5e-05	0.000678623
661	MSTRG.29185	CDC5L	6:44387524-44450426	17.1971	31.4146	0.86927	5e-05	0.000678623
662	MSTRG.29220	7SK,RN7SK	6:52995619-52995950	21985.2	67895.9	1.62679	5e-05	0.000678623
663	MSTRG.29247	ZNF451	6:57086843-57222314	22.1278	55.063	1.31522	5e-05	0.000678623
664	MSTRG.29258	PTP4A1	6:63521747-63583587	137.462	372.292	1.4374	5e-05	0.000678623
665	MSTRG.29334	MB21D1	6:73368554-73452276	10.4221	49.5982	2.25064	5e-05	0.000678623
666	MSTRG.29335	MTO1	6:73461577-73509236	12.7937	50.293	1.97492	5e-05	0.000678623
667	MSTRG.29422	ME1	6:83210388-83431071	9.15899	61.7718	2.75369	5e-05	0.000678623
668	MSTRG.29429	PGM3	6:83067665-83198932	12.8255	77.731	2.59948	5e-05	0.000678623
669	MSTRG.29458	AKIRIN2	6:87675071-87702209	22.1736	80.4811	1.85981	5e-05	0.000678623
670	MSTRG.29469	UBE2J1	6:89326624-89352848	8.70673	32.0319	1.87931	5e-05	0.000678623
671	MSTRG.29650	TUBE1	6:112054071-112087529	7.97043	37.9341	2.25077	5e-05	0.000678623
672	MSTRG.29663	MARCKS	6:113857361-113863471	3.53759	8.6275	1.28618	5e-05	0.000678623
673	MSTRG.29679	ZUFSP	6:116635617-116668794	5.13041	19.9255	1.95747	5e-05	0.000678623
674	MSTRG.29690	NUS1	6:117675501-117710640	25.1506	56.1481	1.15865	5e-05	0.000678623
675	MSTRG.2972	SDE2	1:225982701-225999331	6.11463	30.9925	2.34158	5e-05	0.000678623
676	MSTRG.2977	ACBD3	1:226144678-226186730	18.9429	42.6821	1.17198	5e-05	0.000678623
677	MSTRG.29829	IFNGR1	6:137197483-137219449	10.8911	35.0738	1.68724	5e-05	0.000678623
678	MSTRG.29835	TNFAIP3	6:137823672-137883312	3.21063	47.8641	3.89802	5e-05	0.000678623
679	MSTRG.29853	HECA	6:139135111-139292139	6.88712	12.7114	0.884154	5e-05	0.000678623
680	MSTRG.2986	ZNF678	1:227563542-227677443	4.07624	15.3945	1.91711	5e-05	0.000678623
681	MSTRG.29889	SF3B5	6:144086319-144095573	58.6743	146.394	1.31906	5e-05	0.000678623
682	MSTRG.29899	RAB32	6:146543692-146554965	5.84832	38.077	2.70283	5e-05	0.000678623
683	MSTRG.29963	ULBP2	6:149941999-149949235	6.19594	27.5264	2.15142	5e-05	0.000678623
684	MSTRG.2996	ARF1,MIR3620	1:228082659-228099212	111.966	332.519	1.57038	5e-05	0.000678623
685	MSTRG.2997	C1orf35	1:228100725-228105411	10.1831	23.5903	1.21202	5e-05	0.000678623
686	MSTRG.30000	MTHFD1L	6:150599882-151228447	28.2053	74.7301	1.40572	5e-05	0.000678623
687	MSTRG.3008	MRPL55	1:228106678-228109312	15.7962	35.7703	1.17919	5e-05	0.000678623
688	MSTRG.3010	GUK1	1:228139961-228148984	73.6311	156.091	1.084	5e-05	0.000678623
689	MSTRG.30115	SNORA20,SNORA29,TCP1	6:159669056-159789749	51.9573	153.491	1.56276	5e-05	0.000678623
690	MSTRG.30116	MRPL18	6:159789765-159798436	10.2539	45.4141	2.14697	5e-05	0.000678623
691	MSTRG.3011	HIST3H2A	1:228456978-228457873	20.7223	49.4744	1.25549	5e-05	0.000678623
692	MSTRG.3012	HIST3H2BB	1:228458106-228461874	5.02667	18.408	1.87266	5e-05	0.000678623
693	MSTRG.30195	ZFAND2A	7:1152070-1165267	15.9625	252.928	3.98597	5e-05	0.000678623
694	MSTRG.3019	MIR6742,TRIM11	1:228393672-228406840	15.6002	53.3032	1.77266	5e-05	0.000678623
695	MSTRG.3024	RNF187	1:228486187-228495766	37.5449	84.2026	1.16525	5e-05	0.000678623
696	MSTRG.30279	AP5Z1	7:4775621-4794546	17.8622	52.0895	1.54409	5e-05	0.000678623
697	MSTRG.30314	USP42	7:6104883-6161564	9.86833	21.0795	1.09496	5e-05	0.000678623
698	MSTRG.3032	CCSAP	1:229319402-229343294	6.78625	14.6827	1.11343	5e-05	0.000678623
699	MSTRG.30346	C1GALT1	7:7156933-7248651	14.3169	46.4557	1.69814	5e-05	0.000678623
700	MSTRG.30418	TSPAN13	7:16753534-16784536	27.1758	61.1422	1.16985	5e-05	0.000678623
701	MSTRG.30420	AGR2	7:16791810-16833433	67.1312	235.473	1.81051	5e-05	0.000678623
702	MSTRG.3042	URB2	1:229626233-229660199	4.60771	9.65285	1.06691	5e-05	0.000678623
703	MSTRG.30495	CYCS	7:25120090-25125361	18.5765	77.8393	2.06702	5e-05	0.000678623
704	MSTRG.30512	CREB5	7:28299320-28825894	0.153413	7.24073	5.56064	5e-05	0.000678623
705	MSTRG.30515	TAX1BP1	7:27733063-28243917	32.4287	73.6819	1.18404	5e-05	0.000678623
706	MSTRG.30563	GARS	7:30496620-30634033	44.495	161.669	1.86133	5e-05	0.000678623
707	MSTRG.30566	RP9P	7:32916814-32943176	3.26038	17.847	2.45257	5e-05	0.000678623
708	MSTRG.3064	EXOC8	1:231332752-231355023	3.78593	16.7751	2.1476	5e-05	0.000678623
709	MSTRG.30681	YKT6	7:44200967-44214294	13.0366	69.7187	2.41898	5e-05	0.000678623
710	MSTRG.30701	SNHG15,SNORA9	7:44983022-44986961	3.99528	15.9106	1.99362	5e-05	0.000678623
711	MSTRG.30718	UPP1	7:48088627-48108733	5.46124	42.3806	2.9561	5e-05	0.000678623
712	MSTRG.30739	CHCHD2	7:56101568-56106576	80.7204	148.331	0.877812	5e-05	0.000678623
713	MSTRG.30827	SBDS	7:66987676-67239519	26.5544	62.9021	1.24416	5e-05	0.000678623
714	MSTRG.30861	SBDSP1	7:72829424-72837394	19.4244	83.2783	2.10007	5e-05	0.000678623
715	MSTRG.30866	VPS37D	7:73667824-73672112	2.86361	9.0915	1.66668	5e-05	0.000678623
716	MSTRG.30867	TBL2	7:73568931-73578791	26.3602	83.9425	1.67104	5e-05	0.000678623
717	MSTRG.30913	STX1A	7:73680968-73719672	10.2276	47.0218	2.20087	5e-05	0.000678623
718	MSTRG.30924	LIMK1	7:74082932-74122525	10.3264	20.6636	1.00076	5e-05	0.000678623
719	MSTRG.30931	-	7:74609618-74610385		3.94289		5e-05	0.000678623
720	MSTRG.30944	RHBDD2	7:75842601-75888926	19.3948	58.9066	1.60276	5e-05	0.000678623
721	MSTRG.30958	YWHAG	7:76326793-76359031	51.3388	158.533	1.62666	5e-05	0.000678623
722	MSTRG.30960	HSPB1	7:76302543-76304295	794.608	2525.88	1.66847	5e-05	0.000678623
723	MSTRG.31012	APTR	7:77657659-77696265	7.45976	48.2283	2.69268	5e-05	0.000678623
724	MSTRG.31013	RSBN1L	7:77696442-77783022	13.1795	32.5875	1.30603	5e-05	0.000678623
725	MSTRG.31138	CYP51A1,LRRD1	7:92112150-92180725	53.8411	168.361	1.64477	5e-05	0.000678623
726	MSTRG.31174	BET1	7:93962761-94011113	16.1328	93.6816	2.53777	5e-05	0.000678623
727	MSTRG.31222	ASNS	7:97852117-97872542	81.403	521.733	2.68016	5e-05	0.000678623
728	MSTRG.31245	ZNF394	7:99472840-99503650	24.7291	59.5056	1.26681	5e-05	0.000678623
729	MSTRG.31273	ZNF3	7:100049773-100082548	20.3358	45.9321	1.17548	5e-05	0.000678623
730	MSTRG.31298	GNB2	7:100673530-100679174	212.709	370.866	0.802018	5e-05	0.000678623
731	MSTRG.31299	POP7	7:100706052-100707495	20.8411	105.641	2.34166	5e-05	0.000678623
732	MSTRG.31323	VGF	7:101162508-101165593	6.24402	35.5391	2.50886	5e-05	0.000678623
733	MSTRG.31340	AC006329.1	7:101308345-101310985	12.6874	46.0801	1.86075	5e-05	0.000678623
734	MSTRG.31390	DNAJC2	7:103297421-103989516	32.8432	105.392	1.6821	5e-05	0.000678623
735	MSTRG.31402	RINT1	7:105439660-105600875	21.5575	96.4663	2.16184	5e-05	0.000678623
736	MSTRG.31469	CCDC71L	7:106372250-106770207	5.94356	14.0928	1.24556	5e-05	0.000678623
737	MSTRG.31478	HBP1	7:107168960-107578464	41.5874	105.211	1.33907	5e-05	0.000678623
738	MSTRG.31491	PNPLA8,THAP5	7:108470421-108574850	35.9806	113.082	1.65207	5e-05	0.000678623
739	MSTRG.31493	DNAJB9	7:108470421-108574850	8.72209	278.268	4.99566	5e-05	0.000678623
740	MSTRG.31537	IFRD1,LSMEM1	7:112422967-112491062	118.747	229.214	0.948805	5e-05	0.000678623
741	MSTRG.31561	TES	7:116209233-116508541	20.6699	79.897	1.95061	5e-05	0.000678623
742	MSTRG.31634	GCC1	7:127580617-127602144	6.1336	19.2908	1.65311	5e-05	0.000678623
743	MSTRG.31636	RBM28	7:128297684-128343908	10.7607	31.9456	1.56985	5e-05	0.000678623
744	MSTRG.31688	UBE2H	7:129830731-129952949	42.1827	111.225	1.39876	5e-05	0.000678623
745	MSTRG.31778	TRIM24	7:138460333-138589993	23.669	53.2923	1.17093	5e-05	0.000678623
746	MSTRG.31780	ZC3HAV1	7:139043519-139109719	14.1343	38.7511	1.45504	5e-05	0.000678623
747	MSTRG.31916	PDIA4	7:149003061-149028641	55.2226	451.179	3.03037	5e-05	0.000678623
748	MSTRG.31922	ZNF398	7:149126415-149182802	11.0225	25.1836	1.19204	5e-05	0.000678623
749	MSTRG.31923	ZNF746	7:149472793-149497817	9.35904	25.751	1.46019	5e-05	0.000678623
750	MSTRG.31924	ZNF777	7:149431362-149461123	5.24099	18.3222	1.80569	5e-05	0.000678623
751	MSTRG.31964	ABCF2	7:151175697-151227251	26.78	75.8995	1.50294	5e-05	0.000678623
752	MSTRG.31974	CHPF2,MIR671	7:151232488-151277896	28.0419	51.7803	0.88482	5e-05	0.000678623
753	MSTRG.31978	RHEB	7:151466011-151520120	40.2477	121.81	1.59765	5e-05	0.000678623
754	MSTRG.31996	LINC01003	7:152463785-152465549	6.86198	15.7406	1.19779	5e-05	0.000678623
755	MSTRG.32023	INSIG1	7:155297775-155310235	15.323	132.815	3.11565	5e-05	0.000678623
756	MSTRG.32057	DNAJB6	7:157335347-157417439	34.9126	113.635	1.70259	5e-05	0.000678623
757	MSTRG.32137	AC105001.2,PINX1,SOX7	8:10723767-10839884	2.42664	15.6303	2.68731	5e-05	0.000678623
758	MSTRG.32162	FDFT1	8:11795572-11839309	24.6329	166.581	2.75756	5e-05	0.000678623
759	MSTRG.32180	VPS37A	8:17224963-17413528	12.7492	48.9389	1.94058	5e-05	0.000678623
760	MSTRG.32262	POLR3D	8:22245103-22275162	7.14713	30.9119	2.11272	5e-05	0.000678623
761	MSTRG.32265	SLC39A14	8:22367248-22434129	17.442	44.8227	1.36167	5e-05	0.000678623
762	MSTRG.32325	TRIM35	8:27284886-27311319	2.16355	13.8586	2.6793	5e-05	0.000678623
763	MSTRG.32339	CLU,MIR6843	8:27596916-27615031	110.735	450.474	2.02434	5e-05	0.000678623
764	MSTRG.32429	EIF4EBP1	8:38030340-38060365	47.6881	104.292	1.12893	5e-05	0.000678623
765	MSTRG.32432	RAB11FIP1	8:37858617-37899467	15.2499	30.6274	1.00602	5e-05	0.000678623
766	MSTRG.32466	GOLGA7	8:41490395-41510980	9.92984	29.1064	1.5515	5e-05	0.000678623
767	MSTRG.32507	CEBPD	8:47736908-47739086	3.81941	27.8694	2.86726	5e-05	0.000678623
768	MSTRG.32562	TCEA1	8:53966551-54022529	32.1769	96.022	1.57734	5e-05	0.000678623
769	MSTRG.32601	YTHDF3	8:63168552-63212786	22.7222	42.7367	0.911375	5e-05	0.000678623
770	MSTRG.32615	MTFR1	8:65644733-65842322	15.4775	50.3159	1.70084	5e-05	0.000678623
771	MSTRG.32620	SNHG6,SNORD87	8:66870748-66926398	63.0437	132.892	1.07583	5e-05	0.000678623
772	MSTRG.32626	ADHFE1,C8orf46,RRS1	8:66429027-66518524	8.2145	24.6692	1.58647	5e-05	0.000678623
773	MSTRG.32652	TRAM1	8:70573441-70608387	40.6623	82.4794	1.02034	5e-05	0.000678623
774	MSTRG.3270	IDI1	10:971145-1132297	32.2091	152.727	2.24541	5e-05	0.000678623
775	MSTRG.32732	ZBTB10	8:80484560-80527179	40.2254	102.459	1.34887	5e-05	0.000678623
776	MSTRG.32764	IMPA1	8:81657945-81686693	2.98685	21.9768	2.87929	5e-05	0.000678623
777	MSTRG.32806	OSGIN2	8:89901858-89927888	14.8135	31.5036	1.0886	5e-05	0.000678623
778	MSTRG.32862	ESRP1	8:94641073-94707466	58.6402	137.614	1.23067	5e-05	0.000678623
779	MSTRG.32951	POLR2K	8:100150583-100154002	27.8205	75.9688	1.44926	5e-05	0.000678623
780	MSTRG.33003	KLF10	8:102648778-102655902	22.4382	51.8932	1.20959	5e-05	0.000678623
781	MSTRG.33012	AZIN1	8:102826356-102977876	54.2274	194.22	1.8406	5e-05	0.000678623
782	MSTRG.33048	EBAG9	8:109539710-109565996	14.7497	35.548	1.26908	5e-05	0.000678623
783	MSTRG.33088	EXT1	8:117794489-118111853	11.3798	32.4494	1.51172	5e-05	0.000678623
784	MSTRG.33170	FBXO32	8:123497888-123541206	5.50936	21.8932	1.99052	5e-05	0.000678623
785	MSTRG.33181	FAM91A1	8:123768455-123815452	67.5319	159.346	1.23852	5e-05	0.000678623
786	MSTRG.33213	SQLE	8:124998496-125022283	40.822	144.985	1.82848	5e-05	0.000678623
787	MSTRG.33323	SLC45A4	8:141207165-141308305	5.77254	22.5024	1.9628	5e-05	0.000678623
788	MSTRG.33329	ARC	8:142611043-142614472	4.47332	29.3817	2.7155	5e-05	0.000678623
789	MSTRG.33337	-	8:142960298-142961725		3.55811		5e-05	0.000678623
790	MSTRG.33363	TSTA3	8:143612617-143618048	32.1622	64.6257	1.00674	5e-05	0.000678623
791	MSTRG.33366	EXOSC4,MIR6847	8:144078001-144080647	23.7543	50.8214	1.09725	5e-05	0.000678623
792	MSTRG.33392	CYC1	8:144095026-144097525	76.5721	139.174	0.862002	5e-05	0.000678623
793	MSTRG.33408	SLC52A2	8:144352218-144361272	21.7908	67.717	1.6358	5e-05	0.000678623
794	MSTRG.33417	VPS28	8:144423600-144428563	65.0636	133.531	1.03726	5e-05	0.000678623
795	MSTRG.33422	MAF1	8:144098632-144118315	35.9029	81.7372	1.18689	5e-05	0.000678623
796	MSTRG.33464	C8orf33	8:145052377-145056030	27.1773	70.9388	1.38417	5e-05	0.000678623
797	MSTRG.33493	CDC37L1	9:4679558-4708398	3.71813	14.8634	1.99912	5e-05	0.000678623
798	MSTRG.33528	RANBP6	9:6011042-6015625	3.58527	12.6998	1.82465	5e-05	0.000678623
799	MSTRG.33570	RN7SL5P	9:8314245-10612723	1670.94	7995.89	2.2586	5e-05	0.000678623
800	MSTRG.33577	LURAP1L	9:12685438-12822131	10.232	51.7239	2.33774	5e-05	0.000678623
801	MSTRG.33603	RRAGA	9:19049394-19050983	15.4776	29.6236	0.93657	5e-05	0.000678623
802	MSTRG.33629	KLHL9	9:21329670-21335380	6.42873	16.3482	1.34653	5e-05	0.000678623
803	MSTRG.33701	DNAJA1	9:33025210-33039907	26.3213	108.582	2.04448	5e-05	0.000678623
804	MSTRG.33748	RMRP	9:35657750-35658018	1599.37	8128.62	2.34551	5e-05	0.000678623
805	MSTRG.33788	ZBTB5	9:37438113-37465399	7.57815	16.0481	1.08249	5e-05	0.000678623
806	MSTRG.33938	PSAT1	9:78297142-78330093	8.97985	21.3168	1.24723	5e-05	0.000678623
807	MSTRG.33948	UBQLN1	9:83659962-83713378	40.0737	128.167	1.6773	5e-05	0.000678623
808	MSTRG.33978	GADD45G	9:89605012-89606555	2.47748	38.7752	3.96819	5e-05	0.000678623
809	MSTRG.33986	NFIL3	9:91409044-91423862	3.56655	23.8511	2.74146	5e-05	0.000678623
810	MSTRG.34003	IARS	9:92210206-92293756	74.0897	199.941	1.43223	5e-05	0.000678623
811	MSTRG.3408	OPTN	10:12896624-13138308	9.07287	32.6511	1.8475	5e-05	0.000678623
812	MSTRG.34144	ALG2	9:99216425-99221956	11.2352	60.4777	2.42837	5e-05	0.000678623
813	MSTRG.34145	SEC61B	9:99222063-99230615	34.8226	156.799	2.17082	5e-05	0.000678623
814	MSTRG.34160	ERP44	9:99979178-100099040	7.93226	18.7545	1.24143	5e-05	0.000678623
815	MSTRG.34212	FAM206A	9:108934180-109013529	5.94495	17.7746	1.58008	5e-05	0.000678623
816	MSTRG.34234	DNAJC25,DNAJC25-GNG10,GNG10	9:111631351-111670246	26.9715	49.0841	0.863823	5e-05	0.000678623
817	MSTRG.34251	PRPF4	9:113221561-113292905	7.93294	21.9241	1.46659	5e-05	0.000678623
818	MSTRG.34270	POLE3	9:113407234-113429684	14.2	37.6662	1.40738	5e-05	0.000678623
819	MSTRG.34340	PDCL	9:122798388-122828631	7.57046	18.9463	1.32346	5e-05	0.000678623
820	MSTRG.34388	ARPC5L	9:124862129-124877733	17.8299	37.6005	1.07645	5e-05	0.000678623
821	MSTRG.34405	HSPA5	9:125234852-125241330	171.19	2819.13	4.04158	5e-05	0.000678623
822	MSTRG.34411	LMX1B	9:126614085-126701993	18.8043	41.6435	1.14703	5e-05	0.000678623
823	MSTRG.34417	ZBTB34	9:126860664-126885878	5.55844	15.7991	1.50709	5e-05	0.000678623
824	MSTRG.34431	ZNF79	9:127424373-127446283	4.52692	16.9122	1.90146	5e-05	0.000678623
825	MSTRG.34463	ST6GALNAC4	9:127907885-127917038	7.60463	33.679	2.1469	5e-05	0.000678623
826	MSTRG.3446	AC069544.2,HSPA14	10:14819249-14871741	11.3939	29.0444	1.35	5e-05	0.000678623
827	MSTRG.34473	C9orf16	9:128160259-128163928	31.9675	74.3843	1.21839	5e-05	0.000678623
828	MSTRG.34525	DOLPP1	9:129081099-129090438	4.82588	16.2905	1.75516	5e-05	0.000678623
829	MSTRG.34529	IER5L	9:129175551-129210548	50.3373	101.342	1.00953	5e-05	0.000678623
830	MSTRG.34556	NTMT1	9:129608883-129642169	27.2623	91.3939	1.74519	5e-05	0.000678623
831	MSTRG.34559	ASB6	9:129608883-129642169	10.4622	28.6361	1.45265	5e-05	0.000678623
832	MSTRG.34637	SURF1	9:133351754-133361169	9.90763	29.6358	1.58073	5e-05	0.000678623
833	MSTRG.34638	SURF2	9:133351754-133361169	8.98336	29.93	1.73626	5e-05	0.000678623
834	MSTRG.34642	SURF6	9:133328773-133336398	17.755	41.7376	1.23312	5e-05	0.000678623
835	MSTRG.34650	SURF4	9:133361448-133376166	59.1471	152.376	1.36525	5e-05	0.000678623
836	MSTRG.34652	REXO4	9:133376366-133459402	13.4367	28.9783	1.10879	5e-05	0.000678623
837	MSTRG.34672	MRPS2	9:135495180-135506447	30.4561	58.9993	0.953965	5e-05	0.000678623
838	MSTRG.34679	CAMSAP1	9:135808486-135907228	20.0728	51.191	1.35065	5e-05	0.000678623
839	MSTRG.34687	SNAPC4	9:136375576-136400168	9.63048	18.2942	0.925706	5e-05	0.000678623
840	MSTRG.34705	INPP5E	9:136428503-136439854	12.6505	29.1221	1.20292	5e-05	0.000678623
841	MSTRG.34706	SEC16A	9:136440095-136486067	54.6501	99.7584	0.868215	5e-05	0.000678623
842	MSTRG.34711	FBXW5	9:136940434-136944696	29.3123	54.5146	0.895134	5e-05	0.000678623
843	MSTRG.34730	SSNA1	9:137188646-137190370	14.6273	35.2919	1.27067	5e-05	0.000678623
844	MSTRG.34734	EDF1	9:136862118-136866286	136.484	357.028	1.38731	5e-05	0.000678623
845	MSTRG.34754	MRPL41	9:137551198-137552555	42.7584	79.9835	0.903495	5e-05	0.000678623
846	MSTRG.34759	GTPBP6	X:304528-318819	11.8873	21.4912	0.854323	5e-05	0.000678623
847	MSTRG.34772	AKAP17A	X:1591592-1602514	11.5507	116.038	3.32854	5e-05	0.000678623
848	MSTRG.34801	DPH7	9:137554903-137578935	20.0408	60.3602	1.59066	5e-05	0.000678623
849	MSTRG.34802	ZMYND19	9:137582078-137590490	13.1357	27.8586	1.08463	5e-05	0.000678623
850	MSTRG.34835	HCCS	X:11111300-11123078	5.65115	22.3338	1.98261	5e-05	0.000678623
851	MSTRG.34847	RAB9A	X:13689124-13710506	12.6941	52.7684	2.05552	5e-05	0.000678623
852	MSTRG.34858	PIGA	X:15319450-15335580	16.6326	38.5267	1.21184	5e-05	0.000678623
853	MSTRG.34938	SAT1	X:23783172-23786226	157.055	796.87	2.34308	5e-05	0.000678623
854	MSTRG.34989	MID1IP1	X:38801431-38806537	11.3677	50.4957	2.15122	5e-05	0.000678623
855	MSTRG.35119	TFE3	X:49028725-49043486	14.1375	47.7997	1.75748	5e-05	0.000678623
856	MSTRG.35122	GPKOW	X:49113388-49123801	13.239	40.5078	1.61341	5e-05	0.000678623
857	MSTRG.35134	TSPYL2	X:53082366-53088540	5.2651	29.9116	2.50617	5e-05	0.000678623
858	MSTRG.35141	FAM156A	X:52926401-52995472	0.535599	9.49497	4.14794	5e-05	0.000678623
859	MSTRG.35143	PRAF2,WDR45	X:49071155-49101170	29.1441	62.048	1.09018	5e-05	0.000678623
860	MSTRG.35194	UBQLN2	X:56563638-56567868	10.066	23.0065	1.19255	5e-05	0.000678623
861	MSTRG.35202	ZXDB	X:57591651-57654409	6.57865	17.4792	1.40978	5e-05	0.000678623
862	MSTRG.35226	EDA2R	X:66595636-66639298	2.42633	9.19028	1.92133	5e-05	0.000678623
863	MSTRG.3530	DNAJC1	10:21756536-22003769	10.6255	36.8228	1.79306	5e-05	0.000678623
864	MSTRG.35310	RLIM	X:74585216-74614617	23.2872	41.3455	0.828194	5e-05	0.000678623
865	MSTRG.35346	MAGT1	X:77826363-77895593	30.6058	67.8459	1.14846	5e-05	0.000678623
866	MSTRG.35412	ARMCX3	X:101622796-101627843	15.0452	49.7168	1.72443	5e-05	0.000678623
867	MSTRG.35434	BEX2	X:103309345-103311046	3.52597	24.8918	2.81958	5e-05	0.000678623
868	MSTRG.3544	OTUD1	10:23439457-23442390	5.47499	16.0441	1.55111	5e-05	0.000678623
869	MSTRG.35471	PRPS1	X:107628423-107651026	11.8767	29.4095	1.30815	5e-05	0.000678623
870	MSTRG.35479	MID2	X:107825754-107935980	10.6965	24.187	1.17709	5e-05	0.000678623
871	MSTRG.35483	PSMD10	X:108084206-108091618	31.3881	90.1703	1.52243	5e-05	0.000678623
872	MSTRG.35559	RNF113A	X:119870474-119876662	9.10199	32.6011	1.84067	5e-05	0.000678623
873	MSTRG.35580	-	X:123787730-123788252		6.00343		5e-05	0.000678623
874	MSTRG.355	PLEKHM2	1:15684331-15749896	8.23281	19.701	1.25881	5e-05	0.000678623
875	MSTRG.35662	RAP2C	X:132203023-132489968	15.2018	31.4625	1.0494	5e-05	0.000678623
876	MSTRG.35697	ZNF449	X:135344598-135363152	6.5982	17.2198	1.38392	5e-05	0.000678623
877	MSTRG.35777	CETN2	X:152826972-152830777	16.6717	40.0184	1.26326	5e-05	0.000678623
878	MSTRG.35778	NSDHL	X:152830966-152869729	4.11813	16.6314	2.01385	5e-05	0.000678623
879	MSTRG.3580	ABI1	10:26697658-26861087	17.4033	34.5633	0.98988	5e-05	0.000678623
880	MSTRG.35816	FAM50A	X:154444125-154450654	5.80395	18.9017	1.70341	5e-05	0.000678623
881	MSTRG.35818	GDI1	X:154436912-154443467	47.034	100.435	1.09449	5e-05	0.000678623
882	MSTRG.35823	DKC1,MIR664B,SNORA36A,SNORA56	X:154762741-154777689	27.9165	60.5251	1.11642	5e-05	0.000678623
883	MSTRG.35833	RAB39B	X:155258240-155264589	1.06732	11.2838	3.40219	5e-05	0.000678623
884	MSTRG.35882	G6PD	X:154457800-154565046	131.161	372.744	1.50685	5e-05	0.000678623
885	MSTRG.3589	YME1L1	10:27110111-27186924	39.3626	101.357	1.36455	5e-05	0.000678623
886	MSTRG.3596	RAB18	10:27504173-27542237	16.5434	50.6812	1.61519	5e-05	0.000678623
887	MSTRG.3635	KIF5B	10:32009009-32056431	34.98	74.1441	1.0838	5e-05	0.000678623
888	MSTRG.3638	ZEB1-AS1	10:31187882-31529814	3.00469	25.4542	3.08261	5e-05	0.000678623
889	MSTRG.3715	BMS1	10:42781691-42834937	16.347	27.2536	0.737426	5e-05	0.000678623
890	MSTRG.3718	CSGALNACT2	10:43138485-43185308	5.78376	17.4392	1.59226	5e-05	0.000678623
891	MSTRG.3752	TIMM23	10:45972448-46003734	16.4866	42.9571	1.3816	5e-05	0.000678623
892	MSTRG.3836	CSTF2T	10:50991357-52314128	3.81078	9.01852	1.2428	5e-05	0.000678623
893	MSTRG.3868	ADO	10:62793561-62808483	5.57247	18.9283	1.76416	5e-05	0.000678623
894	MSTRG.3872	NRBF2	10:63133246-63155031	7.75916	31.5059	2.02165	5e-05	0.000678623
895	MSTRG.3955	DDX21	10:68956127-68985073	36.2357	74.6997	1.04369	5e-05	0.000678623
896	MSTRG.3961	SUPV3L1	10:69180231-69209099	12.1133	41.2029	1.76616	5e-05	0.000678623
897	MSTRG.3984	UNC5B	10:71212569-71302864	0.589906	1.94113	1.71834	5e-05	0.000678623
898	MSTRG.3989	DDIT4	10:72273919-72276036	187.882	529.961	1.49606	5e-05	0.000678623
899	MSTRG.4023	ANXA7	10:73375100-73414076	29.6522	60.8409	1.0369	5e-05	0.000678623
900	MSTRG.4102	AC010997.3,ZNF503	10:75269818-75411842	1.29705	4.68568	1.85302	5e-05	0.000678623
901	MSTRG.4135	PPIF	10:79347468-79355337	11.6799	33.0034	1.49859	5e-05	0.000678623
902	MSTRG.4164	GHITM	10:84138419-84153245	42.876	117.957	1.46001	5e-05	0.000678623
903	MSTRG.4166	CCSER2	10:84328585-84518521	9.26758	25.2571	1.44643	5e-05	0.000678623
904	MSTRG.423	OTUD3	1:19882442-19912945	7.28846	25.6058	1.81279	5e-05	0.000678623
905	MSTRG.4252	MARCH5	10:92291162-92353964	21.4766	75.0254	1.80462	5e-05	0.000678623
906	MSTRG.4254	IDE	10:92451683-92574076	10.7472	35.9978	1.74396	5e-05	0.000678623
907	MSTRG.4298	SORBS1	10:95311770-95561414	0.407853	3.351	3.03847	5e-05	0.000678623
908	MSTRG.4328	RRP12	10:97356357-97426076	16.2748	62.8404	1.94906	5e-05	0.000678623
909	MSTRG.4334	AL355315.1,HOGA1,PI4K2A	10:97584322-97676434	7.89522	20.6052	1.38396	5e-05	0.000678623
910	MSTRG.4352	GOT1	10:99396869-99430624	10.4112	83.4148	3.00217	5e-05	0.000678623
911	MSTRG.4356	EXOSC1	10:97436141-97446017	9.87515	41.313	2.06472	5e-05	0.000678623
912	MSTRG.4367	SCD	10:100347123-100364834	161.806	313.655	0.954917	5e-05	0.000678623
913	MSTRG.436	MUL1	1:20499447-20508161	3.41939	10.588	1.63062	5e-05	0.000678623
914	MSTRG.438	DDOST,PINK1-AS	1:20633454-20661544	57.0698	111.194	0.962286	5e-05	0.000678623
915	MSTRG.4419	GBF1	10:102245531-102382899	10.616	28.896	1.44464	5e-05	0.000678623
916	MSTRG.4434	NFKB2	10:102394109-102402529	16.6089	69.5679	2.06646	5e-05	0.000678623
917	MSTRG.4443	CNNM2	10:102918292-103193306	7.85562	22.5725	1.52277	5e-05	0.000678623
918	MSTRG.4456	SLK	10:103967200-104029233	12.9702	24.4344	0.913711	5e-05	0.000678623
919	MSTRG.4482	SMNDC1	10:110290729-110304951	6.68199	29.3068	2.13288	5e-05	0.000678623
920	MSTRG.4516	CCDC186,MIR2110	10:114120861-114174220	6.01363	28.8204	2.26078	5e-05	0.000678623
921	MSTRG.4529	FAM160B1	10:114821743-114899832	9.00872	27.8005	1.62572	5e-05	0.000678623
922	MSTRG.4572	BAG3	10:119651369-119677819	32.9234	164.084	2.31725	5e-05	0.000678623
923	MSTRG.4728	BET1L	11:127091-207428	9.40963	24.1014	1.3569	5e-05	0.000678623
924	MSTRG.4736	PSMD13	11:215457-252984	33.256	77.0299	1.2118	5e-05	0.000678623
925	MSTRG.4759	TALDO1	11:747328-765024	54.7743	97.2129	0.827647	5e-05	0.000678623
926	MSTRG.4809	DUSP8	11:1554043-1599184	4.79279	17.3838	1.85881	5e-05	0.000678623
927	MSTRG.4841	PHLDA2	11:2928272-2929455	48.3309	288.169	2.5759	5e-05	0.000678623
928	MSTRG.4890	TRIM5	11:5663556-5938619	5.52628	20.2457	1.87323	5e-05	0.000678623
929	MSTRG.4944	ARFIP2	11:6474682-6593758	28.5826	77.4273	1.4377	5e-05	0.000678623
930	MSTRG.4945	AC084337.2,DNHD1,TIMM10B	11:6474682-6593758	21.4511	74.5851	1.79784	5e-05	0.000678623
931	MSTRG.494	ZNF436	1:23359447-23371839	3.38471	11.7366	1.79391	5e-05	0.000678623
932	MSTRG.5070	NUCB2	11:17208152-17349974	40.8883	91.8839	1.16812	5e-05	0.000678623
933	MSTRG.507	PITHD1	1:23778404-23788232	7.74582	37.9172	2.29136	5e-05	0.000678623
934	MSTRG.5092	SPTY2D1	11:18588780-18634791	10.8671	42.7177	1.97487	5e-05	0.000678623
935	MSTRG.5132	LIN7C	11:27494575-27506773	12.7663	25.8281	1.0166	5e-05	0.000678623
936	MSTRG.5187	ABTB2	11:34150987-34358008	7.37535	18.3251	1.31303	5e-05	0.000678623
937	MSTRG.5207	TRAF6	11:36487026-36510272	4.36933	14.8581	1.76577	5e-05	0.000678623
938	MSTRG.522	CLIC4	1:24745356-24844324	23.3032	63.5476	1.44731	5e-05	0.000678623
939	MSTRG.5268	PEX16	11:45909668-45918812	7.30792	16.5832	1.18219	5e-05	0.000678623
940	MSTRG.5279	ZNF408	11:46700817-46705912	8.27774	33.3352	2.00974	5e-05	0.000678623
941	MSTRG.5285	ATG13	11:46602860-46674818	28.1479	95.1647	1.7574	5e-05	0.000678623
942	MSTRG.5308	PSMC3	11:47418768-47426473	43.9796	101.941	1.21283	5e-05	0.000678623
943	MSTRG.5397	OSBP	11:59574397-59616144	9.54954	32.2871	1.75746	5e-05	0.000678623
944	MSTRG.5408	STX3	11:59755058-59805882	22.9652	90.7907	1.98309	5e-05	0.000678623
945	MSTRG.5412	CCDC86	11:60835995-60855971	9.86438	38.2161	1.95388	5e-05	0.000678623
946	MSTRG.5413	PRPF19	11:60890729-60906588	44.3311	81.82	0.884136	5e-05	0.000678623
947	MSTRG.5426	CPSF7	11:61402640-61490931	26.2375	66.1189	1.33343	5e-05	0.000678623
948	MSTRG.5443	FTH1	11:61949820-61967660	1028.23	6581.16	2.67818	5e-05	0.000678623
949	MSTRG.5447	FADS3	11:61873518-61892051	25.8771	69.4567	1.42444	5e-05	0.000678623
950	MSTRG.5460	UBXN1	11:62676497-62679117	34.5058	75.8023	1.1354	5e-05	0.000678623
951	MSTRG.5472	STX5	11:62806896-62832088	18.2894	62.604	1.77525	5e-05	0.000678623
952	MSTRG.5477	AP001160.5,RNU2-2P,WDR74	11:62832233-62841809	40.4262	123.293	1.60873	5e-05	0.000678623
953	MSTRG.547	ZNF593	1:26169515-26171821	11.2966	39.5948	1.80942	5e-05	0.000678623
954	MSTRG.5501	SNHG1,SNORD22,SNORD25,SNORD26,SNORD27,SNORD28,SNORD30	11:62851987-62855914	84.854	273.14	1.68659	5e-05	0.000678623
955	MSTRG.5502	SLC3A2	11:62856101-62888875	229.942	997.169	2.11657	5e-05	0.000678623
956	MSTRG.5519	STIP1	11:64185271-64204543	79.9708	396.141	2.30847	5e-05	0.000678623
957	MSTRG.5536	TRMT112	11:64305571-64318084	85.8683	231.391	1.43013	5e-05	0.000678623
958	MSTRG.5537	PRDX5	11:64318087-64321811	68.8819	129.401	0.909648	5e-05	0.000678623
959	MSTRG.5548	PPP2R5B	11:64917552-64935888	2.8048	10.1884	1.86096	5e-05	0.000678623
960	MSTRG.5566	DPF2	11:65333753-65353249	20.3929	56.3991	1.4676	5e-05	0.000678623
961	MSTRG.5568	ZFPL1	11:65084222-65116384	17.4009	90.7746	2.38312	5e-05	0.000678623
962	MSTRG.5572	ZNHIT2	11:65116402-65117708	7.47989	36.9341	2.30386	5e-05	0.000678623
963	MSTRG.5581	FAM89B,SSSCA1	11:65570429-65574198	35.0037	85.7796	1.29313	5e-05	0.000678623
964	MSTRG.5589	RELA	11:65653595-65663094	26.4699	59.4881	1.16825	5e-05	0.000678623
965	MSTRG.5604	C11orf68	11:65916807-65919117	7.96669	23.1661	1.53997	5e-05	0.000678623
966	MSTRG.5605	DRAP1	11:65919256-65921561	21.9399	70.3066	1.6801	5e-05	0.000678623
967	MSTRG.5611	SF3B2	11:66050728-66069619	57.0298	174.48	1.61327	5e-05	0.000678623
968	MSTRG.5622	KLC2	11:66257293-66268129	18.835	50.2276	1.41506	5e-05	0.000678623
969	MSTRG.5633	BRMS1	11:66330241-66345125	12.7017	48.57	1.93504	5e-05	0.000678623
970	MSTRG.567	SFN	1:26863137-26864457	13.7	81.3876	2.57063	5e-05	0.000678623
971	MSTRG.5710	CDK2AP2	11:67506496-67508649	21.0958	212.532	3.33266	5e-05	0.000678623
972	MSTRG.5721	C11orf24	11:68261334-68272001	5.82845	15.0639	1.36991	5e-05	0.000678623
973	MSTRG.5737	MRPL21	11:68891275-68903835	33.8943	71.4478	1.07585	5e-05	0.000678623
974	MSTRG.5779	DHCR7	11:71428192-71452868	29.986	140.9	2.23231	5e-05	0.000678623
975	MSTRG.581	NUDC	1:26890487-26946862	11.9008	29.4552	1.30747	5e-05	0.000678623
976	MSTRG.5842	PDE2A	11:72576140-72674591	0.490121	4.49948	3.19855	5e-05	0.000678623
977	MSTRG.584	SLC9A1	1:27098814-27166981	9.93693	28.0672	1.49801	5e-05	0.000678623
978	MSTRG.5924	SERPINH1	11:75562055-75572783	76.8288	266.173	1.79264	5e-05	0.000678623
979	MSTRG.5977	GAB2	11:78215296-78574874	3.62245	13.9234	1.94247	5e-05	0.000678623
980	MSTRG.5	HES4	1:987312-1014541	45.9138	271.266	2.56271	5e-05	0.000678623
981	MSTRG.6025	CREBZF	11:85659707-85682908	32.5229	59.945	0.882184	5e-05	0.000678623
982	MSTRG.6090	CHORDC1	11:90199883-90226538	9.81961	118.553	3.59372	5e-05	0.000678623
983	MSTRG.616	SESN2	1:28259526-28282491	5.41177	45.6983	3.07797	5e-05	0.000678623
984	MSTRG.6194	SLC35F2	11:107790990-107928293	5.86553	17.0569	1.54002	5e-05	0.000678623
985	MSTRG.6282	ZPR1	11:116773388-116788050	6.99096	24.952	1.83559	5e-05	0.000678623
986	MSTRG.630	SNHG12,SNORA16A,SNORA44,SNORA61	1:28553084-28582983	11.9581	117.162	3.29244	5e-05	0.000678623
987	MSTRG.6345	HYOU1	11:119044187-119057202	65.6186	663.828	3.33863	5e-05	0.000678623
988	MSTRG.635	YTHDF2	1:28736620-28769775	16.9761	42.1979	1.31367	5e-05	0.000678623
989	MSTRG.6404	HSPA8,SNORD14C,SNORD14D	11:123057488-123063230	323.088	1492.01	2.20726	5e-05	0.000678623
990	MSTRG.6466	SRPRA	11:126202093-126278131	23.4358	99.8714	2.09136	5e-05	0.000678623
991	MSTRG.6576	TIGAR	12:4307762-4354593	6.10807	17.6508	1.53094	5e-05	0.000678623
992	MSTRG.6611	FKBP4	12:1946053-2941140	59.0455	305.376	2.37069	5e-05	0.000678623
993	MSTRG.6649	NOP2	12:6556862-6568691	19.6549	45.8615	1.22239	5e-05	0.000678623
994	MSTRG.6676	FOXJ2	12:8032702-8055503	7.6081	16.2821	1.09768	5e-05	0.000678623
995	MSTRG.6715	-	12:10211960-10212239		45.1939		5e-05	0.000678623
996	MSTRG.6726	GABARAPL1	12:10212457-10223130	1.3123	10.1939	2.95754	5e-05	0.000678623
997	MSTRG.676	TXLNA	1:32179685-32198285	10.5704	21.9592	1.0548	5e-05	0.000678623
998	MSTRG.6817	H2AFJ	12:14774382-14778002	74.0734	201.193	1.44155	5e-05	0.000678623
999	MSTRG.682	EIF3I	1:32209093-32231604	53.5613	104.633	0.966071	5e-05	0.000678623
1000	MSTRG.6845	STRAP	12:15882390-15903478	37.7395	94.0842	1.31788	5e-05	0.000678623
1001	MSTRG.6878	PYROXD1	12:21437614-21501669	10.1437	46.3845	2.19306	5e-05	0.000678623
1002	MSTRG.6882	GOLT1B	12:21501780-21518408	21.3543	118.854	2.47659	5e-05	0.000678623
1003	MSTRG.689	BSDC1,FAM229A	1:32351520-32394731	11.7621	24.6083	1.065	5e-05	0.000678623
1004	MSTRG.690	RNF19B	1:32936444-32964685	2.56509	11.9708	2.22243	5e-05	0.000678623
1005	MSTRG.6983	DENND5B	12:31382222-31615666	3.44044	15.1202	2.13581	5e-05	0.000678623
1006	MSTRG.703	YARS	1:32775236-32858879	57.6059	170.524	1.56569	5e-05	0.000678623
1007	MSTRG.7156	KANSL2	12:48653400-48682238	13.582	41.0778	1.59666	5e-05	0.000678623
1008	MSTRG.7200	MCRS1	12:49539156-49568153	17.3402	38.0344	1.13318	5e-05	0.000678623
1009	MSTRG.7249	CSRNP2	12:51061204-51083664	14.4789	35.995	1.31384	5e-05	0.000678623
1010	MSTRG.7263	ATG101	12:52069245-52108261	21.7616	79.2228	1.86413	5e-05	0.000678623
1011	MSTRG.7292	KRT81	12:52232519-52309163	44.3437	100.097	1.1746	5e-05	0.000678623
1012	MSTRG.7411	PTGES3	12:56663340-56688408	76.5421	199.487	1.38197	5e-05	0.000678623
1013	MSTRG.7425	PIP4K2C	12:57591173-57603418	6.15333	31.2195	2.34301	5e-05	0.000678623
1014	MSTRG.7456	OS9	12:57693954-57721557	29.0672	67.5171	1.21586	5e-05	0.000678623
1015	MSTRG.7471	DDIT3,MIR616	12:57460134-57520517	29.8765	198.989	2.73561	5e-05	0.000678623
1016	MSTRG.7497	MIR6125,USP15	12:61708258-62417431	26.0467	68.464	1.39424	5e-05	0.000678623
1017	MSTRG.7530	XPOT	12:64404349-64451127	71.9051	189.853	1.40072	5e-05	0.000678623
1018	MSTRG.7545	TBC1D30	12:64780126-64881032	18.7728	48.1795	1.35977	5e-05	0.000678623
1019	MSTRG.7602	AC025423.2,MDM2	12:68746105-68971570	91.8045	299.921	1.70795	5e-05	0.000678623
1020	MSTRG.7622	TBC1D15	12:71839706-71927248	15.7381	61.4769	1.96578	5e-05	0.000678623
1021	MSTRG.7705	CCDC59	12:82223680-82479236	14.3824	60.0371	2.06155	5e-05	0.000678623
1022	MSTRG.774	LSM10	1:36391237-36397892	14.5556	38.9602	1.42043	5e-05	0.000678623
1023	MSTRG.775	STK40	1:36339623-36385896	10.4598	48.626	2.21687	5e-05	0.000678623
1024	MSTRG.7763	SOCS2	12:93542462-93583487	1.02813	11.4792	3.48092	5e-05	0.000678623
1025	MSTRG.7780	NDUFA12	12:94897054-95003770	23.4733	58.6348	1.32073	5e-05	0.000678623
1026	MSTRG.785	MIR6732,ZC3H12A	1:37474551-37484379	28.5729	74.5183	1.38295	5e-05	0.000678623
1027	MSTRG.7870	ARL1	12:101393119-101407820	19.039	54.0506	1.50535	5e-05	0.000678623
1028	MSTRG.7913	HSP90B1,MIR3652	12:103841450-103965708	219.202	1316.76	2.58666	5e-05	0.000678623
1029	MSTRG.7915	TDG	12:103965803-103988874	16.5873	51.5179	1.63499	5e-05	0.000678623
1030	MSTRG.7928	TXNRD1	12:104215778-104350305	68.9794	206.871	1.58449	5e-05	0.000678623
1031	MSTRG.792	GNL2	1:37556918-37595935	17.9994	44.2918	1.29909	5e-05	0.000678623
1032	MSTRG.7948	TMEM263	12:106955718-106987166	29.4265	61.0637	1.0532	5e-05	0.000678623
1033	MSTRG.794	C1orf109	1:37681569-37692249	7.36497	35.9181	2.28596	5e-05	0.000678623
1034	MSTRG.7961	PRDM4	12:107732865-107761272	12.1994	40.2844	1.72341	5e-05	0.000678623
1035	MSTRG.7963	ISCU	12:108562581-108569384	17.4549	88.9148	2.34879	5e-05	0.000678623
1036	MSTRG.7964	FICD	12:108515184-108561400	5.57309	39.5423	2.82685	5e-05	0.000678623
1037	MSTRG.799	YRDC	1:37802943-37809454	7.23008	30.686	2.0855	5e-05	0.000678623
1038	MSTRG.8002	PPTC7	12:110533244-110583320	4.75158	19.0329	2.00202	5e-05	0.000678623
1039	MSTRG.800	C1orf122	1:37802943-37809454	12.7651	54.5112	2.09434	5e-05	0.000678623
1040	MSTRG.807	AKIRIN1	1:38991222-39006059	12.0696	35.3551	1.55054	5e-05	0.000678623
1041	MSTRG.8087	TBX3	12:114670253-114684164	4.1666	13.8105	1.72882	5e-05	0.000678623
1042	MSTRG.810	AL139260.2,AL139260.3,GJA9,MYCBP,RRAGC	1:38838197-38941799	10.9973	28.3126	1.3643	5e-05	0.000678623
1043	MSTRG.8165	PRKAB1	12:119334711-119681630	8.21094	36.9771	2.17101	5e-05	0.000678623
1044	MSTRG.8268	RSRC2	12:122503457-122527000	34.8151	110.742	1.66942	5e-05	0.000678623
1045	MSTRG.8277	TMED2	12:123575890-123598577	78.4919	284.927	1.85998	5e-05	0.000678623
1046	MSTRG.8278	KMT5A	12:123383772-123409358	16.0307	54.8478	1.7746	5e-05	0.000678623
1047	MSTRG.8318	-	12:124892142-124900902	1.02058	6.95498	2.76865	5e-05	0.000678623
1048	MSTRG.8356	UBC	12:124911603-124917368	180.521	1335.38	2.88701	5e-05	0.000678623
1049	MSTRG.8398	NOC4L	12:132144447-132152473	5.74495	15.8065	1.46015	5e-05	0.000678623
1050	MSTRG.8410	AC135586.2,PGAM5,PXMP2	12:132687605-132722734	24.2055	54.4069	1.16845	5e-05	0.000678623
1051	MSTRG.8452	ZMYM5	13:19823481-19863636	12.8321	50.4152	1.9741	5e-05	0.000678623
1052	MSTRG.8491	FTH1P7	13:22696022-22696574	17.2722	145.678	3.07626	5e-05	0.000678623
1053	MSTRG.8506	MTMR6	13:25246200-25288009	4.72981	12.2912	1.37777	5e-05	0.000678623
1054	MSTRG.8517	NUP58	13:25301523-25349800	25.4878	57.5468	1.17493	5e-05	0.000678623
1055	MSTRG.8519	ATP8A2P3,RNF6	13:26094723-26222654	13.7512	37.7923	1.45854	5e-05	0.000678623
1056	MSTRG.8549	LNX2	13:27545910-27620510	7.29917	20.474	1.48799	5e-05	0.000678623
1057	MSTRG.8571	HSPH1	13:31134973-31162388	25.4341	414.089	4.0251	5e-05	0.000678623
1058	MSTRG.8602	UFM1	13:38349848-38363619	13.811	44.845	1.69913	5e-05	0.000678623
1059	MSTRG.8674	COG3	13:45464897-45615739	8.33112	66.2258	2.99081	5e-05	0.000678623
1060	MSTRG.874	YBX1	1:42682426-42702349	63.1671	136.319	1.10974	5e-05	0.000678623
1061	MSTRG.8859	DNAJC3	13:95677138-95794989	8.95192	42.6662	2.25282	5e-05	0.000678623
1062	MSTRG.890	P3H1	1:42746334-42767084	6.43013	20.709	1.68733	5e-05	0.000678623
1063	MSTRG.8981	NAXD	13:110613081-110639993	10.211	18.8491	0.884373	5e-05	0.000678623
1064	MSTRG.899	MED8	1:43383916-43389808	10.1739	34.4105	1.75798	5e-05	0.000678623
1065	MSTRG.9034	TMCO3	13:113297240-113571372	34.4633	124.836	1.8569	5e-05	0.000678623
1066	MSTRG.9067	PNP	14:20468953-20477094	16.6189	32.8194	0.981721	5e-05	0.000678623
1067	MSTRG.9079	HNRNPC	14:21209135-21269494	114.014	241.739	1.08424	5e-05	0.000678623
1068	MSTRG.9086	DAD1	14:22564904-22589269	69.8	151.327	1.11637	5e-05	0.000678623
1069	MSTRG.9088	ABHD4	14:22595807-22613215	3.66074	18.9867	2.37478	5e-05	0.000678623
1070	MSTRG.908	DPH2	1:43969999-43973369	5.3605	19.8462	1.88842	5e-05	0.000678623
1071	MSTRG.9142	DHRS2	14:23630114-23645639	7.15712	34.1619	2.25494	5e-05	0.000678623
1072	MSTRG.9158	PCK2	14:24080106-24132849	31.7582	90.6588	1.51332	5e-05	0.000678623
1073	MSTRG.9269	SRP54	14:34920857-35029567	52.2785	157.154	1.58789	5e-05	0.000678623
1074	MSTRG.9287	NFKBIA	14:35400319-35404749	43.7015	305.808	2.80687	5e-05	0.000678623
1075	MSTRG.9364	AL132639.3,CTAGE5,MIA2	14:39230230-39388513	13.6858	68.1715	2.31649	5e-05	0.000678623
1076	MSTRG.9388	PRPF39	14:45084098-45135319	14.3417	53.5197	1.89985	5e-05	0.000678623
1077	MSTRG.93	AURKAIP1	1:1373729-1375495	38.8194	68.0285	0.80936	5e-05	0.000678623
1078	MSTRG.9491	PSMC6	14:52707171-52728587	56.2939	111.119	0.981049	5e-05	0.000678623
1079	MSTRG.9508	GCH1	14:54842007-54902852	10.1478	29.932	1.56052	5e-05	0.000678623
1080	MSTRG.9603	SIX4	14:60709527-60724348	13.8741	57.2335	2.04447	5e-05	0.000678623
1081	MSTRG.9746	ZFP36L1	14:68787659-68796253	41.7801	119.985	1.52196	5e-05	0.000678623
1082	MSTRG.9859	RBM25	14:72969450-73123898	31.7483	69.6429	1.13329	5e-05	0.000678623
1083	MSTRG.9863	PNMA1	14:73711782-73714372	24.6648	60.1131	1.28523	5e-05	0.000678623
1084	MSTRG.9865	RIOX1	14:73478483-73558947	5.86939	17.5606	1.58106	5e-05	0.000678623
1085	MSTRG.9884	LIN52	14:74084795-74201235	4.08718	12.9921	1.66846	5e-05	0.000678623
1086	MSTRG.9919	EIF2B2	14:75002910-75012851	22.8936	75.8587	1.72837	5e-05	0.000678623
1087	MSTRG.9944	AC016526.2,GPATCH2L	14:76131706-76263474	32.1891	75.0699	1.22166	5e-05	0.000678623
1088	MSTRG.9982	AHSA1	14:77426674-77469474	27.3148	96.8092	1.82546	5e-05	0.000678623
1089	MSTRG.9991	ALKBH1	14:77672403-77708020	6.87097	26.3143	1.93726	5e-05	0.000678623
1090	ENSG00000047621	C12orf4	12:4487727-4538508	4.05734	12.855	1.66373	0.0001	0.00125161
1091	ENSG00000152503	TRIM36	5:115124761-115180546	2.44485	9.24789	1.91938	0.0001	0.00125161
1092	ENSG00000166860	ZBTB39	12:56998833-57006446	2.68653	5.60932	1.06208	0.0001	0.00125161
1093	MSTRG.102	ATAD3A	1:1512150-1534687	6.44515	18.9631	1.55691	0.0001	0.00125161
1094	MSTRG.103	CCNL2	1:1385710-1399328	45.1975	92.3299	1.03056	0.0001	0.00125161
1095	MSTRG.10977	CCPG1,DNAAF4,DNAAF4-CCPG1,MIR628	15:55202965-55508234	16.9394	35.1451	1.05294	0.0001	0.00125161
1096	MSTRG.12222	-	16:14009279-14016016		5.226		0.0001	0.00125161
1097	MSTRG.13240	MON1B,SYCE1L	16:77190834-77444336	28.0811	60.436	1.10581	0.0001	0.00125161
1098	MSTRG.13991	SNORD3A	17:19061911-19190245	959.34	7145.12	2.89684	0.0001	0.00125161
1099	MSTRG.1420	DNTTIP2	1:93866282-93879918	10.7252	26.453	1.30242	0.0001	0.00125161
1100	MSTRG.14471	CASC3,MIR6866	17:40140317-40172183	22.774	44.0466	0.951647	0.0001	0.00125161
1101	MSTRG.1455	RTCA	1:100266206-100292769	3.11833	11.6687	1.9038	0.0001	0.00125161
1102	MSTRG.14573	PSME3	17:42798791-42843758	17.0226	39.6868	1.22121	0.0001	0.00125161
1103	MSTRG.15112	C17orf82	17:61411750-61413280	6.91033	14.8399	1.10265	0.0001	0.00125161
1104	MSTRG.15382	SPHK1	17:76309485-76387860	12.4406	31.6295	1.34621	0.0001	0.00125161
1105	MSTRG.15627	FN3KRP	17:82716682-82734143	6.20554	15.4176	1.31295	0.0001	0.00125161
1106	MSTRG.1586	DDX20	1:111483347-111768016	6.38986	19.03	1.57442	0.0001	0.00125161
1107	MSTRG.16543	VAV1	19:6772713-6857366	4.74739	17.5913	1.88966	0.0001	0.00125161
1108	MSTRG.16573	TIMM44	19:7924484-7943920	19.2982	56.5362	1.55071	0.0001	0.00125161
1109	MSTRG.16637	MRPL4	19:10251900-10289019	17.2773	37.3109	1.11072	0.0001	0.00125161
1110	MSTRG.16652	TYK2	19:10350528-10380676	26.0775	62.0346	1.25027	0.0001	0.00125161
1111	MSTRG.16669	YIPF2	19:10871512-10928681	31.6233	83.0395	1.39281	0.0001	0.00125161
1112	MSTRG.17376	SUPT5H	19:39436155-39476670	44.1641	95.1523	1.10736	0.0001	0.00125161
1113	MSTRG.18090	LPIN1	2:11677594-11827409	7.32818	29.6861	2.01826	0.0001	0.00125161
1114	MSTRG.18521	FOXN2	2:48314636-48379294	8.40011	22.7536	1.43762	0.0001	0.00125161
1115	MSTRG.185	KLHL21	1:6590723-6624033	5.85722	14.6534	1.32295	0.0001	0.00125161
1116	MSTRG.18840	INO80B,INO80B-WBP1,WBP1	2:74455022-74460891	35.2935	66.8347	0.921195	0.0001	0.00125161
1117	MSTRG.19150	MFSD9	2:102715839-102736888	4.28175	17.9154	2.06493	0.0001	0.00125161
1118	MSTRG.19210	RGPD5	2:109792757-109857695	0.773505	6.12221	2.98457	0.0001	0.00125161
1119	MSTRG.19402	IWS1	2:127436206-127526886	27.2598	64.0383	1.23216	0.0001	0.00125161
1120	MSTRG.21185	SNHG11,SNORA71E	20:38446577-38450921	7.10045	20.0369	1.49668	0.0001	0.00125161
1121	MSTRG.21611	PPP1R3D	20:59933763-59948680	4.12208	10.6212	1.36551	0.0001	0.00125161
1122	MSTRG.21848	-	21:8451769-8453151	3.02131	10.6191	1.81341	0.0001	0.00125161
1123	MSTRG.24074	ATG3	3:112532508-112585577	20.6408	38.8127	0.911032	0.0001	0.00125161
1124	MSTRG.25165	MAEA	4:1289850-1340147	15.2135	31.1138	1.0322	0.0001	0.00125161
1125	MSTRG.25437	UGDH	4:39498754-39639090	22.7733	59.2408	1.37925	0.0001	0.00125161
1126	MSTRG.26956	SMIM15	5:61157708-61264929	27.7104	53.0066	0.935748	0.0001	0.00125161
1127	MSTRG.27547	WDR36	5:111070061-111130502	14.802	28.4508	0.942678	0.0001	0.00125161
1128	MSTRG.27577	AC008575.1,AC008575.2,APC,SRP19,ZRSR1	5:112707497-112922539	27.3721	116.252	2.08648	0.0001	0.00125161
1129	MSTRG.27816	UBE2B	5:134371178-134391992	47.3063	138.591	1.55073	0.0001	0.00125161
1130	MSTRG.27849	FAM53C	5:138285264-138349729	9.94747	19.4699	0.968845	0.0001	0.00125161
1131	MSTRG.2796	PFKFB2	1:207034365-207081024	5.60078	15.5265	1.47103	0.0001	0.00125161
1132	MSTRG.28306	MXD3,RAB24	5:177301197-177312757	34.2493	75.0292	1.13138	0.0001	0.00125161
1133	MSTRG.28377	HEIH	5:180829953-180835726	5.4622	12.9583	1.24632	0.0001	0.00125161
1134	MSTRG.2839	AC092803.2	1:212557832-212559731	1.98713	8.24836	2.05342	0.0001	0.00125161
1135	MSTRG.28701	-	6:27670890-27671230		11.273		0.0001	0.00125161
1136	MSTRG.29441	SNHG5,SNORD50B	6:85660949-85678736	111.396	219.188	0.976466	0.0001	0.00125161
1137	MSTRG.2966	AL117348.2,LEFTY1,MIR6741,PYCR2	1:225886281-225924340	21.0539	52.3696	1.31464	0.0001	0.00125161
1138	MSTRG.29734	SERINC1	6:122443353-122471822	37.8474	64.1056	0.760255	0.0001	0.00125161
1139	MSTRG.30029	SCAF8,TIAM2	6:154733324-155314493	30.2751	56.0856	0.889499	0.0001	0.00125161
1140	MSTRG.30219	MAFK	7:1530713-1560821	49.3463	110.701	1.16565	0.0001	0.00125161
1141	MSTRG.30589	RP9	7:33094796-33109401	8.58875	25.3032	1.5588	0.0001	0.00125161
1142	MSTRG.310	MIIP	1:12019465-12032045	7.13401	21.9554	1.62179	0.0001	0.00125161
1143	MSTRG.31153	RBM48	7:92528772-92538005	10.2554	24.4841	1.25546	0.0001	0.00125161
1144	MSTRG.32351	EXTL3	8:28600468-28755599	4.95165	12.7871	1.36871	0.0001	0.00125161
1145	MSTRG.32431	BRF2	8:37784190-37849904	1.50906	6.71426	2.15358	0.0001	0.00125161
1146	MSTRG.32442	BAG4	8:38105241-38213301	6.09071	14.9877	1.29909	0.0001	0.00125161
1147	MSTRG.32913	MTDH	8:97634444-97728770	57.6665	109.771	0.928692	0.0001	0.00125161
1148	MSTRG.34207	EPB41L4B	9:109171974-109320964	6.54325	11.7624	0.846103	0.0001	0.00125161
1149	MSTRG.34248	SLC31A1	9:113221561-113292905	8.81664	19.0407	1.11079	0.0001	0.00125161
1150	MSTRG.34276	ATP6V1G1	9:114587745-114598373	68.3957	113.797	0.734485	0.0001	0.00125161
1151	MSTRG.34524	LRRC8A	9:128832941-128918039	8.00528	19.1051	1.25494	0.0001	0.00125161
1152	MSTRG.34681	TMEM250	9:136114580-136118863	18.3583	36.9931	1.01082	0.0001	0.00125161
1153	MSTRG.4436	FBXL15	10:102402616-102423136	7.37725	19.6154	1.41083	0.0001	0.00125161
1154	MSTRG.4778	PNPLA2	11:818901-842545	19.7341	43.2001	1.13034	0.0001	0.00125161
1155	MSTRG.5023	BTBD10	11:13388000-13463297	7.2686	20.3239	1.48343	0.0001	0.00125161
1156	MSTRG.5304	AC090589.3,ARFGAP2	11:46936688-47177125	54.2056	146.544	1.43482	0.0001	0.00125161
1157	MSTRG.5334	FNBP4,Y_RNA	11:47659590-47767443	64.8354	144.578	1.15699	0.0001	0.00125161
1158	MSTRG.5483	NXF1	11:62792122-62806302	20.7164	62.0098	1.58172	0.0001	0.00125161
1159	MSTRG.5709	PITPNM1	11:67491767-67506263	14.9685	40.1695	1.42417	0.0001	0.00125161
1160	MSTRG.604	PPP1R8	1:27830777-27851676	8.21301	19.7277	1.26424	0.0001	0.00125161
1161	MSTRG.6092	SMCO4	11:93478471-93543508	5.36678	33.8185	2.65569	0.0001	0.00125161
1162	MSTRG.6135	MIR1304,SNORA1,SNORA18,SNORA25,SNORA32,SNORA40,SNORA8,SNORD5,TAF1D	11:93661638-93814963	58.2502	183.174	1.65288	0.0001	0.00125161
1163	MSTRG.6457	CHEK1,STT3A	11:125569215-125681123	46.389	106.648	1.201	0.0001	0.00125161
1164	MSTRG.6542	FBXL14	12:1529890-1647243	6.66868	12.9432	0.956725	0.0001	0.00125161
1165	MSTRG.6688	C1S,EMG1	12:6970892-7071032	21.1606	47.0569	1.15303	0.0001	0.00125161
1166	MSTRG.7163	RND1	12:48857144-48865898	28.53	54.2112	0.926111	0.0001	0.00125161
1167	MSTRG.7321	C12orf10	12:53295290-53307177	38.7825	105.546	1.44439	0.0001	0.00125161
1168	MSTRG.8044	BRAP	12:111642145-111685986	5.27956	12.5504	1.24924	0.0001	0.00125161
1169	MSTRG.8221	ORAI1	12:121626549-121642677	7.31901	14.3238	0.968699	0.0001	0.00125161
1170	MSTRG.8608	SUPT20H	13:36949774-37059713	15.8987	39.1138	1.29877	0.0001	0.00125161
1171	MSTRG.909	ATP6V0B	1:43974486-43978295	18.2682	37.4464	1.03549	0.0001	0.00125161
1172	MSTRG.9379	KLHL28	14:44924318-45074431	11.7628	36.4847	1.63306	0.0001	0.00125161
1173	MSTRG.9381	TOGARAM1	14:44924318-45074431	17.2902	33.3641	0.948344	0.0001	0.00125161
1174	MSTRG.9405	VCPKMT	14:50108631-50116600	6.50075	19.7779	1.60522	0.0001	0.00125161
1175	MSTRG.9564	NAA30	14:57390543-57415917	13.8884	26.669	0.941278	0.0001	0.00125161
1176	ENSG00000118515	SGK1	6:134169245-134318112	1.14884	5.62515	2.29172	0.00015	0.0017713
1177	ENSG00000135919	SERPINE2	2:223975111-224039319	0.813857	8.01173	3.29927	0.00015	0.0017713
1178	ENSG00000188933	USP32P1	17:16689536-16816540	0.0452266	1.87711	5.37519	0.00015	0.0017713
1179	ENSG00000214367	HAUS3	4:2071917-2242164	3.5768	10.2026	1.5122	0.00015	0.0017713
1180	MSTRG.100	ATAD3B	1:1471768-1497848	5.95881	23.1656	1.95889	0.00015	0.0017713
1181	MSTRG.10432	TJP1	15:29699366-29968865	27.7728	66.595	1.26174	0.00015	0.0017713
1182	MSTRG.11056	ANXA2	15:60347133-60402883	106.104	191.475	0.851678	0.00015	0.0017713
1183	MSTRG.12175	SOCS1	16:11249618-11351762	2.77553	12.8633	2.21242	0.00015	0.0017713
1184	MSTRG.12751	SHCBP1	16:46580553-46621626	8.04966	22.4496	1.47969	0.00015	0.0017713
1185	MSTRG.12964	ATP6V0D1	16:67438013-67481237	25.9288	45.4319	0.809149	0.00015	0.0017713
1186	MSTRG.12991	ACD	16:67644918-67660815	8.88927	19.3431	1.12168	0.00015	0.0017713
1187	MSTRG.13521	CRK	17:1420688-1463162	15.1842	27.2714	0.844815	0.00015	0.0017713
1188	MSTRG.14894	UTP18	17:51260211-51297936	26.8154	52.3251	0.964442	0.00015	0.0017713
1189	MSTRG.1525	TAF13	1:109062485-109076002	12.7324	47.3789	1.89574	0.00015	0.0017713
1190	MSTRG.1548	STRIP1	1:110031576-110074641	17.1867	42.8848	1.31917	0.00015	0.0017713
1191	MSTRG.15604	ALYREF	17:81887843-81911464	22.4341	64.4537	1.52257	0.00015	0.0017713
1192	MSTRG.16502	HSD11B1L,RPL36	19:5674946-5720572	239.348	502.437	1.06983	0.00015	0.0017713
1193	MSTRG.16613	PIN1	19:9835256-9849682	15.8059	34.9946	1.14667	0.00015	0.0017713
1194	MSTRG.17231	SDHAF1	19:35995198-35996315	7.93458	18.9327	1.25465	0.00015	0.0017713
1195	MSTRG.17237	AD000864.1,NFKBID	19:35887652-35904377	9.35796	19.2024	1.03702	0.00015	0.0017713
1196	MSTRG.17606	DHX34	19:47349280-47382704	12.8344	23.8233	0.892355	0.00015	0.0017713
1197	MSTRG.17651	AC008403.1,CYTH2,GRWD1,KCNJ14	19:48445772-48482314	29.421	65.9523	1.16458	0.00015	0.0017713
1198	MSTRG.17871	ISOC2	19:55452984-55462343	18.0594	35.4412	0.972678	0.00015	0.0017713
1199	MSTRG.18971	EIF2AK3	2:88538719-88631821	19.3867	61.2407	1.65942	0.00015	0.0017713
1200	MSTRG.19384	AC006011.1,POLR2D	2:127843550-127858157	12.291	34.1492	1.47425	0.00015	0.0017713
1201	MSTRG.20694	HDLBP	2:241227263-241354027	320.215	681.983	1.09069	0.00015	0.0017713
1202	MSTRG.20739	PANK2	20:3888238-4015582	10.0996	29.0461	1.52405	0.00015	0.0017713
1203	MSTRG.21014	HM13,MCTS2P	20:31514427-31577923	95.2368	194.487	1.03008	0.00015	0.0017713
1204	MSTRG.2107	PYGO2,SHC1	1:154957025-154974395	57.2742	102.456	0.83905	0.00015	0.0017713
1205	MSTRG.21331	PIGT	20:45416066-45456934	27.7075	50.6143	0.869268	0.00015	0.0017713
1206	MSTRG.21603	ATP5E,PRELID3B	20:59019253-59042909	88.3397	152.48	0.787486	0.00015	0.0017713
1207	MSTRG.21945	AP000317.1,AP000317.2,MRPS6,SLC5A3	21:34073223-34360033	23.5167	56.9842	1.27688	0.00015	0.0017713
1208	MSTRG.22365	AC245060.4,IGLV5-52	22:22293732-22320092	15.0764	32.5155	1.10884	0.00015	0.0017713
1209	MSTRG.22483	AC000041.1,AP1B1	22:29327679-29423193	17.4691	29.8083	0.770909	0.00015	0.0017713
1210	MSTRG.22642	GCAT	22:37807904-37817176	3.12293	11.9265	1.9332	0.00015	0.0017713
1211	MSTRG.24947	TRA2B	3:185915905-185938136	87.7808	170.788	0.960228	0.00015	0.0017713
1212	MSTRG.25372	ZCCHC4	4:25312784-25370383	3.85081	11.8537	1.6221	0.00015	0.0017713
1213	MSTRG.25793	CDS1	4:84582978-84651338	6.93751	15.0608	1.1183	0.00015	0.0017713
1214	MSTRG.26927	GPBP1	5:57173947-57264679	66.6117	138.917	1.06037	0.00015	0.0017713
1215	MSTRG.27257	MTX3	5:79976730-79991262	18.2782	32.1476	0.814582	0.00015	0.0017713
1216	MSTRG.2798	AL391597.1,CD55	1:207321507-207386804	33.4252	57.5925	0.784947	0.00015	0.0017713
1217	MSTRG.28416	SQSTM1	5:179657761-180092871	57.9974	318.955	2.45929	0.00015	0.0017713
1218	MSTRG.28436	FOXC1	6:1609971-1613897	3.16923	6.57212	1.05223	0.00015	0.0017713
1219	MSTRG.29912	FBXO30	6:145793501-145964423	4.46544	12.852	1.52511	0.00015	0.0017713
1220	MSTRG.29946	PPIL4	6:149504732-149546038	18.9829	36.8883	0.958465	0.00015	0.0017713
1221	MSTRG.31271	COPS6	7:100088953-100092200	39.6349	71.5219	0.851612	0.00015	0.0017713
1222	MSTRG.31889	ARHGEF5	7:144186082-144383118	3.57736	8.22206	1.20061	0.00015	0.0017713
1223	MSTRG.32621	C8orf44,C8orf44-SGK3,SGK3	8:66667595-66862022	3.36271	13.557	2.01134	0.00015	0.0017713
1224	MSTRG.32884	MTERF3	8:96239397-96261610	6.84427	19.5519	1.51434	0.00015	0.0017713
1225	MSTRG.33236	MYC	8:127735433-127741434	105.702	177.168	0.745119	0.00015	0.0017713
1226	MSTRG.34644	MED22	9:133338322-133348131	12.6046	25.5747	1.02077	0.00015	0.0017713
1227	MSTRG.35095	FTSJ1	X:48476020-48486364	9.85367	20.2302	1.03778	0.00015	0.0017713
1228	MSTRG.35118	SLC35A2	X:48903179-48911958	10.9794	25.0158	1.18804	0.00015	0.0017713
1229	MSTRG.35242	EFNB1	X:68828923-68842147	3.05904	6.29508	1.04114	0.00015	0.0017713
1230	MSTRG.35788	FAM58A	X:153587918-153604353	5.4434	16.9427	1.63808	0.00015	0.0017713
1231	MSTRG.370	ZBTB17	1:15941868-15976132	7.51721	21.0779	1.48746	0.00015	0.0017713
1232	MSTRG.3746	NCOA4	10:46005087-46030714	24.4878	40.8749	0.73915	0.00015	0.0017713
1233	MSTRG.4612	FAM175B	10:124801784-124836670	4.42521	10.2605	1.21329	0.00015	0.0017713
1234	MSTRG.554	SH3BGRL3	1:26279175-26320523	10.3985	22.5238	1.11508	0.00015	0.0017713
1235	MSTRG.5692	RPS6KB2	11:67428459-67435408	23.4683	50.7505	1.11271	0.00015	0.0017713
1236	MSTRG.6251	ZW10	11:113733186-113773811	4.4654	11.7314	1.39351	0.00015	0.0017713
1237	MSTRG.6343	VPS11	11:119059418-119081978	20.4533	36.5602	0.837939	0.00015	0.0017713
1238	MSTRG.6399	ZNF202	11:123724176-123741675	3.14998	9.24689	1.55362	0.00015	0.0017713
1239	MSTRG.7470	MARS,MIR6758	12:57460134-57520517	45.303	129.639	1.51682	0.00015	0.0017713
1240	MSTRG.7815	CDK17	12:96278260-96400560	16.0855	33.0431	1.03859	0.00015	0.0017713
1241	MSTRG.786	SNIP1	1:37534448-37554344	4.33803	12.0267	1.47112	0.00015	0.0017713
1242	MSTRG.7965	SART3	12:108515184-108561400	24.6902	72.8833	1.56165	0.00015	0.0017713
1243	MSTRG.8189	MIR4700,UNC119B	12:120710434-120723640	9.37416	22.4528	1.26013	0.00015	0.0017713
1244	MSTRG.8213	RNF10	12:120469804-120577594	61.8074	170.257	1.46186	0.00015	0.0017713
1245	MSTRG.8637	NAA16	13:41311204-41377030	4.416	16.0707	1.86362	0.00015	0.0017713
1246	ENSG00000116213	WRAP73	1:3630766-3771645	4.44861	12.6038	1.50243	0.0002	0.00226648
1247	MSTRG.10992	GCOM1,MYZAP,POLR2M	15:57591907-57782762	8.79393	16.8568	0.938754	0.0002	0.00226648
1248	MSTRG.11915	MRPS34	16:1771889-1773155	44.4963	74.1695	0.73714	0.0002	0.00226648
1249	MSTRG.11933	ECI1	16:2239394-2252300	31.0267	54.4263	0.810794	0.0002	0.00226648
1250	MSTRG.12542	ATXN2L	16:28822430-28837237	60.8894	119.302	0.970351	0.0002	0.00226648
1251	MSTRG.14342	GGNBP2	17:36544887-36589848	17.183	40.5578	1.239	0.0002	0.00226648
1252	MSTRG.1436	ALG14	1:94974406-95072945	0.629713	91.6323	7.18502	0.0002	0.00226648
1253	MSTRG.15015	HEATR6,MIR4737	17:60025858-60079249	62.8313	113.899	0.858197	0.0002	0.00226648
1254	MSTRG.15868	ESCO1	18:21529280-21600884	26.1698	50.0712	0.936079	0.0002	0.00226648
1255	MSTRG.16328	R3HDM4	19:896502-913245	24.1767	46.8823	0.955428	0.0002	0.00226648
1256	MSTRG.16812	CC2D1A	19:13882347-13930879	13.3355	26.3642	0.983307	0.0002	0.00226648
1257	MSTRG.17371	MED29	19:39391302-39400637	7.99314	15.7203	0.975795	0.0002	0.00226648
1258	MSTRG.18264	SLC4A1AP	2:27582968-27694976	6.79333	18.4287	1.43976	0.0002	0.00226648
1259	MSTRG.19800	STK39	2:167954019-168248141	5.88776	15.1667	1.36512	0.0002	0.00226648
1260	MSTRG.1985	AL589765.4,MRPL9	1:151755540-151794402	47.7604	93.541	0.969784	0.0002	0.00226648
1261	MSTRG.20498	PSMD1	2:231056863-231172827	22.3254	53.2553	1.25424	0.0002	0.00226648
1262	MSTRG.20697	STK35	20:2101610-2177038	6.35409	11.4428	0.848679	0.0002	0.00226648
1263	MSTRG.22145	POFUT2	21:45234339-45287898	16.5177	43.3002	1.39037	0.0002	0.00226648
1264	MSTRG.23148	DPH3	3:16257977-16264972	5.43638	18.1304	1.73769	0.0002	0.00226648
1265	MSTRG.23328	GOLGA4	3:37185915-37366751	25.0483	56.5628	1.17514	0.0002	0.00226648
1266	MSTRG.24083	NEPRO	3:112990446-113183301	24.7525	56.1679	1.18217	0.0002	0.00226648
1267	MSTRG.24337	PIK3R4	3:130678934-130746829	8.48578	15.8061	0.897366	0.0002	0.00226648
1268	MSTRG.25114	FYTTD1	3:197671392-197787596	28.8035	73.8502	1.35836	0.0002	0.00226648
1269	MSTRG.25271	MRFAP1	4:6640090-6642745	38.7526	65.1048	0.748472	0.0002	0.00226648
1270	MSTRG.25806	SEC31A,THAP9-AS1	4:82818660-83012926	89.4895	188.775	1.07688	0.0002	0.00226648
1271	MSTRG.27753	UQCRQ	5:132861180-132868031	53.8449	109.662	1.02618	0.0002	0.00226648
1272	MSTRG.27777	HSPA4	5:133051961-133106449	46.8788	116.047	1.3077	0.0002	0.00226648
1273	MSTRG.27944	GNPDA1	5:141991748-142013041	9.48348	21.352	1.17088	0.0002	0.00226648
1274	MSTRG.29110	BYSL	6:41921187-41933046	11.1246	22.8286	1.03709	0.0002	0.00226648
1275	MSTRG.30435	TWISTNB	7:19695461-19709087	6.01024	14.1949	1.23988	0.0002	0.00226648
1276	MSTRG.31477	CBLL1	7:107742816-107761667	18.7864	39.6127	1.07628	0.0002	0.00226648
1277	MSTRG.33723	UBAP1	9:34179004-34311371	8.23376	19.8311	1.26814	0.0002	0.00226648
1278	MSTRG.33939	TLE1	9:81583682-81689531	48.9184	85.7306	0.809432	0.0002	0.00226648
1279	MSTRG.33951	HNRNPK,MIR7-1	9:83968082-83980616	155.225	258.071	0.733409	0.0002	0.00226648
1280	MSTRG.34285	AKNA	9:114334155-114394405	4.77079	17.7664	1.89686	0.0002	0.00226648
1281	MSTRG.34526	MIGA2	9:129036620-129072082	10.292	24.1001	1.22752	0.0002	0.00226648
1282	MSTRG.4237	TNKS2	10:91798311-91865276	13.7587	22.4746	0.70795	0.0002	0.00226648
1283	MSTRG.4290	TBC1D12	10:94402503-94613905	7.86621	19.4952	1.30938	0.0002	0.00226648
1284	MSTRG.4561	FAM204A	10:118297929-118342328	14.9154	40.6706	1.44718	0.0002	0.00226648
1285	MSTRG.5025	FAR1	11:13668669-13732346	29.6247	62.3546	1.07369	0.0002	0.00226648
1286	MSTRG.5033	RRAS2	11:14277925-14364506	23.0865	43.7374	0.921819	0.0002	0.00226648
1287	MSTRG.5400	PATL1	11:59616428-59668980	10.3781	19.4542	0.906537	0.0002	0.00226648
1288	MSTRG.5750	FADD	11:70203162-70217752	9.33289	18.7755	1.00845	0.0002	0.00226648
1289	MSTRG.6096	SRSF8	11:95067196-95071224	7.63552	24.9904	1.71057	0.0002	0.00226648
1290	MSTRG.6299	MPZL3	11:118226689-118252350	13.942	30.0693	1.10886	0.0002	0.00226648
1291	MSTRG.7950	CRY1	12:106991363-107123314	9.39344	25.7198	1.45315	0.0002	0.00226648
1292	MSTRG.806	UTP11	1:38009257-38024824	6.54146	19.1197	1.54738	0.0002	0.00226648
1293	MSTRG.8474	XPO4	13:20777328-20903048	7.36102	16.6158	1.17457	0.0002	0.00226648
1294	MSTRG.853	NFYC	1:40690379-40771603	13.0717	26.3583	1.01181	0.0002	0.00226648
1295	MSTRG.8695	FNDC3A	13:48974966-49209779	10.1864	19.6553	0.948275	0.0002	0.00226648
1296	MSTRG.9351	TRAPPC6B	14:39147810-39170532	9.73687	21.6807	1.15488	0.0002	0.00226648
1297	MSTRG.10786	AC025580.2,C15orf48,HMGN2P46,MIR147B	15:45430528-45586304	0.310527	4.74999	3.93513	0.00025	0.00275518
1298	MSTRG.12037	-	16:3151608-3151911		13.6929		0.00025	0.00275518
1299	MSTRG.12881	CFAP20	16:58113587-58129450	12.6164	33.4521	1.4068	0.00025	0.00275518
1300	MSTRG.13932	COPS3	17:17246819-17281293	30.3151	64.8857	1.09787	0.00025	0.00275518
1301	MSTRG.1561	LRIF1	1:110943466-110964649	12.061	25.0305	1.05334	0.00025	0.00275518
1302	MSTRG.17751	CTU1	19:51097605-51108370	2.55718	6.35198	1.31266	0.00025	0.00275518
1303	MSTRG.18285	YPEL5	2:30146940-30160533	25.2584	46.5393	0.881685	0.00025	0.00275518
1304	MSTRG.21473	-	20:53735464-53742606	1.41348	3.41225	1.27147	0.00025	0.00275518
1305	MSTRG.2259	NIT1	1:161100555-161132688	13.4198	35.37	1.39816	0.00025	0.00275518
1306	MSTRG.23063	SEC13	3:10248022-10321178	39.9526	92.8054	1.21592	0.00025	0.00275518
1307	MSTRG.23359	SLC25A38	3:39383347-39397351	10.379	19.4115	0.903236	0.00025	0.00275518
1308	MSTRG.24401	MSL2	3:135965672-136197241	27.8177	57.7291	1.0533	0.00025	0.00275518
1309	MSTRG.24537	GYG1	3:148991340-149027668	25.5894	46.9185	0.874611	0.00025	0.00275518
1310	MSTRG.2506	XPR1	1:180632003-180890251	7.69622	15.5265	1.01251	0.00025	0.00275518
1311	MSTRG.26439	CLCN3	4:169612632-169723673	12.1676	27.9547	1.20005	0.00025	0.00275518
1312	MSTRG.27234	WDR41	5:77210448-77620611	21.249	43.7638	1.04234	0.00025	0.00275518
1313	MSTRG.28946	AL645941.1,BRD2	6:32934628-32981505	101.931	184.8	0.858369	0.00025	0.00275518
1314	MSTRG.30477	TRA2A	7:23504779-23532041	21.5938	39.9238	0.886631	0.00025	0.00275518
1315	MSTRG.31659	TNPO3	7:128954179-129055173	12.8513	23.6	0.876873	0.00025	0.00275518
1316	MSTRG.31764	LUZP6,MTPN	7:135926454-135977353	46.2971	78.386	0.759674	0.00025	0.00275518
1317	MSTRG.32379	SARAF	8:30063011-30083467	38.8076	64.891	0.741681	0.00025	0.00275518
1318	MSTRG.32395	PPP2CB	8:30774456-30814314	10.6762	29.6606	1.47415	0.00025	0.00275518
1319	MSTRG.33702	NOL6	9:33461440-33473930	9.27546	18.0782	0.962763	0.00025	0.00275518
1320	MSTRG.34112	HABP4	9:96450200-96619830	4.82931	14.9347	1.62878	0.00025	0.00275518
1321	MSTRG.34458	PTRH1	9:127579369-127735317	6.30976	32.7814	2.37722	0.00025	0.00275518
1322	MSTRG.35452	MORF4L2	X:103675495-103691772	171.38	329.211	0.941811	0.00025	0.00275518
1323	MSTRG.35751	FTH1P8	X:148052232-148052746	7.10712	55.5431	2.96627	0.00025	0.00275518
1324	MSTRG.3606	GOLGA2P6,MIR7162,MTPAP	10:30309800-30374448	17.7148	47.5816	1.42545	0.00025	0.00275518
1325	MSTRG.5170	HIPK3	11:33256671-33357023	19.7659	37.2129	0.912786	0.00025	0.00275518
1326	MSTRG.5587	PCNX3	11:65615772-65637439	21.4313	38.7253	0.853555	0.00025	0.00275518
1327	MSTRG.6097	CWC15	11:94962621-94973612	12.4911	26.4646	1.08316	0.00025	0.00275518
1328	MSTRG.6378	USP2	11:119355214-119381726	0.732276	6.55578	3.16231	0.00025	0.00275518
1329	MSTRG.6820	WBP11	12:14784578-14803540	15.6963	26.4892	0.754977	0.00025	0.00275518
1330	MSTRG.6946	KLHL42	12:27779820-27803040	12.4607	29.9842	1.26682	0.00025	0.00275518
1331	MSTRG.7819	VEZT	12:95217745-95302790	27.992	49.6811	0.827681	0.00025	0.00275518
1332	MSTRG.9506	CGRRF1	14:54509811-54539309	8.85785	26.2228	1.56579	0.00025	0.00275518
1333	ENSG00000124508	BTN2A2	6:26383095-26394874	4.14996	12.8111	1.62623	0.0003	0.00321914
1334	MSTRG.11993	AC092117.1	16:2777318-2780568	0.932626	3.80768	2.02954	0.0003	0.00321914
1335	MSTRG.13380	EMC8	16:85771757-85807044	16.9901	63.5234	1.90259	0.0003	0.00321914
1336	MSTRG.14101	AC002094.1,MIR4723,SARM1,TMEM199	17:28357580-28407197	8.38522	20.7847	1.3096	0.0003	0.00321914
1337	MSTRG.1435	DR1	1:93149741-93369498	7.5841	21.3221	1.4913	0.0003	0.00321914
1338	MSTRG.2003	CHTOP	1:153618786-153646306	44.3449	81.5155	0.878308	0.0003	0.00321914
1339	MSTRG.20194	CYP20A1	2:203238939-203305611	5.39041	15.99	1.5687	0.0003	0.00321914
1340	MSTRG.20230	RAPH1	2:203328218-203535410	8.62967	23.9064	1.47002	0.0003	0.00321914
1341	MSTRG.20933	AL117332.1	20:21302730-21389827	2.91014	6.52716	1.16537	0.0003	0.00321914
1342	MSTRG.21073	GSS	20:34928429-34955817	8.51326	15.8764	0.899104	0.0003	0.00321914
1343	MSTRG.22065	ZBTB21	21:41986830-42024924	15.9831	39.6922	1.31231	0.0003	0.00321914
1344	MSTRG.245	SLC25A33	1:9539481-9585179	1.85885	6.50504	1.80715	0.0003	0.00321914
1345	MSTRG.24877	FXR1	3:180602129-180982753	98.7279	190.859	0.950978	0.0003	0.00321914
1346	MSTRG.2548	FAM129A	1:184790723-184974550	0.420898	22.699	5.75301	0.0003	0.00321914
1347	MSTRG.2559	C1orf27	1:186375761-186421378	9.55559	24.1451	1.33732	0.0003	0.00321914
1348	MSTRG.2631	DDX59	1:200623895-200694250	10.6785	22.6515	1.0849	0.0003	0.00321914
1349	MSTRG.29092	MRPS10	6:42206800-42217865	22.0341	39.105	0.827619	0.0003	0.00321914
1350	MSTRG.30027	CNKSR3	6:154387503-154510659	2.30098	10.9233	2.24709	0.0003	0.00321914
1351	MSTRG.30354	PMS2CL,RSPH10B2	7:6710127-6826770	18.5552	45.5232	1.29478	0.0003	0.00321914
1352	MSTRG.32612	VCPIP1	8:66628486-66667217	6.22426	10.4973	0.754051	0.0003	0.00321914
1353	MSTRG.34173	MSANTD3,MSANTD3-TMEFF1,TMEFF1	9:100427155-100577636	12.3425	24.8609	1.01024	0.0003	0.00321914
1354	MSTRG.34342	ZBTB6	9:122908055-122913330	6.21854	13.2934	1.09606	0.0003	0.00321914
1355	MSTRG.35564	NKAP	X:119895836-119992810	7.89435	18.6404	1.23954	0.0003	0.00321914
1356	MSTRG.4085	SAMD8	10:75094431-75182123	11.1395	21.123	0.923133	0.0003	0.00321914
1357	MSTRG.4276	FAS	10:88879733-89015785	2.34076	9.20787	1.97589	0.0003	0.00321914
1358	MSTRG.7793	NR2C1	12:95020228-95073703	11.3934	27.2236	1.25666	0.0003	0.00321914
1359	MSTRG.8475	LATS2	13:20973031-21061547	6.97862	20.5554	1.5585	0.0003	0.00321914
1360	MSTRG.11964	FLYWCH2	16:2883185-2899382	30.7041	55.2817	0.848371	0.00035	0.00366398
1361	MSTRG.13459	-	16:89202026-89203660	1.71078	11.5681	2.75742	0.00035	0.00366398
1362	MSTRG.13539	TLCD2	17:1702789-1710438	1.71304	3.94926	1.20502	0.00035	0.00366398
1363	MSTRG.15885	ABHD3	18:21650896-21704805	4.67091	19.2498	2.04307	0.00035	0.00366398
1364	MSTRG.16156	SEC11C	18:59139476-59158836	12.8029	77.5119	2.59794	0.00035	0.00366398
1365	MSTRG.16875	AKAP8L	19:15353384-15419141	42.2767	97.2691	1.20212	0.00035	0.00366398
1366	MSTRG.18479	EPAS1	2:46293666-46386703	9.21993	20.9404	1.18346	0.00035	0.00366398
1367	MSTRG.19275	WASH2P	2:113587408-113601261	2.24888	5.63919	1.32628	0.00035	0.00366398
1368	MSTRG.20690	AL031665.1,C20orf202,PSMF1	20:1113262-1208274	17.2411	32.1486	0.898905	0.00035	0.00366398
1369	MSTRG.20761	-	20:5544403-5611026	4.95655	12.8659	1.37615	0.00035	0.00366398
1370	MSTRG.21042	DNMT3B	20:32762384-32809356	4.7235	8.27641	0.809149	0.00035	0.00366398
1371	MSTRG.21063	RALY	20:33983051-34112332	34.994	78.3376	1.1626	0.00035	0.00366398
1372	MSTRG.22542	RNF185	22:31160182-31207019	7.0285	14.1925	1.01384	0.00035	0.00366398
1373	MSTRG.24800	FNDC3B	3:172039627-172401665	52.3629	108.776	1.05474	0.00035	0.00366398
1374	MSTRG.25278	AC093323.1	4:6670724-6676047	9.74818	18.1688	0.898261	0.00035	0.00366398
1375	MSTRG.28410	CANX	5:179657761-180092871	257.64	551.581	1.09821	0.00035	0.00366398
1376	MSTRG.28451	LINC01011,NQO2	6:2987966-3028869	11.2259	32.539	1.53534	0.00035	0.00366398
1377	MSTRG.28760	ABCF1	6:30571375-30597179	13.0757	22.3722	0.774822	0.00035	0.00366398
1378	MSTRG.30306	FBXL18	7:5431334-5513798	13.2978	24.7032	0.893513	0.00035	0.00366398
1379	MSTRG.30953	MIR4651,POR	7:75899199-75994659	24.8556	54.3955	1.12992	0.00035	0.00366398
1380	MSTRG.31252	ZSCAN25	7:99616945-99632407	14.1723	27.8022	0.972122	0.00035	0.00366398
1381	MSTRG.33356	ZNF696	8:143289675-143298061	9.95777	20.9827	1.0753	0.00035	0.00366398
1382	MSTRG.33682	TOPORS	9:32540543-32573184	4.69175	11.3613	1.27592	0.00035	0.00366398
1383	MSTRG.34771	SLC25A6	X:1336615-1392724	86.0362	137.97	0.681343	0.00035	0.00366398
1384	MSTRG.649	SNRNP40	1:31259567-31296782	12.8004	32.1427	1.32831	0.00035	0.00366398
1385	MSTRG.8093	SLC8B1	12:113298758-113391625	4.81907	14.8704	1.62561	0.00035	0.00366398
1386	MSTRG.8179	MLEC	12:120686868-120701864	44.4266	87.598	0.979475	0.00035	0.00366398
1387	MSTRG.8386	PUS1	12:131924735-131945896	16.7127	31.2899	0.904754	0.00035	0.00366398
1388	MSTRG.889	TMEM125	1:43164174-43274186	4.35055	12.2454	1.49296	0.00035	0.00366398
1389	MSTRG.9942	TMED10	14:75053220-75176631	138.241	252.86	0.871153	0.00035	0.00366398
1390	ENSG00000104643	MTMR9	8:11283480-11328146	2.47688	7.16963	1.53337	0.0004	0.00408763
1391	MSTRG.11586	ISG20	15:88636152-88656483	17.038	46.9467	1.46227	0.0004	0.00408763
1392	MSTRG.11798	LUC7L	16:188968-229463	32.4138	68.1656	1.07243	0.0004	0.00408763
1393	MSTRG.12658	PRR14	16:30650716-30656440	22.2022	49.9792	1.17063	0.0004	0.00408763
1394	MSTRG.14537	NKIRAS2	17:41965819-42098479	4.97096	18.9213	1.92841	0.0004	0.00408763
1395	MSTRG.14932	DYNLL2	17:58083414-58095536	27.509	49.8719	0.858323	0.0004	0.00408763
1396	MSTRG.15039	-	17:61495515-61495939		5.77133		0.0004	0.00408763
1397	MSTRG.16654	ATG4D	19:10543894-10566037	11.8531	27.5289	1.21569	0.0004	0.00408763
1398	MSTRG.17364	RPS16	19:39433206-39435948	372.269	600.336	0.689424	0.0004	0.00408763
1399	MSTRG.17531	AC005779.1,AC005779.2,BLOC1S3	19:45071499-45305283	12.6343	64.1421	2.34392	0.0004	0.00408763
1400	MSTRG.1851	HIST2H2BE	1:149782670-149900798	85.7305	237.693	1.47122	0.0004	0.00408763
1401	MSTRG.18636	-	2:60935196-60935596		5.53707		0.0004	0.00408763
1402	MSTRG.19028	DUSP2	2:96143165-96145440	11.938	24.5845	1.04219	0.0004	0.00408763
1403	MSTRG.19923	MTX2	2:176269394-176338025	8.0656	21.0666	1.38511	0.0004	0.00408763
1404	MSTRG.20707	FASTKD5,UBOX5	20:3106912-3160196	6.87862	14.1418	1.03977	0.0004	0.00408763
1405	MSTRG.21161	C20orf24,TGIF2,TGIF2-C20orf24	20:36573487-36646216	36.0672	64.7974	0.845246	0.0004	0.00408763
1406	MSTRG.21192	ACTR5	20:38748441-38772520	2.91463	7.28507	1.32163	0.0004	0.00408763
1407	MSTRG.21489	-	20:53846109-53846564		5.00289		0.0004	0.00408763
1408	MSTRG.21507	-	20:54272282-54272888		3.02609		0.0004	0.00408763
1409	MSTRG.21511	-	20:54317034-54317478		4.44355		0.0004	0.00408763
1410	MSTRG.21557	-	20:57147857-57148405		3.56838		0.0004	0.00408763
1411	MSTRG.23663	GNL3,SNORD19,SNORD19B	3:52495337-52770949	38.6642	90.7337	1.23064	0.0004	0.00408763
1412	MSTRG.24564	TSC22D2	3:150408334-150466431	53.9262	107.407	0.994025	0.0004	0.00408763
1413	MSTRG.24808	-	3:172889010-172889288		15.1391		0.0004	0.00408763
1414	MSTRG.25786	ENOPH1	4:82430561-82461091	17.754	37.3378	1.0725	0.0004	0.00408763
1415	MSTRG.27823	SMAD5,SMAD5-AS1_2,SMAD5-AS1_3	5:136129506-136188747	19.1408	43.2256	1.17523	0.0004	0.00408763
1416	MSTRG.28531	SMIM13	6:11094032-11138733	4.62553	10.4369	1.174	0.0004	0.00408763
1417	MSTRG.28901	VARS	6:31777517-31795953	28.4059	58.2332	1.03565	0.0004	0.00408763
1418	MSTRG.29213	MUT	6:49430359-49463191	11.248	19.8837	0.821917	0.0004	0.00408763
1419	MSTRG.30599	HERPUD2	7:35632658-35699413	6.55416	13.6779	1.06136	0.0004	0.00408763
1420	MSTRG.31905	ZNF212	7:149239650-149255609	12.8	26.2976	1.03879	0.0004	0.00408763
1421	MSTRG.33147	DERL1	8:123002559-123152153	56.1722	101.58	0.854687	0.0004	0.00408763
1422	MSTRG.3326	TAF3	10:7818503-8016627	5.86729	10.1658	0.792953	0.0004	0.00408763
1423	MSTRG.34571	FUBP3	9:130567838-130638352	24.5347	47.6633	0.958054	0.0004	0.00408763
1424	MSTRG.5719	MIR4691,MIR7113,NDUFS8	11:68030616-68036644	39.8117	68.858	0.790432	0.0004	0.00408763
1425	MSTRG.6167	DCUN1D5	11:103062075-103092215	26.0326	53.1498	1.02975	0.0004	0.00408763
1426	MSTRG.7398	RNF41	12:56202174-56221933	12.8949	28.3714	1.13764	0.0004	0.00408763
1427	ENSG00000143498	TAF1A	1:222557901-222593032	6.26363	23.5441	1.9103	0.00045	0.00449155
1428	MSTRG.10495	EMC4	15:34224998-34338060	16.3176	41.3309	1.3408	0.00045	0.00449155
1429	MSTRG.12756	C16orf87	16:46703368-46831411	3.86211	11.3738	1.55826	0.00045	0.00449155
1430	MSTRG.14025	SPECC1	17:20009343-20403557	18.2949	31.6164	0.789235	0.00045	0.00449155
1431	MSTRG.14189	AC005562.1,LRRC37BP1,SMURF2P1	17:30573470-30672789	5.71011	17.3952	1.6071	0.00045	0.00449155
1432	MSTRG.1514	PRPF38B	1:108692322-108701803	20.4814	40.0392	0.967096	0.00045	0.00449155
1433	MSTRG.15816	SPIRE1	18:12438889-12725740	23.6593	43.7239	0.88601	0.00045	0.00449155
1434	MSTRG.17213	LSR	19:35248329-35267964	47.8596	74.2726	0.634022	0.00045	0.00449155
1435	MSTRG.18711	AFTPH	2:64524304-64593005	18.1661	35.6601	0.973063	0.00045	0.00449155
1436	MSTRG.18835	DGUOK	2:73926825-73981441	18.5248	38.3586	1.0501	0.00045	0.00449155
1437	MSTRG.19039	CIAO1	2:96266131-96273349	29.1118	49.8983	0.777387	0.00045	0.00449155
1438	MSTRG.21415	KCNG1	20:50999369-51023129	9.7297	20.1151	1.04781	0.00045	0.00449155
1439	MSTRG.22109	CSTB	21:43772510-43776445	7.46935	14.4661	0.95362	0.00045	0.00449155
1440	MSTRG.2395	KLHL20	1:173714940-173786702	4.83469	16.0371	1.72992	0.00045	0.00449155
1441	MSTRG.24298	COPG1	3:129249605-129277773	76.589	146.044	0.931193	0.00045	0.00449155
1442	MSTRG.28295	UIMC1	5:176905004-177022633	18.5396	34.6643	0.902842	0.00045	0.00449155
1443	MSTRG.28576	MYLIP	6:16129124-16148248	13.1252	23.1274	0.81726	0.00045	0.00449155
1444	MSTRG.28764	PPP1R18	6:30676388-30687895	7.74102	13.5519	0.807899	0.00045	0.00449155
1445	MSTRG.32149	NEIL2	8:11769638-11787346	3.20431	7.66728	1.2587	0.00045	0.00449155
1446	MSTRG.32672	ELOC	8:73939168-73972287	20.2109	52.3443	1.3729	0.00045	0.00449155
1447	MSTRG.33461	COMMD5	8:144827463-144871948	20.3459	47.6586	1.228	0.00045	0.00449155
1448	MSTRG.33586	TTC39B	9:15163621-15307360	1.63279	6.10882	1.90356	0.00045	0.00449155
1449	MSTRG.35041	DDX3X	X:41333347-41364472	66.256	129.664	0.96866	0.00045	0.00449155
1450	MSTRG.35079	CDK16	X:47217859-47229997	26.2949	52.4046	0.994911	0.00045	0.00449155
1451	MSTRG.4098	VDAC2	10:75210153-75231448	66.0162	110.131	0.738323	0.00045	0.00449155
1452	MSTRG.5430	RAB3IL1	11:61897300-61920269	3.34517	7.72855	1.20812	0.00045	0.00449155
1453	MSTRG.7547	LEMD3	12:65169570-65248327	15.6977	34.4008	1.13189	0.00045	0.00449155
1454	MSTRG.779	MRPS15	1:36455717-36464437	14.6602	29.2018	0.994156	0.00045	0.00449155
1455	MSTRG.11255	LRRC49	15:70829129-71053657	1.73184	7.73629	2.15934	0.0005	0.00487904
1456	MSTRG.11339	CLK3	15:74598499-74696292	39.1982	82.3934	1.07174	0.0005	0.00487904
1457	MSTRG.12123	METTL22	16:8621682-8649654	31.3056	70.0678	1.16233	0.0005	0.00487904
1458	MSTRG.12303	-	16:18780497-18780834		9.35285		0.0005	0.00487904
1459	MSTRG.12847	AC026461.3	16:56609500-56611375		4.85804		0.0005	0.00487904
1460	MSTRG.14318	SLFN5	17:35243035-35273655	1.8106	22.3712	3.6271	0.0005	0.00487904
1461	MSTRG.14412	SOCS7	17:38352227-38405593	5.44304	10.6406	0.967093	0.0005	0.00487904
1462	MSTRG.17026	ATP13A1	19:19645197-19663693	29.0754	61.5144	1.08113	0.0005	0.00487904
1463	MSTRG.17598	INAFM1	19:47274452-47275707	9.16691	18.327	0.999466	0.0005	0.00487904
1464	MSTRG.17604	SLC1A5	19:46719506-46789043	51.4173	91.196	0.826716	0.0005	0.00487904
1465	MSTRG.1898	MIR6878,TARS2	1:150487363-150507609	23.9835	52.7593	1.13738	0.0005	0.00487904
1466	MSTRG.19846	GORASP2	2:170919765-170967129	24.3526	61.997	1.34812	0.0005	0.00487904
1467	MSTRG.20977	-	20:28308033-28308282		23.109		0.0005	0.00487904
1468	MSTRG.21750	-	21:8833498-8833814		10.1045		0.0005	0.00487904
1469	MSTRG.23482	TMA7	3:48432163-48446656	25.473	70.6882	1.4725	0.0005	0.00487904
1470	MSTRG.25189	MIR943,NELFA	4:1982713-2041903	20.3371	46.3941	1.18983	0.0005	0.00487904
1471	MSTRG.25206	CFAP99,FAM193A,RNF4	4:2418973-2732565	32.2984	55.2399	0.774249	0.0005	0.00487904
1472	MSTRG.28529	PAK1IP1	6:10671417-10709782	8.67731	18.5766	1.09817	0.0005	0.00487904
1473	MSTRG.29400	FAM46A	6:81491438-81752774	7.82366	13.6609	0.804133	0.0005	0.00487904
1474	MSTRG.29676	TSPYL1	6:116254172-116444860	19.9333	33.4031	0.744798	0.0005	0.00487904
1475	MSTRG.30342	ZNF316	7:6637321-6656432	33.4018	53.9728	0.692304	0.0005	0.00487904
1476	MSTRG.3062	C1orf131	1:231223762-231241187	10.586	23.8371	1.17106	0.0005	0.00487904
1477	MSTRG.31136	MTERF1	7:91692007-91880720	8.49026	24.4768	1.52754	0.0005	0.00487904
1478	MSTRG.31919	ZNF786	7:149069535-149090782	5.70333	9.94158	0.80167	0.0005	0.00487904
1479	MSTRG.32865	-	8:94719463-94719690		30.1663		0.0005	0.00487904
1480	MSTRG.33434	HSF1	8:144291590-144326910	63.5233	109.991	0.792033	0.0005	0.00487904
1481	MSTRG.34658	WDR5	9:134132241-134159968	14.459	23.5442	0.703402	0.0005	0.00487904
1482	MSTRG.4217	AL353751.1,IFIT2	10:89213568-89414557	0.793695	9.84355	3.63252	0.0005	0.00487904
1483	MSTRG.5550	ATG2A	11:64894262-64917248	10.171	25.3117	1.31534	0.0005	0.00487904
1484	MSTRG.578	GPN2	1:26876132-26890297	9.97552	23.0169	1.20623	0.0005	0.00487904
1485	MSTRG.9104	MRPL52	14:22829878-22835037	15.0009	38.5295	1.36091	0.0005	0.00487904
1486	MSTRG.11446	ZFAND6	15:80048595-80138393	33.4539	60.3487	0.85115	0.00055	0.00525164
1487	MSTRG.13357	TAF1C	16:84145286-84187070	26.1632	43.3142	0.7273	0.00055	0.00525164
1488	MSTRG.15133	CYB561	17:63432303-63446378	68.9068	130.74	0.923986	0.00055	0.00525164
1489	MSTRG.15891	-	18:21650896-21704805	1.21463	5.33579	2.13519	0.00055	0.00525164
1490	MSTRG.16534	CRB3	19:6436078-6482557	13.9673	44.0499	1.65709	0.00055	0.00525164
1491	MSTRG.171	ACOT7	1:6264268-6394391	8.48536	15.7809	0.895133	0.00055	0.00525164
1492	MSTRG.21487	-	20:53810602-53811063		5.25196		0.00055	0.00525164
1493	MSTRG.22380	CHCHD10	22:23763020-23784316	15.5653	39.1944	1.33232	0.00055	0.00525164
1494	MSTRG.24145	QTRT2	3:113947900-114088422	17.6863	46.2753	1.38761	0.00055	0.00525164
1495	MSTRG.25006	MB21D2	3:192796814-192918161	4.95325	13.0577	1.39845	0.00055	0.00525164
1496	MSTRG.25051	PPP1R2	3:195514424-195543386	34.3858	72.1355	1.06889	0.00055	0.00525164
1497	MSTRG.27671	PHAX	5:126600267-126627252	16.7987	44.6107	1.40904	0.00055	0.00525164
1498	MSTRG.27818	HNRNPA0	5:137745650-137754376	19.4394	30.5629	0.652797	0.00055	0.00525164
1499	MSTRG.28595	TPMT	6:18128310-18155074	1.84249	6.239	1.75966	0.00055	0.00525164
1500	MSTRG.29680	KPNA5	6:116681186-116741866	1.90175	5.70671	1.58533	0.00055	0.00525164
1501	MSTRG.4071	AC022400.9,ZSWIM8	10:73785581-73811798	19.5316	58.4453	1.58127	0.00055	0.00525164
1502	MSTRG.6617	RHNO1,TULP3	12:1946053-2941140	27.3694	91.1874	1.73627	0.00055	0.00525164
1503	MSTRG.6	ISG15	1:987312-1014541	137.94	301.532	1.12827	0.00055	0.00525164
1504	MSTRG.7998	MVK	12:109553736-109598117	3.68843	11.1864	1.60066	0.00055	0.00525164
1505	MSTRG.8854	TGDS	13:94574050-94596257	6.69962	20.6821	1.62623	0.00055	0.00525164
1506	MSTRG.8962	TPP2	13:102597002-102679958	9.70158	19.747	1.02534	0.00055	0.00525164
1507	MSTRG.9244	EAPP	14:34515928-34539711	16.5929	32.3414	0.962814	0.00055	0.00525164
1508	MSTRG.9303	RALGAPA1	14:35538351-35809304	21.5891	60.5036	1.48672	0.00055	0.00525164
1509	MSTRG.9354	PNN	14:39174884-39183218	54.6904	114.115	1.06112	0.00055	0.00525164
1510	ENSG00000121417	ZNF211	19:57630394-57642779	1.62222	6.74135	2.05507	0.0006	0.00560428
1511	MSTRG.10382	-	14:106256973-106257361		5.9408		0.0006	0.00560428
1512	MSTRG.11425	PSMA4	15:78540404-78552419	72.2068	123.312	0.772105	0.0006	0.00560428
1513	MSTRG.11986	FLYWCH1	16:2911936-2954276	16.6008	31.5916	0.928284	0.0006	0.00560428
1514	MSTRG.13765	TP53	17:7661778-7703502	36.1538	81.8165	1.17825	0.0006	0.00560428
1515	MSTRG.14495	KRT10	17:40818116-40836274	5.23818	25.7182	2.29565	0.0006	0.00560428
1516	MSTRG.16031	MOCOS	18:36187518-36272157	1.02737	3.58342	1.80237	0.0006	0.00560428
1517	MSTRG.16248	CTDP1	18:79679800-79756623	8.21248	14.9743	0.866601	0.0006	0.00560428
1518	MSTRG.16420	MRPL54	19:3762663-3768575	12.9611	31.1634	1.26566	0.0006	0.00560428
1519	MSTRG.16449	CCDC94	19:4246338-4269090	6.14692	12.212	0.990362	0.0006	0.00560428
1520	MSTRG.16747	ZNF791	19:12379188-12640098	11.9397	25.6793	1.10483	0.0006	0.00560428
1521	MSTRG.17866	MIR6805,RPL28	19:55385344-55407777	193.489	356.967	0.883544	0.0006	0.00560428
1522	MSTRG.17882	U2AF2	19:55654145-55674715	65.1599	119.931	0.880147	0.0006	0.00560428
1523	MSTRG.18565	PSME4	2:53864066-54305300	28.1837	64.9208	1.20382	0.0006	0.00560428
1524	MSTRG.19062	COX5B	2:97646039-97648383	69.3635	114.221	0.719583	0.0006	0.00560428
1525	MSTRG.21347	-	20:48388803-48389325		3.5814		0.0006	0.00560428
1526	MSTRG.22568	RTCB	22:32387581-32412255	25.6352	49.9317	0.961832	0.0006	0.00560428
1527	MSTRG.24055	ABHD10	3:111979009-111993363	8.0862	17.4771	1.11193	0.0006	0.00560428
1528	MSTRG.24789	-	3:172029220-172029540		10.6608		0.0006	0.00560428
1529	MSTRG.24922	-	3:184443153-184443451		15.4711		0.0006	0.00560428
1530	MSTRG.25203	SH3BP2	4:2793022-2841098	13.308	27.6658	1.05581	0.0006	0.00560428
1531	MSTRG.25726	RCHY1	4:75479036-75550473	8.99696	25.2384	1.48811	0.0006	0.00560428
1532	MSTRG.26510	CASP3	4:184627695-184649509	5.24693	12.9625	1.3048	0.0006	0.00560428
1533	MSTRG.27088	SERF1B	5:70025246-70043113	0.684695	8.02404	3.5508	0.0006	0.00560428
1534	MSTRG.274	MTOR	1:11106534-11262507	9.70405	19.6631	1.01883	0.0006	0.00560428
1535	MSTRG.27641	SRFBP1	5:121961960-122078360	6.71722	14.1844	1.07837	0.0006	0.00560428
1536	MSTRG.28069	G3BP1	5:151742315-151813173	35.034	64.3159	0.87642	0.0006	0.00560428
1537	MSTRG.34123	-	9:97859123-97859540		5.51795		0.0006	0.00560428
1538	MSTRG.4948	RRP8	11:6595074-6603620	6.72387	15.0102	1.15858	0.0006	0.00560428
1539	MSTRG.5991	-	11:83155625-83156064		4.55337		0.0006	0.00560428
1540	MSTRG.6095	PICALM	11:85957683-86069882	56.2409	114.939	1.03117	0.0006	0.00560428
1541	MSTRG.8436	CHFR,GOLGA3,RNU6-327P,ZNF605	12:132768908-132956306	57.7612	100.465	0.79852	0.0006	0.00560428
1542	MSTRG.8636	-	13:41284596-41284908		11.4766		0.0006	0.00560428
1543	ENSG00000225125	RANP4	X:136807222-136807877		2.82822		0.00065	0.00598666
1544	MSTRG.12112	ROGDI	16:4796967-4802950	8.26872	15.3894	0.896201	0.00065	0.00598666
1545	MSTRG.15489	EIF4A3	17:80135213-80147183	61.7761	102.875	0.735776	0.00065	0.00598666
1546	MSTRG.15567	OXLD1	17:81665035-81673904	11.2055	31.6471	1.49787	0.00065	0.00598666
1547	MSTRG.1634	HIPK1	1:113923999-113977869	123.216	195.744	0.667778	0.00065	0.00598666
1548	MSTRG.16468	SH3GL1	19:4343526-4400547	19.9673	34.4278	0.785932	0.00065	0.00598666
1549	MSTRG.18055	HPCAL1	2:10302888-10427617	17.0663	30.052	0.816314	0.00065	0.00598666
1550	MSTRG.20898	DTD1,SMIM26	20:18567346-18763917	59.3195	110.591	0.898655	0.00065	0.00598666
1551	MSTRG.2105	CKS1B	1:154974652-154979249	42.8624	78.0842	0.865316	0.00065	0.00598666
1552	MSTRG.25449	N4BP2	4:40042916-40158252	4.14722	8.33098	1.00634	0.00065	0.00598666
1553	MSTRG.2697	ADIPOR1	1:202940822-202958572	40.3724	66.7043	0.724411	0.00065	0.00598666
1554	MSTRG.28742	-	6:28983099-28983550		3.92264		0.00065	0.00598666
1555	MSTRG.28872	HCP5,MICA	6:31399783-31477506	1.74798	8.68047	2.31208	0.00065	0.00598666
1556	MSTRG.29417	IBTK	6:82169982-82247754	39.1062	62.9366	0.686503	0.00065	0.00598666
1557	MSTRG.5640	RHOD	11:67056817-67072013	11.2933	20.9855	0.893933	0.00065	0.00598666
1558	MSTRG.8628	KBTBD6	13:41127568-41132746	1.79725	4.4782	1.31713	0.00065	0.00598666
1559	MSTRG.956	TOE1	1:45329162-45491166	2.46097	8.1645	1.73014	0.00065	0.00598666
1560	MSTRG.9998	SNW1	14:77708070-77769742	33.3882	63.8378	0.935072	0.00065	0.00598666
1561	MSTRG.11463	MEX3B	15:82041777-82046141	2.25715	4.99367	1.1456	0.0007	0.00634203
1562	MSTRG.13762	AC026954.2,GPS2,NEURL4	17:7306998-7329393	13.5264	35.9157	1.40884	0.0007	0.00634203
1563	MSTRG.16333	TMEM259	19:999795-1021179	43.0505	76.878	0.836542	0.0007	0.00634203
1564	MSTRG.18811	SMYD5	2:73214221-73227237	10.8897	23.3166	1.09839	0.0007	0.00634203
1565	MSTRG.22788	NDUFA6	22:42085524-42139927	26.5427	51.5425	0.957446	0.0007	0.00634203
1566	MSTRG.25630	CHIC2	4:53377642-54298247	4.98665	20.9619	2.07163	0.0007	0.00634203
1567	MSTRG.2960	ENAH	1:225486834-225653142	30.5799	60.3971	0.981897	0.0007	0.00634203
1568	MSTRG.30862	FZD9	7:73433782-73436120	0.898104	3.96218	2.14134	0.0007	0.00634203
1569	MSTRG.3105	RPS21P1,TBCE	1:235367359-235448968	9.24709	23.1864	1.32621	0.0007	0.00634203
1570	MSTRG.31159	FAM133B	7:92560792-92590394	27.0417	74.3164	1.4585	0.0007	0.00634203
1571	MSTRG.3227	SH3BP5L	1:248810445-248826633	5.41375	13.4082	1.30841	0.0007	0.00634203
1572	MSTRG.33775	CLTA	9:36190855-36304924	40.5851	64.6572	0.671859	0.0007	0.00634203
1573	MSTRG.34466	CDK9,MIR2861,MIR3960	9:127785678-127790787	27.7853	56.9313	1.0349	0.0007	0.00634203
1574	MSTRG.35685	MOSPD1	X:134887625-134915267	7.20105	16.6258	1.20715	0.0007	0.00634203
1575	MSTRG.5045	C11orf58	11:15966448-16756881	42.0181	71.8519	0.774015	0.0007	0.00634203
1576	MSTRG.8100	MAP1LC3B2	12:116548104-116576448	7.54276	28.5352	1.91958	0.0007	0.00634203
1577	MSTRG.8170	RAB35	12:120095094-120119000	9.58214	18.0959	0.917246	0.0007	0.00634203
1578	MSTRG.14844	MRPL27	17:50367856-50373214	35.9737	67.3374	0.904468	0.00075	0.00669821
1579	MSTRG.14872	SPAG9	17:50962173-51120865	40.361	79.3381	0.975053	0.00075	0.00669821
1580	MSTRG.14922	MRPS23	17:57834780-57850056	26.5082	59.9664	1.17772	0.00075	0.00669821
1581	MSTRG.15274	-	17:74533369-74533714		9.36891		0.00075	0.00669821
1582	MSTRG.17774	AC011468.2,ZNF616,ZNF836	19:52113090-52177002	5.30256	13.7131	1.3708	0.00075	0.00669821
1583	MSTRG.19388	AMMECR1L	2:127861629-127885922	10.5886	17.1662	0.697059	0.00075	0.00669821
1584	MSTRG.22613	TOM1	22:35298837-35347994	9.24471	19.55	1.08047	0.00075	0.00669821
1585	MSTRG.25387	SEL1L3	4:25747426-25929874	8.67685	17.3322	0.998213	0.00075	0.00669821
1586	MSTRG.2585	CDC73	1:193122016-193253901	29.8359	47.986	0.685563	0.00075	0.00669821
1587	MSTRG.26544	FRG1	4:189940787-189963204	4.79775	14.9287	1.63766	0.00075	0.00669821
1588	MSTRG.26644	AC012640.2	5:10352700-10353601	2.04121	14.7762	2.85579	0.00075	0.00669821
1589	MSTRG.281	MAD2L2	1:11674479-11691650	17.8207	32.2907	0.857562	0.00075	0.00669821
1590	MSTRG.28363	HNRNPH1	5:179614177-179634784	223.636	385.085	0.784025	0.00075	0.00669821
1591	MSTRG.28703	LINC01012	6:27694034-27710222	4.52857	19.4021	2.09909	0.00075	0.00669821
1592	MSTRG.32574	IMPAD1	8:56957932-56993844	21.1617	34.3072	0.697054	0.00075	0.00669821
1593	MSTRG.3697	CREM	10:35098005-35212958	11.4648	22.3939	0.965887	0.00075	0.00669821
1594	MSTRG.765	AGO3	1:35930717-36072500	8.675	21.2921	1.29538	0.00075	0.00669821
1595	MSTRG.8017	GPN3	12:110452483-110490385	6.61571	18.8019	1.50691	0.00075	0.00669821
1596	MSTRG.10757	HAUS2	15:42548809-42569994	5.53776	17.6168	1.66957	0.0008	0.00699149
1597	MSTRG.12999	RANBP10	16:67723065-67806652	12.3886	23.6872	0.935097	0.0008	0.00699149
1598	MSTRG.1535	AKNAD1,AL449266.1,CLCC1	1:108815897-108963484	9.16275	19.5188	1.09102	0.0008	0.00699149
1599	MSTRG.16307	MISP	19:751125-764318	27.2888	42.1774	0.628164	0.0008	0.00699149
1600	MSTRG.16415	AC005258.1,OAZ1,SPPL2B	19:1985437-2456996	220.19	551.275	1.32402	0.0008	0.00699149
1601	MSTRG.17490	PLAUR	19:43646094-43670547	9.76588	22.5684	1.20848	0.0008	0.00699149
1602	MSTRG.21763	U2AF1L5	21:6484622-6499261	1.06076	8.40434	2.98604	0.0008	0.00699149
1603	MSTRG.23311	MLH1	3:36993331-37050918	9.52076	19.0262	0.998841	0.0008	0.00699149
1604	MSTRG.26581	MRPL36	5:1798385-1801366	19.7747	42.5403	1.10518	0.0008	0.00699149
1605	MSTRG.26640	CCT5	5:10249920-10267146	78.9767	136.695	0.791463	0.0008	0.00699149
1606	MSTRG.27319	TMEM167A	5:83052845-83353787	35.632	87.0939	1.2894	0.0008	0.00699149
1607	MSTRG.2735	MDM4	1:204516378-204558120	58.4646	123.66	1.08075	0.0008	0.00699149
1608	MSTRG.2858	FLVCR1	1:212858254-212899363	7.90707	24.048	1.6047	0.0008	0.00699149
1609	MSTRG.29129	C6orf226	6:42890264-42890816	6.89719	22.2317	1.68854	0.0008	0.00699149
1610	MSTRG.29232	LRRC1	6:53794496-53924121	11.0039	22.4053	1.02582	0.0008	0.00699149
1611	MSTRG.30285	WIPI2	7:5190187-5233826	32.835	54.3866	0.728017	0.0008	0.00699149
1612	MSTRG.30344	ZNF12	7:6663973-6708901	34.9508	72.0054	1.04278	0.0008	0.00699149
1613	MSTRG.309	MFN2	1:11980180-12013514	10.9307	19.6968	0.849582	0.0008	0.00699149
1614	MSTRG.32483	THAP1	8:42836673-42843325	6.06012	15.911	1.39261	0.0008	0.00699149
1615	MSTRG.32769	ZFAND1	8:81701333-81759515	45.7761	86.4833	0.917828	0.0008	0.00699149
1616	MSTRG.35203	ZXDA	X:57906707-57910820	2.51798	5.15443	1.03354	0.0008	0.00699149
1617	MSTRG.3931	SIRT1	10:67884668-67918390	13.8264	26.5117	0.939207	0.0008	0.00699149
1618	MSTRG.5228	CRY2	11:45847117-45883248	11.5081	28.3388	1.30013	0.0008	0.00699149
1619	MSTRG.7555	DYRK2	12:67648337-67670919	11.0177	23.0519	1.06506	0.0008	0.00699149
1620	ENSG00000166401	SERPINB8	18:63949300-64019779	0.333333	3.73603	3.48647	0.00085	0.00732372
1621	ENSG00000169635	HIC2	22:21417403-21451463	1.72515	3.25223	0.914706	0.00085	0.00732372
1622	MSTRG.11930	E4F1	16:2223565-2238711	13.2284	26.8904	1.02345	0.00085	0.00732372
1623	MSTRG.13358	KIAA0513	16:85027750-85094230	19.8288	42.7241	1.10745	0.00085	0.00732372
1624	MSTRG.14796	-	17:49191849-49192122		16.3471		0.00085	0.00732372
1625	MSTRG.2215	ETV3	1:157121190-157138825	15.9595	32.145	1.01017	0.00085	0.00732372
1626	MSTRG.24122	B4GALT4	3:119211731-119290666	12.9353	25.545	0.981729	0.00085	0.00732372
1627	MSTRG.27080	CDK7	5:69234794-69277430	32.3313	58.0444	0.844223	0.00085	0.00732372
1628	MSTRG.28691	-	6:27213240-27213453		58.1857		0.00085	0.00732372
1629	MSTRG.29790	HBS1L	6:134960377-135103056	39.1874	80.8128	1.0442	0.00085	0.00732372
1630	MSTRG.32248	ATP6V1B2	8:20197366-20226819	10.9205	21.8569	1.00106	0.00085	0.00732372
1631	MSTRG.32827	OTUD6B	8:91070195-91087095	9.29851	18.8831	1.02202	0.00085	0.00732372
1632	MSTRG.33025	SLC25A32	8:103398634-103443453	12.8533	27.2003	1.08149	0.00085	0.00732372
1633	MSTRG.34597	MED27	9:131860106-132079908	6.82034	16.4666	1.27163	0.00085	0.00732372
1634	MSTRG.35073	UBA1	X:47190860-47215128	62.4443	98.1963	0.653098	0.00085	0.00732372
1635	MSTRG.4241	CPEB3	10:92046691-92291087	3.09217	6.14929	0.991799	0.00085	0.00732372
1636	MSTRG.5135	HSP90AA2P	11:27888837-27891033	1.9875	8.8046	2.1473	0.00085	0.00732372
1637	MSTRG.10160	GLRX5	14:95532296-95544724	18.3338	38.4698	1.06922	0.0009	0.00767071
1638	MSTRG.11454	MESDC1	15:81000943-81005788	11.7244	18.284	0.641067	0.0009	0.00767071
1639	MSTRG.12391	AC127459.1,USP31	16:23061405-23149270	7.88321	16.2944	1.04753	0.0009	0.00767071
1640	MSTRG.18211	RAB10	2:26027105-26137454	80.9715	138.773	0.77724	0.0009	0.00767071
1641	MSTRG.18965	AC125232.1,AC125232.2	2:86503430-87076403	5.61323	25.5507	2.18646	0.0009	0.00767071
1642	MSTRG.25619	AC058822.1,FIP1L1,PDGFRA	4:53377642-54298247	20.2925	43.33	1.09442	0.0009	0.00767071
1643	MSTRG.30162	C6orf120	6:169702189-169738992	11.1995	23.1764	1.04923	0.0009	0.00767071
1644	MSTRG.31279	PPP1R35	7:100400825-100440266	65.1395	132.361	1.02287	0.0009	0.00767071
1645	MSTRG.32571	TGS1	8:55696423-55825448	8.28992	15.701	0.921422	0.0009	0.00767071
1646	MSTRG.431	-	1:19485868-19486119		20.5142		0.0009	0.00767071
1647	MSTRG.4853	CARS	11:3000921-3057613	24.5968	61.7609	1.32822	0.0009	0.00767071
1648	MSTRG.5195	PDHX	11:34853093-35020591	13.6857	24.1092	0.816911	0.0009	0.00767071
1649	MSTRG.5270	AMBRA1	11:46396413-46594125	21.9075	51.9044	1.24443	0.0009	0.00767071
1650	MSTRG.5600	KAT5	11:65711995-65720947	31.0418	71.1133	1.19591	0.0009	0.00767071
1651	MSTRG.7908	HCFC2	12:104064456-104106524	5.10556	14.1106	1.46664	0.0009	0.00767071
1652	MSTRG.9602	PPM1A	14:60240120-60299087	25.1891	43.7885	0.797751	0.0009	0.00767071
1653	MSTRG.1329	RPF1	1:84479258-84497790	5.81029	17.0152	1.55014	0.00095	0.00800476
1654	MSTRG.14150	NUFIP2	17:29231460-29294118	29.1174	48.2604	0.728957	0.00095	0.00800476
1655	MSTRG.15930	AC090772.3,OSBPL1A	18:24138955-24397880	15.714	31.4348	1.00031	0.00095	0.00800476
1656	MSTRG.15941	TAF4B	18:26225935-26391685	4.84796	9.02856	0.897117	0.00095	0.00800476
1657	MSTRG.17163	CEBPA	19:33299933-33302564	5.06149	9.49105	0.907005	0.00095	0.00800476
1658	MSTRG.18221	CENPA,SLC35F6	2:26764283-26801067	23.113	38.4508	0.734309	0.00095	0.00800476
1659	MSTRG.24344	MRPL3	3:131462211-131502983	44.4175	74.674	0.749479	0.00095	0.00800476
1660	MSTRG.24516	PAQR9-AS1,U2SURP	3:142949163-143060546	47.6358	86.3901	0.85882	0.00095	0.00800476
1661	MSTRG.26918	IL6ST	5:55935094-55994993	4.89744	13.3913	1.4512	0.00095	0.00800476
1662	MSTRG.32399	WRN	8:31033800-31177167	9.03864	20.2897	1.16657	0.00095	0.00800476
1663	MSTRG.32468	PLPP5	8:38225217-38382272	7.69525	39.6126	2.36392	0.00095	0.00800476
1664	MSTRG.34279	TMEM268	9:114611205-114646422	9.60422	19.3316	1.00922	0.00095	0.00800476
1665	MSTRG.35169	MAGEH1	X:55452104-55453566	4.99706	12.0785	1.27329	0.00095	0.00800476
1666	MSTRG.815	MYCL	1:39895425-39902256	0.970152	5.19673	2.42132	0.00095	0.00800476
1667	MSTRG.8252	ZCCHC8	12:122471599-122501073	18.7936	39.0257	1.05419	0.00095	0.00800476
1668	MSTRG.871	FOXJ3	1:42176538-42338376	17.3504	38.7667	1.15985	0.00095	0.00800476
1669	ENSG00000164114	MAP9	4:155173715-155381694	4.95645	12.3026	1.31158	0.001	0.00838272
1670	MSTRG.14130	ERAL1	17:28753853-28861067	11.8916	32.2422	1.43901	0.001	0.00838272
1671	MSTRG.1799	-	1:145407771-145425601	6.77059	14.2788	1.07652	0.001	0.00838272
1672	MSTRG.21098	TRPC4AP	20:34975402-35092871	22.1035	35.0637	0.6657	0.001	0.00838272
1673	MSTRG.25730	USO1	4:75724592-75814286	16.5143	34.5837	1.06638	0.001	0.00838272
1674	MSTRG.32675	GDAP1	8:74234699-74488872	1.03848	6.71525	2.69297	0.001	0.00838272
1675	MSTRG.8066	RN7SKP71	12:112160187-112382439	309.95	908.785	1.5519	0.001	0.00838272
1676	MSTRG.10159	SCARNA13,SNHG10	14:95532296-95544724	119.413	416.012	1.80067	0.00105	0.00874487
1677	MSTRG.10697	INO80	15:40978879-41116354	8.82171	19.2082	1.12259	0.00105	0.00874487
1678	MSTRG.14664	NMT1	17:45023339-45144181	20.2178	57.2429	1.50147	0.00105	0.00874487
1679	MSTRG.15356	TRIM47	17:75874160-75879546	2.06999	6.86474	1.72958	0.00105	0.00874487
1680	MSTRG.17898	ZNF264,ZNF805	19:57191499-57255190	3.78207	8.4343	1.15709	0.00105	0.00874487
1681	MSTRG.21694	GMEB2	20:63587601-63627041	8.5814	15.2142	0.826132	0.00105	0.00874487
1682	MSTRG.2923	MIA3	1:222618085-222668012	24.2726	52.1838	1.10427	0.00105	0.00874487
1683	MSTRG.30787	AC073107.2,CCT6P1	7:65647009-65770810	2.52572	15.0629	2.57624	0.00105	0.00874487
1684	MSTRG.32027	RBM33	7:155474205-155781485	30.8088	59.7265	0.95503	0.00105	0.00874487
1685	MSTRG.32721	IL7	8:78666046-78805523	0.354613	4.05449	3.51521	0.00105	0.00874487
1686	MSTRG.34464	AK1,AL157935.2,ST6GALNAC6	9:127866479-127905408	17.2765	36.0089	1.05954	0.00105	0.00874487
1687	MSTRG.3999	MCU	10:72692130-72887694	10.8896	23.9392	1.13643	0.00105	0.00874487
1688	MSTRG.5996	RAB30	11:82823501-83071923	3.49221	11.2267	1.68473	0.00105	0.00874487
1689	MSTRG.7070	TWF1	12:43793722-43806375	30.4964	54.3037	0.832409	0.00105	0.00874487
1690	MSTRG.11980	AC141586.1	16:2537963-2646947	3.94994	18.8767	2.2567	0.0011	0.00909621
1691	MSTRG.14787	SNX11	17:48103356-48123074	8.08493	22.6601	1.48685	0.0011	0.00909621
1692	MSTRG.15712	WDR45B	17:82519712-82648553	34.7655	73.106	1.07233	0.0011	0.00909621
1693	MSTRG.16835	ZNF333	19:14619116-14778541	6.00984	16.105	1.42211	0.0011	0.00909621
1694	MSTRG.16864	AP1M1	19:16197577-16245907	13.3464	27.0186	1.0175	0.0011	0.00909621
1695	MSTRG.1700	AL157902.2,MAN1A2	1:117366279-117528872	43.9702	72.8398	0.7282	0.0011	0.00909621
1696	MSTRG.20109	MARS2	2:197693105-197786762	7.68476	19.91	1.37342	0.0011	0.00909621
1697	MSTRG.30775	VKORC1L1	7:65866819-65959563	7.67756	14.8092	0.947772	0.0011	0.00909621
1698	MSTRG.32119	ERI1	8:9002146-9116746	3.39205	8.26018	1.28402	0.0011	0.00909621
1699	MSTRG.770	MAP7D1	1:36136569-36180849	9.04298	18.6103	1.04123	0.0011	0.00909621
1700	MSTRG.9672	MAX	14:64914360-65102695	14.7285	42.0839	1.51466	0.0011	0.00909621
1701	MSTRG.11051	GTF2A2	15:59594874-59689534	13.2682	37.3929	1.4948	0.00115	0.00941098
1702	MSTRG.1148	HOOK1	1:59814785-59876378	8.12659	17.3004	1.09008	0.00115	0.00941098
1703	MSTRG.1422	ARHGAP29	1:94148987-94334848	15.6293	25.8059	0.723448	0.00115	0.00941098
1704	MSTRG.17868	UBE2S	19:55385344-55407777	20.0891	68.3006	1.76549	0.00115	0.00941098
1705	MSTRG.18235	TMEM214	2:27032909-27041695	27.7527	70.9736	1.35466	0.00115	0.00941098
1706	MSTRG.18739	PNO1	2:68122935-68261230	7.5891	22.3274	1.55682	0.00115	0.00941098
1707	MSTRG.20153	CASP8	2:201233442-201287711	11.9738	23.6178	0.979989	0.00115	0.00941098
1708	MSTRG.20845	SNRPB2	20:16714843-16742563	26.7481	55.5784	1.05509	0.00115	0.00941098
1709	MSTRG.27359	ARRDC3	5:91368723-91439085	10.2772	23.4134	1.18788	0.00115	0.00941098
1710	MSTRG.3097	IRF2BP2	1:234604268-234609525	33.8691	51.113	0.59372	0.00115	0.00941098
1711	MSTRG.32564	MRPL15	8:54135209-54147901	18.1034	34.995	0.950887	0.00115	0.00941098
1712	MSTRG.33906	ZFAND5	9:72351424-72365235	26.785	43.2052	0.689783	0.00115	0.00941098
1713	MSTRG.35115	HDAC6	X:48801376-48824982	20.6305	43.9244	1.09024	0.00115	0.00941098
1714	MSTRG.35167	TSR2	X:54440400-54496166	6.64823	15.2615	1.19885	0.00115	0.00941098
1715	MSTRG.7940	CKAP4	12:106237876-106347015	10.419	17.4042	0.740212	0.00115	0.00941098
1716	ENSG00000137571	SLCO5A1	8:69667046-69854971	0.564414	5.16536	3.19404	0.0012	0.00976783
1717	MSTRG.16422	AC005954.1,APBA3	19:3750818-3761699	9.4809	28.5215	1.58895	0.0012	0.00976783
1718	MSTRG.18274	WDR43	2:28894642-28948222	19.1393	35.1648	0.877598	0.0012	0.00976783
1719	MSTRG.19380	NIFK	2:121649649-121736923	28.571	62.2506	1.12354	0.0012	0.00976783
1720	MSTRG.27987	AC091959.3,POU4F3,RBM27	5:146203549-146376963	11.2467	18.2332	0.697059	0.0012	0.00976783
1721	MSTRG.31580	FAM3C	7:121348850-121396364	5.89467	17.4534	1.56603	0.0012	0.00976783
1722	MSTRG.31885	ARHGEF34P	7:144186082-144383118	3.26001	7.27874	1.15881	0.0012	0.00976783
1723	MSTRG.32124	TNKS	8:9555143-9782346	11.5229	20.9602	0.863149	0.0012	0.00976783
1724	MSTRG.3971	C10orf35	10:69630250-69633599	5.05928	13.7752	1.44507	0.0012	0.00976783
1725	MSTRG.5029	ARNTL	11:13276651-13387266	6.79054	19.3688	1.51214	0.0012	0.00976783
1726	MSTRG.804	SF3A3	1:37956974-37990921	13.9112	29.8827	1.10307	0.0012	0.00976783
1727	ENSG00000105538	RASIP1	19:48720586-48740721	0.32866	3.41381	3.37672	0.00125	0.0101042
1728	MSTRG.11429	TMED3	15:79311061-79427432	30.7199	50.4365	0.715294	0.00125	0.0101042
1729	MSTRG.12027	ZNF200	16:3188211-3236221	4.49441	10.6675	1.24701	0.00125	0.0101042
1730	MSTRG.13666	PSMB6	17:4796143-4798503	34.1238	57.1001	0.742715	0.00125	0.0101042
1731	MSTRG.17597	CCDC9	19:47255979-47274273	14.8683	36.0814	1.27901	0.00125	0.0101042
1732	MSTRG.19520	RAB3GAP1	2:135052264-135531236	21.3758	51.5992	1.27137	0.00125	0.0101042
1733	MSTRG.22331	CRKL	22:20917425-20953749	45.2227	69.6939	0.623985	0.00125	0.0101042
1734	MSTRG.28649	HIST1H2BD	6:26158145-26184655	50.8446	94.0631	0.887534	0.00125	0.0101042
1735	MSTRG.31317	ACHE	7:100889993-100896974	2.5463	8.11375	1.67197	0.00125	0.0101042
1736	MSTRG.31587	MIR6132,ST7,ST7-AS1_2,ST7-OT3_1,ST7-OT3_2,ST7-OT3_3,ST7-OT4,ST7-OT4_1,ST7-OT4_2,ST7-OT4_3,ST7-OT4_4	7:116952445-117230103	9.01018	29.0095	1.6869	0.00125	0.0101042
1737	MSTRG.35801	BCAP31	X:153700496-153724697	35.3601	63.4882	0.844366	0.00125	0.0101042
1738	MSTRG.3705	AL133216.2	10:38403114-38452153	3.12722	8.11246	1.37526	0.00125	0.0101042
1739	ENSG00000172840	PDP2	16:66878588-66895754	5.63998	18.3328	1.70067	0.0013	0.010429
1740	ENSG00000174405	LIG4	13:108207438-108218368	4.3526	9.3908	1.10937	0.0013	0.010429
1741	ENSG00000204103	MAFB	20:40685847-40689240	1.2245	3.30137	1.43088	0.0013	0.010429
1742	MSTRG.11918	NUBP2	16:1773206-1794971	27.618	65.4039	1.24377	0.0013	0.010429
1743	MSTRG.230	SPSB1	1:9292879-9369532	2.1683	8.63988	1.99445	0.0013	0.010429
1744	MSTRG.23452	PTPN23	3:47381010-47413441	11.6649	26.7762	1.19877	0.0013	0.010429
1745	MSTRG.25034	FAM43A	3:194686543-194689037	0.360009	3.4761	3.27136	0.0013	0.010429
1746	MSTRG.27741	KIF3A	5:132688680-132737638	4.70729	12.2529	1.38016	0.0013	0.010429
1747	MSTRG.27948	RNF14	5:141943584-141990291	13.336	27.2746	1.03223	0.0013	0.010429
1748	MSTRG.3107	ARID4B,RBM34	1:235131182-235344532	73.1428	148.469	1.02138	0.0013	0.010429
1749	MSTRG.3211	ZNF669	1:247099961-247104372	1.94333	9.8468	2.34112	0.0013	0.010429
1750	MSTRG.4197	ATAD1	10:87751511-87845612	16.2167	29.4517	0.860873	0.0013	0.010429
1751	MSTRG.5546	EHD1	11:64851641-64888296	15.7315	32.3107	1.03836	0.0013	0.010429
1752	ENSG00000139800	ZIC5	13:99962963-99971909	0.974969	2.65801	1.44692	0.00135	0.0107315
1753	MSTRG.1343	BCL10	1:85266247-85578363	9.43738	21.3273	1.17624	0.00135	0.0107315
1754	MSTRG.13658	PELP1	17:4669773-4705529	21.4863	49.3064	1.19836	0.00135	0.0107315
1755	MSTRG.13761	EIF5A	17:7306998-7329393	69.7513	116.556	0.740728	0.00135	0.0107315
1756	MSTRG.16404	MKNK2	19:1985437-2456996	25.0065	103.773	2.05306	0.00135	0.0107315
1757	MSTRG.17484	IRGQ,L34079.1,XRCC1	19:43543039-43596135	28.9906	53.1984	0.875794	0.00135	0.0107315
1758	MSTRG.1879	TXNIP	1:145491606-146229026	8.91588	84.2695	3.24056	0.00135	0.0107315
1759	MSTRG.19651	RND3	2:150468194-150539011	30.1862	61.1157	1.01765	0.00135	0.0107315
1760	MSTRG.20441	ABCB6,ATG9A	2:219209767-219229717	22.724	39.0321	0.780446	0.00135	0.0107315
1761	MSTRG.21944	TMEM50B	21:33402895-33480011	19.3385	42.7101	1.1431	0.00135	0.0107315
1762	MSTRG.29619	SMPD2	6:109390214-109443919	3.464	11.8043	1.7688	0.00135	0.0107315
1763	MSTRG.30467	KLHL7	7:23105757-23177914	7.91755	18.6277	1.23432	0.00135	0.0107315
1764	MSTRG.31290	TAF6	7:100092727-100128498	36.0447	85.3093	1.24291	0.00135	0.0107315
1765	MSTRG.33543	UHRF2	9:6413150-6507054	18.3992	30.5694	0.732448	0.00135	0.0107315
1766	MSTRG.4262	BTAF1	10:91923768-92030325	19.1457	31.8381	0.733734	0.00135	0.0107315
1767	MSTRG.6913	FGFR1OP2	12:26938382-26966650	19.3127	34.2049	0.824653	0.00135	0.0107315
1768	MSTRG.7138	SLC48A1	12:47706084-47837898	4.24714	11.4693	1.43321	0.00135	0.0107315
1769	ENSG00000060982	BCAT1	12:24810021-24960158	0.0487021	1.50003	4.94486	0.0014	0.0110571
1770	MSTRG.12410	CDR2,RRN3P3	16:22345935-22543841	22.254	82.1508	1.88421	0.0014	0.0110571
1771	MSTRG.15782	VAPA	18:9914001-9960021	62.4851	116.001	0.892554	0.0014	0.0110571
1772	MSTRG.18727	RAB1A	2:65056365-65130106	46.3585	93.5557	1.01299	0.0014	0.0110571
1773	MSTRG.20580	COPS8	2:237059433-237100466	17.728	34.678	0.967991	0.0014	0.0110571
1774	MSTRG.23034	MTMR14	3:9649432-9702393	15.3302	30.0282	0.969941	0.0014	0.0110571
1775	MSTRG.23522	ARIH2	3:48917787-49023495	20.0988	54.5507	1.44049	0.0014	0.0110571
1776	MSTRG.26126	ANK2	4:112818108-113383740	0.559617	2.22009	1.98811	0.0014	0.0110571
1777	MSTRG.28730	ZSCAN9	6:28224885-28233482	8.54013	18.0968	1.0834	0.0014	0.0110571
1778	MSTRG.33712	DCAF12	9:34084331-34127399	10.4441	18.866	0.853109	0.0014	0.0110571
1779	MSTRG.34135	NANS	9:98056738-98119212	23.4593	55.1762	1.23389	0.0014	0.0110571
1780	ENSG00000164403	SHROOM1	5:132822140-132830898	2.19301	8.25715	1.91273	0.00145	0.0113857
1781	MSTRG.10244	WDR25	14:100333787-100530303	6.41392	19.8624	1.63076	0.00145	0.0113857
1782	MSTRG.1182	USP1	1:62436296-62451804	10.6168	17.9883	0.760701	0.00145	0.0113857
1783	MSTRG.11876	CLCN7	16:1444933-1475580	31.3271	63.3838	1.0167	0.00145	0.0113857
1784	MSTRG.28952	HSD17B8	6:33204641-33206831	5.10755	13.6435	1.41751	0.00145	0.0113857
1785	MSTRG.32812	RIPK2	8:89757746-89791063	12.8643	23.0988	0.844448	0.00145	0.0113857
1786	MSTRG.34629	GTF3C5	9:133030674-133058503	19.0875	32.8835	0.784738	0.00145	0.0113857
1787	MSTRG.505	ELOA	1:23743154-23778287	12.0939	19.3501	0.678064	0.00145	0.0113857
1788	MSTRG.5854	RAB6A	11:73675637-73761137	60.4989	102.368	0.758788	0.00145	0.0113857
1789	MSTRG.15473	PGS1	17:78378639-78577394	18.7167	41.6046	1.15242	0.0015	0.0117106
1790	MSTRG.16450	SIRT6	19:4174108-4182604	11.3953	29.9297	1.39314	0.0015	0.0117106
1791	MSTRG.16816	DCAF15	19:13931186-13961449	14.4627	35.3399	1.28895	0.0015	0.0117106
1792	MSTRG.28631	MRS2	6:24402907-24537207	10.8497	23.2234	1.09793	0.0015	0.0117106
1793	MSTRG.28778	FLOT1	6:30727708-30742733	22.376	36.5493	0.707894	0.0015	0.0117106
1794	MSTRG.30311	FAM220A	7:6329408-6348981	11.403	28.5419	1.32366	0.0015	0.0117106
1795	MSTRG.33452	ARHGAP39	8:144529178-144685862	13.7322	20.6102	0.585789	0.0015	0.0117106
1796	MSTRG.35109	PCSK1N	X:48831093-48835633	33.8841	52.5864	0.634082	0.0015	0.0117106
1797	MSTRG.4310	FRAT2	10:97332496-97343203	7.22407	12.1741	0.752931	0.0015	0.0117106
1798	MSTRG.5422	TMEM216	11:61391686-61398863	6.75404	20.3315	1.58989	0.0015	0.0117106
1799	MSTRG.6192	AASDHPPT	11:106051097-106101975	8.53227	18.7166	1.13332	0.0015	0.0117106
1800	MSTRG.88	UBE2J2	1:1253908-1273885	15.3611	32.0731	1.06208	0.0015	0.0117106
1801	MSTRG.1035	RNF11	1:51236270-51273455	22.6317	49.0445	1.11575	0.00155	0.012028
1802	MSTRG.17408	SHKBP1	19:40576850-40591399	18.7094	35.2944	0.915678	0.00155	0.012028
1803	MSTRG.1937	PSMB4	1:151399533-151401944	185.586	280.89	0.597917	0.00155	0.012028
1804	MSTRG.20367	AAMP	2:218264122-218270257	38.4787	67.835	0.81797	0.00155	0.012028
1805	MSTRG.27756	AFF4	5:132875378-132963634	38.3823	70.1286	0.869562	0.00155	0.012028
1806	MSTRG.28133	PWWP2A	5:160009112-160119423	10.5039	23.538	1.16407	0.00155	0.012028
1807	MSTRG.28680	BTN2A1	6:26457903-26476621	5.99981	13.2259	1.14038	0.00155	0.012028
1808	MSTRG.29037	ETV7	6:36354090-36491143	0.223065	5.78223	4.69609	0.00155	0.012028
1809	MSTRG.551	CNKSR1	1:26177402-26189886	10.8834	25.5381	1.23051	0.00155	0.012028
1810	MSTRG.6246	PTS	11:112226364-112269955	13.0758	35.0662	1.42318	0.00155	0.012028
1811	MSTRG.7343	AC023509.1,PCBP2,PCBP2-OT1,PRR13,uc_338	12:53441604-53500063	377.251	608.864	0.690597	0.00155	0.012028
1812	MSTRG.8242	AC069503.2,PSMD9,WDR66	12:121888730-122003927	26.0485	47.861	0.877649	0.00155	0.012028
1813	MSTRG.16535	DENND1C	19:6436078-6482557	2.68842	7.53135	1.48615	0.0016	0.012326
1814	MSTRG.20070	AC005540.1	2:190880796-191020960	7.75179	44.399	2.51792	0.0016	0.012326
1815	MSTRG.20240	FASTKD2	2:206737762-206792509	11.5253	20.6065	0.838293	0.0016	0.012326
1816	MSTRG.2085	JTB	1:153959098-153977688	70.7901	133.012	0.909933	0.0016	0.012326
1817	MSTRG.21215	SRSF6	20:43457927-43464247	62.0756	93.8306	0.596034	0.0016	0.012326
1818	MSTRG.22575	FBXO7	22:32474675-32498829	25.3322	43.5335	0.78115	0.0016	0.012326
1819	MSTRG.2605	NEK7	1:198156962-198322420	26.2775	47.9272	0.867016	0.0016	0.012326
1820	MSTRG.30767	CCT6A	7:56051629-56063989	44.0251	83.0791	0.91616	0.0016	0.012326
1821	MSTRG.32977	SPAG1	8:100157905-100336218	4.22897	16.1785	1.9357	0.0016	0.012326
1822	MSTRG.33421	SHARPIN	8:144098632-144118315	32.2312	78.3053	1.28065	0.0016	0.012326
1823	MSTRG.6368	DPAGT1	11:119096502-119118566	23.2208	48.8567	1.07313	0.0016	0.012326
1824	ENSG00000184371	CSF1	1:109910241-109930992	0.383147	2.29587	2.58307	0.00165	0.0126633
1825	MSTRG.10232	AL118558.3	14:101948346-101949425	4.20172	11.4296	1.44372	0.00165	0.0126633
1826	MSTRG.15707	FOXK2	17:82519712-82648553	34.2416	71.5027	1.06225	0.00165	0.0126633
1827	MSTRG.24918	ALG3	3:184230428-184249548	23.2023	44.7828	0.948675	0.00165	0.0126633
1828	MSTRG.27860	PAIP2	5:139341586-139384553	33.0419	54.382	0.718832	0.00165	0.0126633
1829	MSTRG.27893	PFDN1	5:140174641-140303121	16.7799	33.2765	0.987772	0.00165	0.0126633
1830	MSTRG.28350	HNRNPAB	5:178204506-178232791	95.42	166.541	0.803512	0.00165	0.0126633
1831	MSTRG.29235	AL033397.1,GCLC	6:53497340-53617171	12.7919	25.0648	0.970426	0.00165	0.0126633
1832	MSTRG.32030	MNX1	7:156994050-157010651	14.4426	25.0471	0.794314	0.00165	0.0126633
1833	MSTRG.9830	MAP3K9	14:70722525-70809534	8.52751	23.1998	1.44392	0.00165	0.0126633
1834	ENSG00000137094	DNAJB5	9:34989640-34998900	0.509531	4.27571	3.06892	0.0017	0.0129495
1835	ENSG00000151743	AMN1	12:31647159-31731204	1.8319	7.69451	2.07049	0.0017	0.0129495
1836	ENSG00000183570	PCBP3	21:45643693-45942454	1.15543	5.44854	2.23744	0.0017	0.0129495
1837	MSTRG.1135	MROH7,MROH7-TTC4,TTC4	1:54641753-54742657	3.50374	8.15972	1.21963	0.0017	0.0129495
1838	MSTRG.17920	ZNF550	19:57527324-57559863	2.03566	9.24323	2.1829	0.0017	0.0129495
1839	MSTRG.18010	AC108488.1,AC108488.2,RNASEH1	2:3531812-3561745	11.9483	28.2613	1.24202	0.0017	0.0129495
1840	MSTRG.19986	NUP35	2:183117512-183161680	8.05282	20.8265	1.37085	0.0017	0.0129495
1841	MSTRG.202	CAMTA1	1:6785323-7769706	21.4729	50.8622	1.24407	0.0017	0.0129495
1842	MSTRG.2295	UAP1	1:162561505-162599842	24.8754	42.9185	0.786882	0.0017	0.0129495
1843	MSTRG.272	UBIAD1	1:11273205-11296049	5.4554	14.2979	1.39005	0.0017	0.0129495
1844	MSTRG.29545	ATG5	6:106045422-106325791	10.6882	25.0393	1.22817	0.0017	0.0129495
1845	MSTRG.30353	MIOS	7:7552461-7608929	19.846	33.5231	0.756307	0.0017	0.0129495
1846	MSTRG.4050	SEC24C	10:73744383-73780251	26.5898	43.8975	0.723269	0.0017	0.0129495
1847	MSTRG.7769	NUDT4	12:93377882-93442262	10.4208	21.8406	1.06754	0.0017	0.0129495
1848	MSTRG.16861	FAM32A	19:16185379-16192046	24.1825	39.7784	0.718023	0.00175	0.0133013
1849	MSTRG.17159	NUDT19	19:32691960-32713796	8.10541	13.6862	0.755769	0.00175	0.0133013
1850	MSTRG.30337	DAGLB,KDELR2	7:6409125-6484242	89.5589	173.052	0.9503	0.00175	0.0133013
1851	MSTRG.430	PQLC2	1:19312325-19329300	4.78688	10.4562	1.1272	0.00175	0.0133013
1852	MSTRG.8152	AC026366.1	12:118149800-118372945	356.398	540.926	0.601943	0.00175	0.0133013
1853	MSTRG.9734	AL049779.1,RDH11,VTI1B	14:67619797-67695814	47.7783	80.6449	0.755227	0.00175	0.0133013
1854	MSTRG.10307	MARK3	14:103385391-103503831	80.3343	155.395	0.951852	0.0018	0.0136094
1855	MSTRG.13747	ACADVL	17:7189889-7225273	158.688	262.131	0.724094	0.0018	0.0136094
1856	MSTRG.14809	-	17:49494222-49583827	15.1311	99.2701	2.71384	0.0018	0.0136094
1857	MSTRG.20942	NAPB	20:23374518-23421519	6.59545	13.1214	0.992375	0.0018	0.0136094
1858	MSTRG.26917	-	5:57170418-57173481	0.616039	5.88377	3.25565	0.0018	0.0136094
1859	MSTRG.27137	GTF2H2	5:71032669-71067689	13.0108	27.1804	1.06286	0.0018	0.0136094
1860	MSTRG.28326	AC106795.1,AC106795.2	5:177809406-177983054	9.15731	19.0055	1.05342	0.0018	0.0136094
1861	MSTRG.35398	TIMM8A	X:101345660-101349196	13.6996	24.1984	0.820778	0.0018	0.0136094
1862	MSTRG.5378	MED19	11:57703713-57712323	4.53162	11.7512	1.37471	0.0018	0.0136094
1863	MSTRG.8055	ERP29	12:112013315-112023451	29.5615	47.1485	0.673493	0.0018	0.0136094
1864	MSTRG.12878	AC009052.1,COQ9,POLR2C	16:57428168-57487327	28.8173	53.5472	0.893877	0.00185	0.0139143
1865	MSTRG.16484	DPP9	19:4675223-4724673	11.8761	26.4546	1.15545	0.00185	0.0139143
1866	MSTRG.17509	CEACAM19,PVR	19:44537057-44718759	5.09162	9.45365	0.892746	0.00185	0.0139143
1867	MSTRG.30635	RALA	7:39623482-39708124	9.10724	17.4648	0.939362	0.00185	0.0139143
1868	MSTRG.3063	GNPAT	1:231241206-231277973	9.66902	18.7751	0.957379	0.00185	0.0139143
1869	MSTRG.4322	CCNJ	10:95711778-96090238	3.76847	9.55639	1.34249	0.00185	0.0139143
1870	MSTRG.5609	EIF1AD	11:65996544-66004149	21.7332	50.9488	1.22915	0.00185	0.0139143
1871	MSTRG.6154	BIRC3	11:102317449-102339403	0.782474	4.04392	2.36964	0.00185	0.0139143
1872	MSTRG.941	EIF2B3	1:44850521-44986722	5.7558	15.8596	1.46227	0.00185	0.0139143
1873	MSTRG.11323	SCAMP2	15:74843729-74873365	19.2399	37.5895	0.966231	0.0019	0.0141769
1874	MSTRG.12028	IL32,RNU1-125P	16:3065296-3087100	0.540183	1.75235	1.69777	0.0019	0.0141769
1875	MSTRG.15803	CHMP1B	18:11688955-11909223	27.6924	42.7616	0.626827	0.0019	0.0141769
1876	MSTRG.16060	C18orf25	18:46173552-46266991	13.1386	21.0549	0.680342	0.0019	0.0141769
1877	MSTRG.16675	LDLR,MIR6886	19:11089361-11155808	55.3165	94.6724	0.775232	0.0019	0.0141769
1878	MSTRG.17028	ZNF14	19:19710470-19733097	7.60677	13.296	0.805638	0.0019	0.0141769
1879	MSTRG.17600	STRN4	19:46719506-46789043	21.4312	50.7299	1.24313	0.0019	0.0141769
1880	MSTRG.18650	CCT4	2:61868088-62147247	60.0721	109.669	0.868391	0.0019	0.0141769
1881	MSTRG.20391	ZNF142	2:218637915-218663443	9.91672	21.1471	1.09253	0.0019	0.0141769
1882	MSTRG.26766	NADK2	5:36192591-36242279	7.37211	14.2578	0.951604	0.0019	0.0141769
1883	MSTRG.27192	POC5	5:75674123-75717481	8.03395	19.5368	1.28201	0.0019	0.0141769
1884	MSTRG.621	MED18	1:28329001-28335967	5.78729	14.4984	1.32493	0.0019	0.0141769
1885	MSTRG.18466	PPM1B	2:44167624-44244384	11.7514	24.4167	1.05503	0.00195	0.0144749
1886	MSTRG.19322	CCDC93	2:117859426-118055033	10.6642	28.4133	1.4138	0.00195	0.0144749
1887	MSTRG.28655	HIST1H2AE	6:26216974-26217483	58.0485	96.1629	0.728221	0.00195	0.0144749
1888	MSTRG.32469	NSD3	8:38225217-38382272	29.5905	61.1661	1.0476	0.00195	0.0144749
1889	MSTRG.33922	RFK	9:76385516-76394517	8.96838	20.3398	1.18139	0.00195	0.0144749
1890	MSTRG.84	SDF4	1:1216907-1232031	41.1464	67.795	0.720412	0.00195	0.0144749
1891	MSTRG.9706	EIF2S1	14:67241108-67386516	41.3492	97.1857	1.23289	0.00195	0.0144749
1892	MSTRG.14476	WIPF2	17:40219303-40284136	8.65219	16.9084	0.966599	0.002	0.0147921
1893	MSTRG.20951	ENTPD6	20:25195692-25226735	48.7562	83.1931	0.770879	0.002	0.0147921
1894	MSTRG.29088	FOXP4	6:41494852-41602384	9.81544	15.2865	0.639137	0.002	0.0147921
1895	MSTRG.30568	-	7:32916814-32943176	1.50115	5.51096	1.87623	0.002	0.0147921
1896	MSTRG.33407	AC233992.2,FBXL6,TMEM249	8:144352218-144361272	23.4172	45.922	0.97162	0.002	0.0147921
1897	MSTRG.34235	KIAA0368	9:111360691-111484745	29.1456	48.765	0.742565	0.002	0.0147921
1898	MSTRG.34336	RBM18	9:122237623-122331343	5.97766	15.2332	1.34956	0.002	0.0147921
1899	MSTRG.9209	SCFD1	14:30622111-30822702	50.2379	96.4018	0.940285	0.002	0.0147921
1900	MSTRG.11627	CIB1	15:90229974-90245811	30.0809	48.0832	0.676686	0.00205	0.0150889
1901	MSTRG.16120	MBD1	18:50266881-50281774	23.4257	48.2584	1.04269	0.00205	0.0150889
1902	MSTRG.17895	ZNF460	19:57267219-57294469	24.1359	37.7404	0.64493	0.00205	0.0150889
1903	MSTRG.18708	AC007318.1	2:65205107-65205988	16.4062	32.8764	1.00281	0.00205	0.0150889
1904	MSTRG.21302	CTSA	20:45888624-45912155	61.0496	103.61	0.763113	0.00205	0.0150889
1905	MSTRG.24190	KPNA1	3:122416206-122514945	25.6013	43.5277	0.765717	0.00205	0.0150889
1906	MSTRG.3774	AGAP9,AL591684.2,BMS1P2	10:47496211-47553514	10.353	19.8865	0.941738	0.00205	0.0150889
1907	MSTRG.5125	FANCF	11:22622518-22813055	5.2234	8.90945	0.770347	0.00205	0.0150889
1908	MSTRG.7589	FRS2	12:69469301-69579789	10.7176	22.176	1.04901	0.00205	0.0150889
1909	MSTRG.10165	AL355102.2,BDKRB1,BDKRB2	14:96204678-96268967	0.730168	2.98275	2.03034	0.0021	0.0154013
1910	MSTRG.3451	DCLRE1C	10:14878819-14954432	5.61138	11.9899	1.09539	0.0021	0.0154013
1911	MSTRG.3976	AIFM2	10:70052795-70132934	4.64176	9.93032	1.09717	0.0021	0.0154013
1912	MSTRG.7669	OSBPL8	12:76351796-76559809	22.1092	44.1281	0.997051	0.0021	0.0154013
1913	MSTRG.9832	PCNX1	14:70907404-71115382	21.1465	34.7888	0.718207	0.0021	0.0154013
1914	MSTRG.12033	ZNF205	16:3110459-3142805	8.87871	20.9918	1.2414	0.00215	0.0157067
1915	MSTRG.14076	-	17:26881238-26885980	1.32266	19.1193	3.85351	0.00215	0.0157067
1916	MSTRG.22377	-	22:23751115-23752015	0.40292	4.36625	3.43783	0.00215	0.0157067
1917	MSTRG.25710	CXCL8	4:73740505-73743716	1.39838	15.6099	3.48063	0.00215	0.0157067
1918	MSTRG.28353	CLK4,RN7SKP70	5:178602663-178630615	9.83131	20.7169	1.07535	0.00215	0.0157067
1919	MSTRG.33667	PLAA	9:26904082-27062930	7.07414	18.8876	1.41681	0.00215	0.0157067
1920	MSTRG.35561	UPF3B	X:119805310-119852998	7.25123	13.1907	0.86322	0.00215	0.0157067
1921	MSTRG.4418	NOLC1	10:102127515-102169981	20.6904	37.7265	0.866619	0.00215	0.0157067
1922	MSTRG.5540	SF1	11:64764605-64778786	88.7235	147.044	0.728857	0.00215	0.0157067
1923	MSTRG.9482	SAV1	14:50237562-50668331	12.6475	35.6282	1.49416	0.00215	0.0157067
1924	ENSG00000128604	IRF5	7:128937611-128950035	3.0567	6.1949	1.0191	0.0022	0.0160289
1925	MSTRG.15284	WIPI1	17:68259181-68763882	16.9558	78.5616	2.21205	0.0022	0.0160289
1926	MSTRG.19141	MAP4K4	2:101696849-101894689	19.1123	31.8537	0.736964	0.0022	0.0160289
1927	MSTRG.2160	LAMTOR2	1:156054751-156058510	23.0101	42.2311	0.876041	0.0022	0.0160289
1928	MSTRG.31247	ZKSCAN5	7:99504650-99534700	5.67714	9.49649	0.742229	0.0022	0.0160289
1929	MSTRG.31907	EZH2	7:148807382-148884321	24.4527	38.4642	0.653524	0.0022	0.0160289
1930	MSTRG.35847	VAMP7	X:155881292-155943769	11.0511	21.1033	0.93328	0.0022	0.0160289
1931	MSTRG.10961	RSL24D1	15:55180805-55197067	82.3715	123.548	0.584856	0.00225	0.0163299
1932	MSTRG.11167	DPP8	15:65442462-65517704	11.9391	26.9607	1.17516	0.00225	0.0163299
1933	MSTRG.131	PRKCZ	1:2050469-2220738	10.4119	20.2494	0.959641	0.00225	0.0163299
1934	MSTRG.16722	ZNF44	19:12195014-12294887	4.70862	10.2487	1.12207	0.00225	0.0163299
1935	MSTRG.20601	ILKAP	2:238170400-238203729	15.2856	29.5048	0.948774	0.00225	0.0163299
1936	MSTRG.28549	MCUR1	6:13786556-13814568	5.83396	10.8811	0.89928	0.00225	0.0163299
1937	MSTRG.2884	GPATCH2	1:217426991-217631082	15.3858	27.6383	0.84507	0.00225	0.0163299
1938	MSTRG.5729	GAL	11:68683778-68691175	3.79072	10.8894	1.52238	0.00225	0.0163299
1939	MSTRG.6728	YBX3	12:10699088-10723312	72.8039	114.941	0.658809	0.00225	0.0163299
1940	MSTRG.1087	PRPF38A	1:52404563-52553487	15.0455	31.5624	1.06887	0.0023	0.0166483
1941	MSTRG.1664	SIKE1	1:114769478-114780685	90.2364	189.943	1.07378	0.0023	0.0166483
1942	MSTRG.19803	COBLL1	2:164653623-165392310	16.4725	32.4921	0.980027	0.0023	0.0166483
1943	MSTRG.22234	AC016027.4,PEX26,TUBA8	22:18076526-18146554	19.615	33.5684	0.775143	0.0023	0.0166483
1944	MSTRG.22755	PMM1	22:41560762-41589890	15.4428	25.4399	0.720166	0.0023	0.0166483
1945	MSTRG.571	KDF1	1:26949561-26960417	3.1823	6.91392	1.11943	0.0023	0.0166483
1946	ENSG00000099785	MARCH2	19:8413269-8439017	4.08349	9.84207	1.26916	0.00235	0.01694
1947	ENSG00000166188	ZNF319	16:57994667-58021618	1.34977	3.79399	1.491	0.00235	0.01694
1948	ENSG00000169981	ZNF35	3:44555192-44685653	2.27344	6.47315	1.50959	0.00235	0.01694
1949	ENSG00000181982	CCDC149	4:24806116-24980204	2.44196	6.16484	1.33602	0.00235	0.01694
1950	MSTRG.13639	EMC6	17:3662895-3696404	3.39986	15.3702	2.17659	0.00235	0.01694
1951	MSTRG.19452	UBXN4	2:135741618-135785055	35.2667	71.5743	1.02113	0.00235	0.01694
1952	MSTRG.23120	CHCHD4	3:14112076-14124870	7.34744	15.3442	1.06238	0.00235	0.01694
1953	MSTRG.27587	YTHDC2	5:113513682-113595285	7.90692	14.3827	0.863142	0.00235	0.01694
1954	MSTRG.11543	AC044860.1	15:85191437-85234795	2.90943	7.20607	1.30848	0.0024	0.0172394
1955	MSTRG.17221	TMEM147	19:35533411-35547526	29.8525	53.0118	0.828461	0.0024	0.0172394
1956	MSTRG.20839	ESF1	20:13714321-13821582	12.1648	20.1054	0.724878	0.0024	0.0172394
1957	MSTRG.23566	TMEM115	3:50347329-50504244	6.67294	11.9514	0.840789	0.0024	0.0172394
1958	MSTRG.34569	ASS1	9:130444928-130501274	92.3481	146.954	0.670214	0.0024	0.0172394
1959	MSTRG.34582	TOR1B	9:129803152-129811281	7.77544	15.2757	0.974239	0.0024	0.0172394
1960	MSTRG.4973	RNF141	11:10511677-10541230	7.64603	14.7568	0.9486	0.0024	0.0172394
1961	MSTRG.29056	CCDC167	6:37482919-37499922	7.16612	26.6693	1.89592	0.00245	0.0175624
1962	MSTRG.30465	FAM126A	7:22889370-23014130	1.30198	4.16697	1.6783	0.00245	0.0175624
1963	MSTRG.34290	RGS3	9:113444730-113597743	15.0731	25.9118	0.781638	0.00245	0.0175624
1964	MSTRG.17123	LINC00662	19:27684579-27984984	7.10481	18.1506	1.35315	0.0025	0.017858
1965	MSTRG.2212	MRPL24	1:156737302-156741590	38.7825	62.014	0.677188	0.0025	0.017858
1966	MSTRG.7844	UHRF1BP1L	12:100028454-100142848	7.11053	15.8563	1.15703	0.0025	0.017858
1967	ENSG00000120370	GORAB	1:170460452-170553446	6.04502	16.0556	1.40925	0.00255	0.0181462
1968	MSTRG.10280	TRAF3	14:102777475-102911500	15.0548	37.1122	1.30167	0.00255	0.0181462
1969	MSTRG.19381	MAP3K2	2:127298729-127388465	21.4894	39.2998	0.8709	0.00255	0.0181462
1970	MSTRG.22824	RTL6	22:44492571-44498298	8.63389	13.2119	0.61376	0.00255	0.0181462
1971	MSTRG.34512	SPOUT1	9:128818473-128829821	17.6176	41.8232	1.24728	0.00255	0.0181462
1972	ENSG00000073146	MOV10L1	22:50089878-50161690	0.215902	3.10368	3.84553	0.0026	0.0184537
1973	MSTRG.13930	AC055811.2,AC055811.3,FLCN,PLD6	17:17042454-17237188	42.5781	86.5584	1.02356	0.0026	0.0184537
1974	MSTRG.19968	CWC22	2:179944875-180007113	8.07731	14.3906	0.833184	0.0026	0.0184537
1975	MSTRG.26442	PALLD	4:168356734-169010275	10.7191	21.0369	0.972742	0.0026	0.0184537
1976	MSTRG.27925	ANKHD1,ANKHD1-EIF4EBP3,EIF4EBP3	5:140401813-140558252	76.0403	143.294	0.91414	0.0026	0.0184537
1977	MSTRG.28587	NUP153	6:17615034-17707344	31.9539	53.3089	0.738383	0.0026	0.0184537
1978	MSTRG.5559	MRPL49	11:65120627-65134533	15.6012	51.7303	1.72935	0.0026	0.0184537
1979	MSTRG.10782	B2M	15:44711476-44718877	180.07	282.629	0.650348	0.00265	0.0187758
1980	MSTRG.30930	RFC2	7:74231498-74254458	14.1436	23.7656	0.748725	0.00265	0.0187758
1981	MSTRG.31904	ZNF282	7:149195484-149226248	16.8828	28.4584	0.753302	0.00265	0.0187758
1982	MSTRG.52	FO538757.1	1:11868-501617	3.33514	10.4369	1.64587	0.00265	0.0187758
1983	MSTRG.920	DMAP1	1:44213454-44220681	11.0766	21.2068	0.937015	0.00265	0.0187758
1984	MSTRG.12868	ARL2BP	16:57245097-57284687	6.70079	13.4367	1.00377	0.0027	0.0190748
1985	MSTRG.2596	ZBTB41	1:197153679-197200542	15.2834	23.6994	0.632884	0.0027	0.0190748
1986	MSTRG.2785	DYRK3	1:206634648-206684419	2.42671	7.48483	1.62497	0.0027	0.0190748
1987	MSTRG.29604	SESN1	6:108986436-109094819	4.72328	9.74644	1.04509	0.0027	0.0190748
1988	MSTRG.30239	MRM2	7:2234230-2242198	19.1551	29.7874	0.636976	0.0027	0.0190748
1989	MSTRG.34611	SETX	9:132261355-132354985	27.9905	51.6525	0.883901	0.0027	0.0190748
1990	MSTRG.8604	PROSER1	13:39009865-39038076	12.5929	26.8082	1.09006	0.0027	0.0190748
1991	MSTRG.12662	AC106886.2,AC106886.5,PHKG2,SRCAP,TMEM265	16:30697706-30787202	73.6925	158.273	1.10282	0.00275	0.0193275
1992	MSTRG.21580	RBM38	20:57384159-57409333	17.8677	29.3628	0.716641	0.00275	0.0193275
1993	MSTRG.21927	SCAF4	21:31671032-31732075	17.5616	32.5001	0.888015	0.00275	0.0193275
1994	MSTRG.22111	RRP1	21:43789512-43805293	14.0971	25.4621	0.852954	0.00275	0.0193275
1995	MSTRG.24245	ZXDC	3:126437600-126475919	21.4026	32.8099	0.616347	0.00275	0.0193275
1996	MSTRG.28242	RPL26L1	5:172954785-172969771	24.8074	43.3682	0.805868	0.00275	0.0193275
1997	MSTRG.9218	AL139353.1,DTD2,HEATR5A	14:31248627-31457510	21.9136	48.9243	1.15873	0.00275	0.0193275
1998	MSTRG.9514	SAMD4A	14:54566099-54793315	4.27156	10.2561	1.26364	0.00275	0.0193275
1999	MSTRG.16407	AP3D1	19:1985437-2456996	22.8807	71.9812	1.65349	0.0028	0.0196112
[truncated: 714 more rows]
