# Supplementary material for: Tamoxifen-Induced Apoptosis of MCF-7 Cells via GPR30/PI3K/MAPKs Interactions: Verification by ODE Modeling and RNA Sequencing
Source: Front Physiol. 2018 Jul 11;9:907. doi: 10.3389/fphys.2018.00907 (PMC6050429; doi:10.3389/fphys.2018.00907)
Supplement: TABLE S3 — Summary of RNA sequence analysis for down-regulated genes. [file Data_Sheet_3.XLSX]

## Sheet: Sheet1
	gene_id	gene_name	locus	value_CR	value_TR	log2.fold_change.	p_value	q_value
1	ENSG00000004777	ARHGAP33	19:35774531-35797902	13.8757	3.09947	-2.16247	5e-05	0.000678623
2	ENSG00000100968	NFATC4	14:24365672-24379604	16.5775	0.503778	-5.0403	5e-05	0.000678623
3	ENSG00000112343	TRIM38	6:25962801-26001775	4.88204	2.19024	-1.15639	5e-05	0.000678623
4	ENSG00000118495	PLAGL1	6:143940299-144064599	9.50524	1.953	-2.28303	5e-05	0.000678623
5	ENSG00000144331	ZNF385B	2:179441981-179861505	1.80107			5e-05	0.000678623
6	ENSG00000157890	MEGF11	15:65895078-66253747	2.86293	0.135027	-4.40617	5e-05	0.000678623
7	ENSG00000176422	SPRYD4	12:56449501-56488414	2.55398	0.7335	-1.79988	5e-05	0.000678623
8	ENSG00000184702	SEPT5	22:19714463-19724772	4.0139	0.359365	-3.48148	5e-05	0.000678623
9	ENSG00000197444	OGDHL	10:49734642-49762379	5.86196	1.35895	-2.10889	5e-05	0.000678623
10	ENSG00000223466	LINC01825	2:195533034-195538681	4.04222			5e-05	0.000678623
11	ENSG00000232354	VIPR1-AS1	3:42489298-42537573	2.55782			5e-05	0.000678623
12	ENSG00000261326	LINC01355	1:23281308-23286752	3.05614			5e-05	0.000678623
13	ENSG00000261428	AC097461.1	2:222566898-222569719	3.52422			5e-05	0.000678623
14	ENSG00000267006	AC008507.2	19:30028740-30029916	2.49466			5e-05	0.000678623
15	ENSG00000272754	AL133245.1	2:32321637-32323002	1.69552			5e-05	0.000678623
16	MSTRG.10051	AL137230.2,EFCAB11,FOXN3	14:89124870-89954777	39.1778	11.5282	-1.76487	5e-05	0.000678623
17	MSTRG.10100	C14orf159	14:90847861-91225632	2.13166	0.362408	-2.55629	5e-05	0.000678623
18	MSTRG.10146	AL049839.2,SERPINA3,SERPINA4,SERPINA5	14:94561090-94624646	29.2837	6.40613	-2.19257	5e-05	0.000678623
19	MSTRG.10164	C14orf132	14:96039323-96093889	44.261	5.80312	-2.93114	5e-05	0.000678623
20	MSTRG.10188	BCL11B	14:99169286-99271524	8.00958	2.22864	-1.84556	5e-05	0.000678623
21	MSTRG.10206	EVL	14:99971448-100160163	38.7321	6.91028	-2.48671	5e-05	0.000678623
22	MSTRG.10255	-	14:102748508-102758466	3.41822	0.274194	-3.63998	5e-05	0.000678623
23	MSTRG.10256	-	14:102759984-102761696	3.18875			5e-05	0.000678623
24	MSTRG.10312	AL133367.1,CKB	14:103519658-103529072	83.2864	34.8601	-1.25651	5e-05	0.000678623
25	MSTRG.10330	ZBTB42	14:104800090-104807618	21.424	4.32219	-2.30939	5e-05	0.000678623
26	MSTRG.10333	-	14:104847736-104854380	6.18549	0.793466	-2.96265	5e-05	0.000678623
27	MSTRG.10336	-	14:104837096-104841296	7.8327	1.34479	-2.54212	5e-05	0.000678623
28	MSTRG.10337	AL583810.2	14:104842662-104845916	5.86067	0.87906	-2.73703	5e-05	0.000678623
29	MSTRG.10339	AHNAK2	14:104924815-104978357	8.48819	2.13657	-1.99016	5e-05	0.000678623
30	MSTRG.10350	-	14:105036745-105046561	4.85555	0.415521	-3.54664	5e-05	0.000678623
31	MSTRG.10353	-	14:105199735-105206324	5.07405	0.391632	-3.69557	5e-05	0.000678623
32	MSTRG.10648	THBS1	15:39581078-39599466	61.8754	18.603	-1.73383	5e-05	0.000678623
33	MSTRG.10685	-	15:40869515-40871970	10.4522	1.93523	-2.43324	5e-05	0.000678623
34	MSTRG.10845	EID1	15:48823734-48963444	37.5885	19.6233	-0.937723	5e-05	0.000678623
35	MSTRG.10910	MIR4713HG	15:51033915-51338610	10.2913	2.2515	-2.19247	5e-05	0.000678623
36	MSTRG.10912	AC020891.3,CYP19A1	15:51033915-51338610	13.2552	1.50729	-3.13653	5e-05	0.000678623
37	MSTRG.11032	-	15:59105077-59523549	9.69035	1.14111	-3.08611	5e-05	0.000678623
38	MSTRG.1104	ECHDC2	1:52895909-52927212	47.9147	12.7146	-1.91398	5e-05	0.000678623
39	MSTRG.11111	TPM1	15:62974912-63071915	375.158	65.2466	-2.52353	5e-05	0.000678623
40	MSTRG.11112	AC079328.2	15:62974912-63071915	135.511	3.8067	-5.15372	5e-05	0.000678623
41	MSTRG.11114	CA12	15:63321377-63382161	28.3298	8.48876	-1.73869	5e-05	0.000678623
42	MSTRG.11270	PKM	15:72199028-72231822	581.466	252.744	-1.20201	5e-05	0.000678623
43	MSTRG.11397	TBC1D2B	15:77976041-78077724	18.4078	5.99015	-1.61965	5e-05	0.000678623
44	MSTRG.1141	TACSTD2	1:58575422-58577773	66.2338	30.1052	-1.13756	5e-05	0.000678623
45	MSTRG.11447	ABHD17C	15:80679683-80755621	51.5664	15.9942	-1.68889	5e-05	0.000678623
46	MSTRG.11459	CEMIP	15:80779342-80989878	39.9964	4.70904	-3.08636	5e-05	0.000678623
47	MSTRG.11476	-	15:81427447-81871125	5.9158	0.870073	-2.76537	5e-05	0.000678623
48	MSTRG.11633	SEMA4B	15:90160603-90229679	47.7352	12.9742	-1.8794	5e-05	0.000678623
49	MSTRG.11797	-	16:187256-187980	4.64411			5e-05	0.000678623
50	MSTRG.12006	-	16:2960288-2961170	4.9475			5e-05	0.000678623
51	MSTRG.12061	DNASE1	16:3611605-3717597	55.9678	11.5886	-2.27189	5e-05	0.000678623
52	MSTRG.12097	-	16:4298731-4299212	5.5326			5e-05	0.000678623
53	MSTRG.12128	AC087190.1	16:9156401-9156881	14.8198			5e-05	0.000678623
54	MSTRG.12132	PPL	16:4882506-5097808	51.2724	19.7426	-1.37687	5e-05	0.000678623
55	MSTRG.12138	ABAT	16:8674564-8869012	48.8735	12.8952	-1.92221	5e-05	0.000678623
56	MSTRG.1214	AK4	1:65147548-65232145	34.0865	11.3218	-1.5901	5e-05	0.000678623
57	MSTRG.12168	AC131649.2	16:10326433-10580698	18.1185	2.43178	-2.89738	5e-05	0.000678623
58	MSTRG.12169	EMP2	16:10326433-10580698	66.9667	18.6672	-1.84294	5e-05	0.000678623
59	MSTRG.12618	ALDOA	16:30053089-30070457	2229.25	1098.99	-1.02038	5e-05	0.000678623
60	MSTRG.12623	YPEL3	16:30092313-30104116	17.44	6.31671	-1.46515	5e-05	0.000678623
61	MSTRG.12960	AC074143.1,FBXL8,HSF4	16:67109957-67169945	112.617	47.6268	-1.24158	5e-05	0.000678623
62	MSTRG.13015	LCAT,SLC12A4	16:67939749-67969601	20.2972	2.72698	-2.8959	5e-05	0.000678623
63	MSTRG.13039	PRMT7	16:68310973-68448688	25.1675	8.58496	-1.55168	5e-05	0.000678623
64	MSTRG.13133	-	16:72028557-72029080	6.72478			5e-05	0.000678623
65	MSTRG.13156	-	16:72283300-72665009	5.81615	0.473539	-3.61851	5e-05	0.000678623
66	MSTRG.13161	-	16:72283300-72665009	3.64421	0.628465	-2.5357	5e-05	0.000678623
67	MSTRG.13298	CMIP	16:81445169-81711762	43.2733	22.3821	-0.95113	5e-05	0.000678623
68	MSTRG.13367	-	16:85690083-85751129	5.21023	0.230819	-4.49652	5e-05	0.000678623
69	MSTRG.1341	CYR61	1:85580760-85583962	150.284	56.1334	-1.42076	5e-05	0.000678623
70	MSTRG.1361	AC093155.3,HS2ST1,LINC01140	1:86914647-87169204	11.5971	4.52647	-1.3573	5e-05	0.000678623
71	MSTRG.13627	ATP2A3	17:3923869-3964464	30.6443	7.07623	-2.11457	5e-05	0.000678623
72	MSTRG.13723	-	17:6853860-7019659	5.21466	1.02363	-2.34888	5e-05	0.000678623
73	MSTRG.13743	NLGN2	17:7404742-7419860	14.8894	3.91961	-1.92551	5e-05	0.000678623
74	MSTRG.13752	ZBTB4	17:7459365-7484263	8.23843	4.36544	-0.916241	5e-05	0.000678623
75	MSTRG.13892	RASD1	17:17494436-17496395	135.115	44.5613	-1.60032	5e-05	0.000678623
76	MSTRG.14195	-	17:30708724-30824776	3.84537	1.16952	-1.7172	5e-05	0.000678623
77	MSTRG.14415	SRCIN1	17:38530015-38605930	11.7044	1.96635	-2.57346	5e-05	0.000678623
78	MSTRG.14421	LASP1	17:38869858-38921770	20.4522	10.7752	-0.924537	5e-05	0.000678623
79	MSTRG.14425	RPL23,SNORA21,SNORA21B	17:38847864-38853843	705.427	406.383	-0.795657	5e-05	0.000678623
80	MSTRG.14472	RAPGEFL1	17:40177009-40195656	13.4441	4.74565	-1.5023	5e-05	0.000678623
81	MSTRG.14480	RARA	17:40309191-40357643	82.3356	20.1844	-2.02827	5e-05	0.000678623
82	MSTRG.14508	KRT19	17:41523616-41528308	1845.99	370.347	-2.31744	5e-05	0.000678623
83	MSTRG.14575	-	17:43321860-43323842	66.3507	25.8426	-1.36036	5e-05	0.000678623
84	MSTRG.14695	GRN	17:44345085-44353102	69.7194	30.5726	-1.18932	5e-05	0.000678623
85	MSTRG.1475	-	1:106192957-106341997	25.5528	5.32928	-2.26147	5e-05	0.000678623
86	MSTRG.14856	ABCC3	17:50634675-50692252	42.6109	16.2177	-1.39365	5e-05	0.000678623
87	MSTRG.14860	TOB1	17:50862222-50910232	102.143	57.015	-0.84118	5e-05	0.000678623
88	MSTRG.14941	-	17:57255850-57684685	6.14154	1.17732	-2.38309	5e-05	0.000678623
89	MSTRG.1502	SLC25A24	1:108086954-108202743	137.611	43.6402	-1.65687	5e-05	0.000678623
90	MSTRG.1504	FAM102B	1:108560088-108644900	121.016	37.2188	-1.70109	5e-05	0.000678623
91	MSTRG.15119	TANC2	17:62910689-63432211	139.719	24.8067	-2.49373	5e-05	0.000678623
92	MSTRG.1518	-	1:108222345-108471796	21.5516	1.00025	-4.42936	5e-05	0.000678623
93	MSTRG.1523	NBPF5P	1:108222345-108471796	7.66443	0.587708	-3.70501	5e-05	0.000678623
94	MSTRG.15330	GRIN2C	17:74842022-74861504	4.88285	1.08119	-2.17511	5e-05	0.000678623
95	MSTRG.1542	KIAA1324	1:109105950-109206781	32.6131	9.21849	-1.82285	5e-05	0.000678623
96	MSTRG.15465	LGALS3BP	17:78971237-78980109	47.545	8.14308	-2.54565	5e-05	0.000678623
97	MSTRG.1546	CELSR2	1:109250018-109275750	52.5987	12.2235	-2.10537	5e-05	0.000678623
98	MSTRG.15520	AC124319.4,RNF213	17:80260865-80438086	104.298	40.3433	-1.3703	5e-05	0.000678623
99	MSTRG.15539	BAIAP2-AS1	17:81029129-81034881	4.41655	1.12381	-1.97452	5e-05	0.000678623
100	MSTRG.15574	-	17:81731497-81736922	3.48453	0.636517	-2.45269	5e-05	0.000678623
101	MSTRG.15602	-	17:81881151-81881819	3.30319			5e-05	0.000678623
102	MSTRG.15691	ENOSF1	18:596987-712676	63.4106	16.4704	-1.94485	5e-05	0.000678623
103	MSTRG.15978	DSG2	18:31498042-31556911	43.7356	18.1994	-1.26491	5e-05	0.000678623
104	MSTRG.16126	RAB27B	18:54717859-54898083	11.6804	4.87008	-1.26207	5e-05	0.000678623
105	MSTRG.1615	-	1:113390748-113685923	5.53219	0.876798	-2.65753	5e-05	0.000678623
106	MSTRG.16282	-	19:280317-280969	2.69837			5e-05	0.000678623
107	MSTRG.16424	MATK	19:3777969-3802129	9.42242	2.70794	-1.7989	5e-05	0.000678623
108	MSTRG.16482	UHRF1	19:4903079-4962196	8.99981	3.62423	-1.31222	5e-05	0.000678623
109	MSTRG.16490	PTPRS	19:5158494-5340877	41.003	14.9856	-1.45215	5e-05	0.000678623
110	MSTRG.16544	INSR	19:7112254-7294034	12.4485	3.03905	-2.03428	5e-05	0.000678623
111	MSTRG.16791	IER2	19:13150414-13154908	236.783	118.392	-0.999994	5e-05	0.000678623
112	MSTRG.16810	AC020916.1,MIR23A,MIR24-2,MIR27A	19:13832808-13842918	31.7286	4.8138	-2.72053	5e-05	0.000678623
113	MSTRG.16825	SAMD1	19:14087839-14091036	23.8634	7.92407	-1.59049	5e-05	0.000678623
114	MSTRG.16842	NOTCH3	19:15159037-15200981	97.2889	18.892	-2.3645	5e-05	0.000678623
115	MSTRG.16845	ILVBL	19:15107402-15126174	143.833	37.7682	-1.92915	5e-05	0.000678623
116	MSTRG.16856	AC008894.3	19:16044308-16103005	204.649	13.0331	-3.9729	5e-05	0.000678623
117	MSTRG.16890	-	19:17387220-17387780	4.89278			5e-05	0.000678623
118	MSTRG.16946	JAK3	19:17824779-17848071	2.25266	0.287982	-2.96758	5e-05	0.000678623
119	MSTRG.16971	KIAA1683	19:18204729-18276303	10.912	0.887814	-3.61952	5e-05	0.000678623
120	MSTRG.170	GPR153	1:6247345-6260975	3.67723	1.34173	-1.45453	5e-05	0.000678623
121	MSTRG.17205	AC092073.1,GPI,PDCD2L	19:34359479-34428273	487.891	161.141	-1.59823	5e-05	0.000678623
122	MSTRG.17212	FXYD3,MIR6887	19:35115878-35124324	72.7329	10.4799	-2.79498	5e-05	0.000678623
123	MSTRG.17365	PLEKHG2	19:39412584-39428415	34.9661	5.0833	-2.78212	5e-05	0.000678623
124	MSTRG.17418	AC243967.1,CEACAM5,CEACAM6	19:41708584-41786893	6.03439	0.263735	-4.51604	5e-05	0.000678623
125	MSTRG.17458	LYPD3	19:43460786-43465660	34.099	12.5346	-1.44381	5e-05	0.000678623
126	MSTRG.17472	CEACAM1	19:42397127-42652355	6.8151	1.06856	-2.67306	5e-05	0.000678623
127	MSTRG.17515	BCAM	19:44809058-44821420	7.66421	1.26197	-2.60245	5e-05	0.000678623
128	MSTRG.17548	FOSB	19:45379633-45478828	213.888	6.35424	-5.07299	5e-05	0.000678623
129	MSTRG.17587	ARHGAP35	19:46918675-47005077	25.6467	15.0026	-0.773565	5e-05	0.000678623
130	MSTRG.17608	MEIS3	19:47403123-47419523	13.0106	3.66158	-1.82915	5e-05	0.000678623
131	MSTRG.1764	-	1:143975086-144068350	2.24742			5e-05	0.000678623
132	MSTRG.17669	GYS1	19:48968124-48993310	27.2484	8.41963	-1.69434	5e-05	0.000678623
133	MSTRG.17690	PRR12	19:49591642-49626439	8.63987	3.19286	-1.43616	5e-05	0.000678623
134	MSTRG.17808	MYADM	19:53854580-53876437	55.3765	26.2486	-1.07703	5e-05	0.000678623
135	MSTRG.1790	-	1:145128953-145216058	6.31955	1.16803	-2.43574	5e-05	0.000678623
136	MSTRG.17943	-	19:58420057-58420537	5.84613			5e-05	0.000678623
137	MSTRG.18004	AC141930.1,AC141930.2,AC144450.1	2:1545086-1625419	24.4808	6.92369	-1.82204	5e-05	0.000678623
138	MSTRG.18080	GREB1	2:11482340-11644689	211.889	6.98058	-4.92382	5e-05	0.000678623
139	MSTRG.18234	CGREF1	2:27086746-27119115	11.1275	2.37042	-2.23092	5e-05	0.000678623
140	MSTRG.18251	MPV17	2:27309491-27325680	45.0466	19.6322	-1.1982	5e-05	0.000678623
141	MSTRG.18399	CYP1B1,RMDN2-AS1	2:37923186-38239590	20.9823	8.10234	-1.37277	5e-05	0.000678623
142	MSTRG.18427	ZFP36L2	2:43222401-43226609	206.275	48.4221	-2.09083	5e-05	0.000678623
143	MSTRG.18853	-	2:74972332-74972747	8.17009			5e-05	0.000678623
144	MSTRG.18891	-	2:78262246-78262785	4.83969			5e-05	0.000678623
145	MSTRG.18903	-	2:78320255-78541980	9.07193	2.33496	-1.95801	5e-05	0.000678623
146	MSTRG.18914	AC093162.2	2:85311442-85317813	5.83077	1.58565	-1.87861	5e-05	0.000678623
147	MSTRG.18915	TGOLN2	2:85318019-85328425	31.0101	17.1924	-0.850969	5e-05	0.000678623
148	MSTRG.18916	CAPG	2:85394747-85418432	55.8534	25.2996	-1.14253	5e-05	0.000678623
149	MSTRG.18948	ASPRV1,PCBP1-AS1	2:69960088-70103220	12.0908	4.87107	-1.31159	5e-05	0.000678623
150	MSTRG.18969	THNSL2	2:88170294-88186636	9.93948	3.51315	-1.5004	5e-05	0.000678623
151	MSTRG.18975	ST3GAL5	2:85837119-85905199	5.58125	1.54878	-1.84946	5e-05	0.000678623
152	MSTRG.1899	-	1:150588263-150588984	4.58048			5e-05	0.000678623
153	MSTRG.19023	-	2:95821230-95835205	12.6317	0.624846	-4.33741	5e-05	0.000678623
154	MSTRG.19024	PROM2	2:95274452-95291308	49.5224	14.5891	-1.76319	5e-05	0.000678623
155	MSTRG.19029	ANKRD36C	2:95836918-95991831	27.1177	4.19787	-2.6915	5e-05	0.000678623
156	MSTRG.19052	SEMA4C	2:96859715-96871440	56.8035	24.8372	-1.19348	5e-05	0.000678623
157	MSTRG.19059	AC092683.1	2:97416164-97434847	4.20033			5e-05	0.000678623
158	MSTRG.19068	-	2:97113495-97264521	3.93389	0.678485	-2.53557	5e-05	0.000678623
159	MSTRG.19069	-	2:97264788-97265816	2.29562			5e-05	0.000678623
160	MSTRG.19092	LONRF2	2:100273290-100322733	16.4919	8.22842	-1.00307	5e-05	0.000678623
161	MSTRG.1919	MINDY1	1:150995634-151008375	11.1107	3.72792	-1.57551	5e-05	0.000678623
162	MSTRG.19215	-	2:109999386-110000095	3.61084			5e-05	0.000678623
163	MSTRG.19270	PSD4	2:113157324-113209396	11.0208	3.06626	-1.84567	5e-05	0.000678623
164	MSTRG.19281	-	2:113849463-113849992	4.8175			5e-05	0.000678623
165	MSTRG.19308	-	2:117531183-117624929	4.15259	0.334174	-3.63534	5e-05	0.000678623
166	MSTRG.19310	-	2:117531183-117624929	4.42508	0.152691	-4.85702	5e-05	0.000678623
167	MSTRG.19519	CXCR4	2:136114348-136118165	20.6582	3.38148	-2.61099	5e-05	0.000678623
168	MSTRG.19577	GRAMD4P8	2:131637024-131649615	9.05287	0.755733	-3.58243	5e-05	0.000678623
169	MSTRG.19578	DARS	2:135906676-136022593	62.5577	31.2352	-1.00201	5e-05	0.000678623
170	MSTRG.19579	DARS-AS1	2:135906676-136022593	18.202	1.3304	-3.77417	5e-05	0.000678623
171	MSTRG.19599	-	2:142806446-142812423	3.88683	0.918168	-2.08176	5e-05	0.000678623
172	MSTRG.19608	KYNU	2:142877497-143055832	38.571	8.11649	-2.24859	5e-05	0.000678623
173	MSTRG.19629	-	2:148644439-148787568	5.68231	0.386253	-3.87886	5e-05	0.000678623
174	MSTRG.19703	NR4A2	2:156324431-156342348	35.5438	17.0018	-1.06391	5e-05	0.000678623
175	MSTRG.19705	-	2:156996239-156996834	3.70503			5e-05	0.000678623
176	MSTRG.19755	ITGB6	2:160099665-160271888	70.7811	1.53126	-5.53057	5e-05	0.000678623
177	MSTRG.19887	-	2:173527495-173761894	4.47343	1.55892	-1.52084	5e-05	0.000678623
178	MSTRG.19891	-	2:173967286-173967745	5.57834			5e-05	0.000678623
179	MSTRG.1992	S100A7	1:153457743-153460701	12.0206			5e-05	0.000678623
180	MSTRG.1994	S100A6	1:153533602-153536244	240.932	114.734	-1.07033	5e-05	0.000678623
181	MSTRG.1998	S100A14	1:153614254-153616986	69.4998	21.6302	-1.68396	5e-05	0.000678623
182	MSTRG.20021	TFPI	2:187001875-187565760	78.7264	18.6466	-2.07793	5e-05	0.000678623
183	MSTRG.20076	MYO1B	2:191229164-191425389	42.3269	18.559	-1.18946	5e-05	0.000678623
184	MSTRG.20078	SLC39A10	2:195575976-195737702	41.5946	20.986	-0.986967	5e-05	0.000678623
185	MSTRG.20106	-	2:197684928-197685498	5.57865			5e-05	0.000678623
186	MSTRG.20161	CFLAR-AS1	2:201116103-201176687	10.784	0.395065	-4.77066	5e-05	0.000678623
187	MSTRG.20189	FAM117B	2:202635187-202769757	6.81491	1.74115	-1.96865	5e-05	0.000678623
188	MSTRG.20313	IKZF2	2:212581356-213152427	13.4627	2.05919	-2.70882	5e-05	0.000678623
189	MSTRG.20339	AC093382.1,MREG,PECR	2:215886167-216102783	125.02	60.382	-1.04997	5e-05	0.000678623
190	MSTRG.20340	-	2:215886167-216102783	20.837	0.483058	-5.43081	5e-05	0.000678623
191	MSTRG.20344	IGFBP5	2:216672104-216994079	47.2199	2.38997	-4.30433	5e-05	0.000678623
192	MSTRG.20356	FN1	2:215360439-215436172	85.2309	11.6501	-2.87104	5e-05	0.000678623
193	MSTRG.20362	TNS1	2:217799788-218011414	21.2641	2.77524	-2.93773	5e-05	0.000678623
194	MSTRG.20377	CTDSP1,SLC11A1	2:218382028-218405941	49.2429	12.4939	-1.9787	5e-05	0.000678623
195	MSTRG.20402	OBSL1	2:219550728-219575713	43.0603	11.7465	-1.87413	5e-05	0.000678623
196	MSTRG.20409	-	2:220105655-220704566	3.29369	0.355439	-3.21203	5e-05	0.000678623
197	MSTRG.20456	IRS1	2:226731316-226799759	97.1505	25.3765	-1.93673	5e-05	0.000678623
198	MSTRG.20510	-	2:231379166-231379517	11.2482			5e-05	0.000678623
199	MSTRG.20551	UGT1A1,UGT1A10,UGT1A3,UGT1A4,UGT1A5,UGT1A6,UGT1A7,UGT1A8,UGT1A9	2:233617644-233773310	18.8331	0.787294	-4.58023	5e-05	0.000678623
200	MSTRG.20575	ACKR3	2:236567786-236582358	22.7116	1.54126	-3.88125	5e-05	0.000678623
201	MSTRG.20596	MLPH	2:237485427-237555318	534.503	90.0149	-2.56996	5e-05	0.000678623
202	MSTRG.20635	ANKMY1	2:240479421-240581372	22.5452	4.74633	-2.24794	5e-05	0.000678623
203	MSTRG.20639	SNED1	2:240998837-241102332	8.86027	1.31564	-2.75159	5e-05	0.000678623
204	MSTRG.20649	BOK	2:241544402-241574138	18.3623	7.31046	-1.32871	5e-05	0.000678623
205	MSTRG.20650	-	2:241770529-241771534	4.32272			5e-05	0.000678623
206	MSTRG.20672	SOX12	20:320312-359660	15.5208	7.86628	-0.980447	5e-05	0.000678623
207	MSTRG.2072	INTS3,SLC27A3	1:153728066-153780157	49.9641	21.8911	-1.19055	5e-05	0.000678623
208	MSTRG.20963	GINS1	20:25407726-25452628	15.482	3.91315	-1.98419	5e-05	0.000678623
209	MSTRG.21000	ID1	20:31605282-31606515	105.404	16.1885	-2.70289	5e-05	0.000678623
210	MSTRG.2100	PBXIP1	1:154944075-154956123	13.9691	3.87052	-1.85164	5e-05	0.000678623
211	MSTRG.2111	AL691442.1,EFNA3,EFNA4	1:155063730-155087538	40.0866	8.37849	-2.25836	5e-05	0.000678623
212	MSTRG.21120	FER1L4	20:35558736-35621049	134.58	17.6657	-2.92945	5e-05	0.000678623
213	MSTRG.21122	SPAG4	20:35558736-35621049	60.5626	12.823	-2.23969	5e-05	0.000678623
214	MSTRG.21210	LPIN3	20:41340919-41366827	36.7899	7.9298	-2.21396	5e-05	0.000678623
215	MSTRG.21227	-	20:42072751-43189970	10.1672	0.394273	-4.68859	5e-05	0.000678623
216	MSTRG.21249	JPH2	20:44111694-44187578	10.3717	0.987766	-3.39233	5e-05	0.000678623
217	MSTRG.21341	AL357558.2	20:47945500-47955561	6.72413	1.07572	-2.64404	5e-05	0.000678623
218	MSTRG.21345	-	20:48104474-48121569	6.41509	0.715608	-3.16423	5e-05	0.000678623
219	MSTRG.21381	ZMYND8	20:47209213-47373617	50.5601	6.33029	-2.99765	5e-05	0.000678623
220	MSTRG.21431	ATP9A	20:51596513-51768634	45.9763	22.5373	-1.02857	5e-05	0.000678623
221	MSTRG.21449	-	20:52023528-52029686	4.36615	0.895779	-2.28515	5e-05	0.000678623
222	MSTRG.21450	ZFP64	20:52050040-52204308	23.3387	9.75887	-1.25794	5e-05	0.000678623
223	MSTRG.21451	-	20:52050040-52204308	16.3515	5.44522	-1.58636	5e-05	0.000678623
224	MSTRG.21499	-	20:54122353-54129892	3.5717	1.05584	-1.75822	5e-05	0.000678623
225	MSTRG.21500	BCAS1	20:53936776-54070594	104.847	6.11549	-4.09967	5e-05	0.000678623
226	MSTRG.21504	-	20:54146542-54149246	10.8769	1.18149	-3.20259	5e-05	0.000678623
227	MSTRG.21506	CYP24A1	20:54153448-54173973	40.9893	4.34925	-3.23641	5e-05	0.000678623
228	MSTRG.21548	-	20:56796266-56803898	6.18397	0.272633	-4.5035	5e-05	0.000678623
229	MSTRG.2161	MEX3A	1:156072012-156081998	5.79826	1.48816	-1.96209	5e-05	0.000678623
230	MSTRG.2162	RAB25	1:156061159-156070514	53.8747	27.897	-0.949499	5e-05	0.000678623
231	MSTRG.21648	RBBP8NL	20:62410236-62427533	4.84718	0.905676	-2.42008	5e-05	0.000678623
232	MSTRG.21721	CU639417.2	21:6111133-6123739	5.8588	1.30198	-2.16989	5e-05	0.000678623
233	MSTRG.21807	-	21:10380191-10606140	17.9611	6.10584	-1.55661	5e-05	0.000678623
234	MSTRG.21951	RUNX1	21:34787800-36004667	48.7981	18.0926	-1.43143	5e-05	0.000678623
235	MSTRG.21952	-	21:34787800-36004667	10.4462	2.02813	-2.36476	5e-05	0.000678623
236	MSTRG.21995	DOPEY2	21:36034540-36294274	29.1128	14.07	-1.04903	5e-05	0.000678623
237	MSTRG.22031	ETS2	21:38805306-38824955	99.0305	51.4026	-0.946031	5e-05	0.000678623
238	MSTRG.22055	DSCAM	21:40009204-40847139	65.3718	3.96291	-4.04404	5e-05	0.000678623
239	MSTRG.22058	DSCAM-AS1	21:40009204-40847139	395.217	136.637	-1.53229	5e-05	0.000678623
240	MSTRG.22068	TFF1	21:42362281-42366594	2683.02	1512.26	-0.827157	5e-05	0.000678623
241	MSTRG.22075	TMPRSS3	21:42370313-42396846	10.885	0.495462	-4.45742	5e-05	0.000678623
242	MSTRG.22136	ITGB2	21:44885952-44931989	2.32301	0.296922	-2.96784	5e-05	0.000678623
243	MSTRG.22150	COL18A1	21:45405136-45544411	19.0682	6.62103	-1.52604	5e-05	0.000678623
244	MSTRG.22171	C21orf58	21:46300180-46323875	9.38736	3.73399	-1.33	5e-05	0.000678623
245	MSTRG.22182	-	22:10761203-10784644	12.6809	4.25734	-1.57463	5e-05	0.000678623
246	MSTRG.22256	DGCR2	22:19036281-19128449	16.8155	8.88832	-0.919806	5e-05	0.000678623
247	MSTRG.2227	IGSF9	1:159927038-159945604	10.1961	1.31484	-2.95506	5e-05	0.000678623
248	MSTRG.222	ENO1	1:8861001-8879894	996.033	336.55	-1.56537	5e-05	0.000678623
249	MSTRG.2245	NECTIN4	1:161070994-161089599	22.6546	8.6721	-1.38535	5e-05	0.000678623
250	MSTRG.22551	PATZ1	22:31281592-31346232	21.598	8.39473	-1.36334	5e-05	0.000678623
251	MSTRG.22623	FOXRED2	22:36487189-36507101	20.6292	5.97961	-1.78656	5e-05	0.000678623
252	MSTRG.22637	C1QTNF6	22:37125837-37199385	27.5185	4.18378	-2.71752	5e-05	0.000678623
253	MSTRG.22690	-	22:39245157-39245749	5.6245			5e-05	0.000678623
254	MSTRG.22691	PDGFB	22:39223358-39244751	12.4914	3.00886	-2.05365	5e-05	0.000678623
255	MSTRG.22865	WNT7B	22:45920361-45977129	19.0214	5.27333	-1.85084	5e-05	0.000678623
256	MSTRG.22885	GTSE1	22:46296740-46330810	21.1414	5.33963	-1.98526	5e-05	0.000678623
257	MSTRG.22898	-	22:48018478-48019051	5.68226			5e-05	0.000678623
258	MSTRG.228	-	1:9100304-9129170	3.02478	0.731453	-2.048	5e-05	0.000678623
259	MSTRG.22906	-	22:47631673-48015622	6.91701	0.964469	-2.84234	5e-05	0.000678623
260	MSTRG.22916	-	22:49964586-49973315	7.98077	3.81204	-1.06597	5e-05	0.000678623
261	MSTRG.22922	-	22:49976321-49981599	5.74695	0.796714	-2.85066	5e-05	0.000678623
262	MSTRG.229	H6PD	1:9234774-9271337	6.83985	3.08619	-1.14814	5e-05	0.000678623
263	MSTRG.23082	PRRT3	3:9945541-9954787	11.1735	5.03173	-1.15096	5e-05	0.000678623
264	MSTRG.23086	EMC3-AS1	3:9958716-10011209	10.722	1.85579	-2.53047	5e-05	0.000678623
265	MSTRG.23092	IQSEC1	3:12896901-13283122	22.452	9.05297	-1.31038	5e-05	0.000678623
266	MSTRG.2309	PBX1	1:164555583-164899296	49.2469	6.3656	-2.95166	5e-05	0.000678623
267	MSTRG.23116	NUP210	3:13316234-13420309	62.4569	26.1076	-1.25839	5e-05	0.000678623
268	MSTRG.23171	-	3:19003936-19004532	5.14072			5e-05	0.000678623
269	MSTRG.23244	-	3:17156504-18920401	4.93712	1.82327	-1.43714	5e-05	0.000678623
270	MSTRG.23245	-	3:17156504-18920401	4.41734	1.57913	-1.48405	5e-05	0.000678623
271	MSTRG.23423	KIAA1143	3:44737660-44761662	7.73156	2.2661	-1.77055	5e-05	0.000678623
272	MSTRG.23477	PFKFB4,UCN2	3:48517683-48563773	48.8199	6.21017	-2.97476	5e-05	0.000678623
273	MSTRG.2356	ATP1B1	1:169105696-169367967	46.4521	12.683	-1.87284	5e-05	0.000678623
274	MSTRG.23585	MIR6872,SEMA3B	3:50267557-50277546	49.9781	26.4152	-0.919929	5e-05	0.000678623
275	MSTRG.23629	CACNA1D	3:53283427-53846390	23.3324	2.65925	-3.13324	5e-05	0.000678623
276	MSTRG.23726	-	3:59749309-61251459	4.67886	0.490935	-3.25255	5e-05	0.000678623
277	MSTRG.23771	-	3:63694802-63739188	21.305	1.18772	-4.16493	5e-05	0.000678623
278	MSTRG.23829	-	3:65353524-66038834	4.26874	0.745105	-2.51829	5e-05	0.000678623
279	MSTRG.23847	FRMD4B	3:69169989-69542583	26.0961	9.86056	-1.4041	5e-05	0.000678623
280	MSTRG.23907	ROBO1	3:78596932-79768328	128.373	14.2852	-3.16776	5e-05	0.000678623
281	MSTRG.23911	-	3:78596932-79768328	55.2923	0.673475	-6.35931	5e-05	0.000678623
282	MSTRG.24012	-	3:101686872-101700652	4.83001	0.794371	-2.60414	5e-05	0.000678623
283	MSTRG.24052	DZIP3	3:108589681-108694846	8.59917	3.08482	-1.47901	5e-05	0.000678623
284	MSTRG.24178	PARP9	3:122527923-122575203	17.2042	5.30571	-1.69715	5e-05	0.000678623
285	MSTRG.24186	FAM162A	3:122384175-122416051	79.3176	15.3603	-2.36843	5e-05	0.000678623
286	MSTRG.24247	AC092902.2,AC092903.2	3:125827237-125916384	41.6271	4.47077	-3.21893	5e-05	0.000678623
287	MSTRG.24310	PLXND1	3:129555174-129606818	15.3393	3.22689	-2.24901	5e-05	0.000678623
288	MSTRG.24436	-	3:138643069-138643850	7.15817			5e-05	0.000678623
289	MSTRG.24484	ZBTB38	3:141228725-141449792	27.825	5.82052	-2.25716	5e-05	0.000678623
290	MSTRG.24486	-	3:141228725-141449792	6.08483	0.211318	-4.84773	5e-05	0.000678623
291	MSTRG.24531	PLOD2	3:146064041-146163653	84.2478	20.6211	-2.03052	5e-05	0.000678623
292	MSTRG.24543	CP	3:149129583-149222055	3.90071	0.129768	-4.90973	5e-05	0.000678623
293	MSTRG.24551	AC093001.1	3:149229355-149334414	65.0014	14.103	-2.20447	5e-05	0.000678623
294	MSTRG.24553	-	3:149336130-149345308	2.94444	0.209759	-3.81118	5e-05	0.000678623
295	MSTRG.24680	LXN	3:158644277-158829719	383.431	46.0308	-3.05829	5e-05	0.000678623
296	MSTRG.24690	-	3:161396282-161401407	5.67037	0.344892	-4.03922	5e-05	0.000678623
297	MSTRG.24720	-	3:165886520-165905332	3.70362	0.777951	-2.25118	5e-05	0.000678623
298	MSTRG.24724	-	3:165879067-165882885	14.3242	1.54339	-3.21428	5e-05	0.000678623
299	MSTRG.24727	-	3:165930074-165936437	6.64094	0.669581	-3.31006	5e-05	0.000678623
300	MSTRG.24763	AC008040.2,GPR160	3:170005423-170085403	38.5164	11.8722	-1.69789	5e-05	0.000678623
301	MSTRG.24908	ABCC5	3:183919933-184018015	75.2849	26.0852	-1.52913	5e-05	0.000678623
302	MSTRG.2498	QSOX1	1:180154833-180204030	110.474	39.6079	-1.47985	5e-05	0.000678623
303	MSTRG.24990	FLJ42393	3:188107095-188890671	12.9507	3.04993	-2.08618	5e-05	0.000678623
304	MSTRG.25026	HES1	3:194136144-194138732	309.125	161.455	-0.937065	5e-05	0.000678623
305	MSTRG.25131	-	4:784956-826198	6.4444	1.2291	-2.39044	5e-05	0.000678623
306	MSTRG.25179	-	4:1859239-1860136	3.924			5e-05	0.000678623
307	MSTRG.25180	FGFR3	4:1793306-1808872	9.56163	2.15032	-2.1527	5e-05	0.000678623
308	MSTRG.25237	AC233280.19	3:195634998-195642941	10.6998	2.38784	-2.16381	5e-05	0.000678623
309	MSTRG.254	CLSTN1	1:9651731-9824526	35.0925	15.8411	-1.14749	5e-05	0.000678623
310	MSTRG.25501	LIMCH1	4:41359606-41700044	37.4881	6.2479	-2.58499	5e-05	0.000678623
311	MSTRG.2552	HMCN1	1:185734550-186190949	13.6411	0.492147	-4.79273	5e-05	0.000678623
312	MSTRG.25562	-	4:49566634-49579118	4.15118	0.742151	-2.48374	5e-05	0.000678623
313	MSTRG.25606	SRD5A3-AS1	4:55346108-55547889	2.3505	0.35392	-2.73147	5e-05	0.000678623
314	MSTRG.2562	-	1:189149400-189316281	8.32961	0.585098	-3.8315	5e-05	0.000678623
315	MSTRG.25657	-	4:63653775-63654151	14.5809			5e-05	0.000678623
316	MSTRG.2565	-	1:189325109-189343064	4.2059	0.170939	-4.62086	5e-05	0.000678623
317	MSTRG.2566	-	1:189364178-189365953	5.14842			5e-05	0.000678623
318	MSTRG.2568	-	1:189378474-189378997	5.55031			5e-05	0.000678623
319	MSTRG.2571	-	1:189408539-189419498	3.87041	0.207925	-4.21835	5e-05	0.000678623
320	MSTRG.25721	-	4:73321224-73322352	3.82148			5e-05	0.000678623
321	MSTRG.25722	AREG	4:74445133-74455009	436.286	143.757	-1.60164	5e-05	0.000678623
322	MSTRG.25723	-	4:74638833-74639763	5.15402			5e-05	0.000678623
323	MSTRG.2576	-	1:189509841-189510950	3.49733			5e-05	0.000678623
324	MSTRG.25783	AC067942.1,TMEM150C	4:82483169-82562357	15.5443	2.01403	-2.94823	5e-05	0.000678623
325	MSTRG.2578	-	1:189637151-189637642	6.59994			5e-05	0.000678623
326	MSTRG.25863	MAPK10	4:86010394-86594131	3.71231	0.764707	-2.27934	5e-05	0.000678623
327	MSTRG.2594	ASPM	1:197084127-197146694	22.0984	7.21928	-1.61402	5e-05	0.000678623
328	MSTRG.25976	-	4:100395340-100880126	6.25243	1.08233	-2.53028	5e-05	0.000678623
329	MSTRG.26034	HADH	4:107989713-108035175	20.3589	7.6658	-1.40915	5e-05	0.000678623
330	MSTRG.26145	C4orf3	4:119296418-119407963	55.5444	12.5983	-2.14041	5e-05	0.000678623
331	MSTRG.26242	MAML3	4:139665767-140154184	7.38134	1.79848	-2.0371	5e-05	0.000678623
332	MSTRG.26281	INPP4B	4:142023159-142847432	84.3991	14.8127	-2.51039	5e-05	0.000678623
333	MSTRG.26319	-	4:147470419-147470962	4.74089			5e-05	0.000678623
334	MSTRG.26320	-	4:147449728-147451330	4.49737			5e-05	0.000678623
335	MSTRG.2635	PKP1	1:201283451-201332993	15.5706	6.878	-1.17877	5e-05	0.000678623
336	MSTRG.26558	-	5:612271-693395	6.08177	0.764059	-2.99274	5e-05	0.000678623
337	MSTRG.26568	SLC9A3-AS1	5:473188-524332	26.8295	8.56243	-1.64773	5e-05	0.000678623
338	MSTRG.2656	NAV1	1:201622884-202065065	26.3072	3.53149	-2.89711	5e-05	0.000678623
339	MSTRG.26652	-	5:14011247-14011715	7.00639			5e-05	0.000678623
340	MSTRG.26694	-	5:27472291-27496401	4.53067	0.840138	-2.43103	5e-05	0.000678623
341	MSTRG.26736	-	5:34134605-34135620	5.90637			5e-05	0.000678623
342	MSTRG.26742	AC138409.1	5:34164697-34245277	6.02759	1.79444	-1.74805	5e-05	0.000678623
343	MSTRG.26755	PRLR	5:35048755-35230589	21.9889	5.57577	-1.97953	5e-05	0.000678623
344	MSTRG.26759	SPEF2	5:35617843-35827018	8.39057	1.03332	-3.02148	5e-05	0.000678623
345	MSTRG.26851	NNT	5:43571593-43707405	10.7704	1.81468	-2.56928	5e-05	0.000678623
346	MSTRG.27009	-	5:66096665-66097293	4.56359			5e-05	0.000678623
347	MSTRG.27026	-	5:67224468-67227360	4.35243			5e-05	0.000678623
348	MSTRG.27028	-	5:67250250-67252804	4.0366			5e-05	0.000678623
349	MSTRG.27029	-	5:67266349-67266949	4.65362			5e-05	0.000678623
350	MSTRG.27059	-	5:66596360-67169595	3.16554	0.386404	-3.03427	5e-05	0.000678623
351	MSTRG.27086	-	5:69946600-69948886	2.93512			5e-05	0.000678623
352	MSTRG.27100	-	5:70734970-70737418	9.37092			5e-05	0.000678623
353	MSTRG.27105	-	5:70822431-70823806	3.01807			5e-05	0.000678623
354	MSTRG.27106	-	5:70824877-70825503	4.49906			5e-05	0.000678623
355	MSTRG.27107	-	5:70825870-70827659	2.24748			5e-05	0.000678623
356	MSTRG.27108	-	5:70829678-70830640	7.22233			5e-05	0.000678623
357	MSTRG.2711	PPFIA4	1:203026494-203078740	76.8968	3.28733	-4.54794	5e-05	0.000678623
358	MSTRG.27255	CMYA5	5:79689324-79816190	28.8832	2.62212	-3.46143	5e-05	0.000678623
359	MSTRG.27442	-	5:100449753-100535262	4.3855			5e-05	0.000678623
360	MSTRG.27443	-	5:100449753-100535262	3.72734			5e-05	0.000678623
361	MSTRG.27449	RHOBTB3	5:95701248-96808100	91.4649	26.4566	-1.78959	5e-05	0.000678623
362	MSTRG.27486	PAM	5:102753980-103031105	58.4949	22.6903	-1.36624	5e-05	0.000678623
363	MSTRG.27494	-	5:104265717-104311230	10.999	2.28458	-2.26738	5e-05	0.000678623
364	MSTRG.27497	-	5:104135767-104243337	14.6753	3.04882	-2.26707	5e-05	0.000678623
365	MSTRG.27500	-	5:104254250-104260366	14.56	3.10066	-2.23136	5e-05	0.000678623
366	MSTRG.27505	-	5:104311484-104374795	3.42851	0.869605	-1.97915	5e-05	0.000678623
367	MSTRG.27512	-	5:104383297-105392970	12.1759	0.58541	-4.37844	5e-05	0.000678623
368	MSTRG.2757	-	1:205542749-205543486	5.66246			5e-05	0.000678623
369	MSTRG.2761	NUCKS1	1:205712818-205750276	165.485	79.6809	-1.0544	5e-05	0.000678623
370	MSTRG.27685	ALDH7A1	5:126531199-126595418	23.4928	11.006	-1.09392	5e-05	0.000678623
371	MSTRG.27700	-	5:130418930-130419652	4.74906			5e-05	0.000678623
372	MSTRG.2781	-	1:205789092-205896071	4.40369	1.12531	-1.96839	5e-05	0.000678623
373	MSTRG.27843	EGR1	5:138465489-138469315	212.168	52.5239	-2.01416	5e-05	0.000678623
374	MSTRG.27845	-	5:138504061-138504533	5.95198			5e-05	0.000678623
375	MSTRG.27859	-	5:138936095-138942998	3.47549	1.28473	-1.43574	5e-05	0.000678623
376	MSTRG.27869	PROB1	5:139390591-139395713	4.21345	0.584429	-2.8499	5e-05	0.000678623
377	MSTRG.27933	PCDHGA1,PCDHGA10,PCDHGA11,PCDHGA12,PCDHGA2,PCDHGA3,PCDHGA4,PCDHGA5,PCDHGA6,PCDHGA7,PCDHGA8,PCDHGA9,PCDHGB1,PCDHGB2,PCDHGB3,PCDHGB4,PCDHGB5,PCDHGB6,PCDHGB7,PCDHGC3,PCDHGC4,PCDHGC5	5:141330570-141512981	34.0913	19.7702	-0.786077	5e-05	0.000678623
378	MSTRG.28096	FAXDC2	5:154818490-154876793	7.17919	0.534272	-3.74818	5e-05	0.000678623
379	MSTRG.28226	NEURL1B	5:172641265-172697720	4.72596	1.14803	-2.04144	5e-05	0.000678623
380	MSTRG.28234	DUSP1	5:172758225-172777774	146.306	46.0607	-1.66738	5e-05	0.000678623
381	MSTRG.28322	-	5:177611252-177672209	4.48796	1.02013	-2.13731	5e-05	0.000678623
382	MSTRG.28397	-	5:181448375-181448937	5.43262			5e-05	0.000678623
383	MSTRG.28460	AL590004.4	6:3904919-3911979	13.8475	0.402511	-5.10446	5e-05	0.000678623
384	MSTRG.28503	DSP	6:7541574-7586717	161.489	68.8988	-1.22888	5e-05	0.000678623
385	MSTRG.28534	EDN1	6:12290362-12297194	12.7	5.04377	-1.33226	5e-05	0.000678623
386	MSTRG.28556	SIRT5	6:13574528-13615158	7.78285	1.77832	-2.12978	5e-05	0.000678623
387	MSTRG.28572	-	6:15245574-15522040	5.03309	0.844298	-2.57562	5e-05	0.000678623
388	MSTRG.28608	E2F3-IT1	6:20401905-20493715	5.7579	2.07683	-1.47116	5e-05	0.000678623
389	MSTRG.28641	HIST1H3B	6:26031649-26032060	285.868	124.21	-1.20256	5e-05	0.000678623
390	MSTRG.28656	HIST1H3E	6:26224198-26227473	105.54	27.1187	-1.96043	5e-05	0.000678623
391	MSTRG.28675	-	6:26844433-26845162	6.44268			5e-05	0.000678623
392	MSTRG.28678	-	6:26861573-26862183	8.01437			5e-05	0.000678623
393	MSTRG.28766	TUBB	6:30720200-30725426	205.362	89.469	-1.19871	5e-05	0.000678623
394	MSTRG.28782	IER3	6:30742928-30744554	308.794	45.5799	-2.76018	5e-05	0.000678623
395	MSTRG.28839	DDR1,MIR4640	6:30876420-30900156	276.062	96.0154	-1.52365	5e-05	0.000678623
396	MSTRG.28897	MSH5,MSH5-SAPCD1,SAPCD1	6:31739947-31765588	37.0203	7.8542	-2.23678	5e-05	0.000678623
397	MSTRG.28948	COL11A2	6:33162680-33192499	4.96455	1.62689	-1.60955	5e-05	0.000678623
398	MSTRG.28969	RGL2	6:33277131-33299324	50.7596	14.1683	-1.84101	5e-05	0.000678623
399	MSTRG.28979	MIR5004,SYNGAP1,ZBTB9	6:33419660-33457548	69.5751	8.99351	-2.95161	5e-05	0.000678623
400	MSTRG.28981	SPDEF	6:34537801-34556333	69.9495	15.5644	-2.16806	5e-05	0.000678623
401	MSTRG.2906	IARS2	1:220094101-220148041	46.4625	23.2524	-0.998685	5e-05	0.000678623
402	MSTRG.29093	TRERF1	6:42224930-42452134	4.29327	0.604396	-2.82851	5e-05	0.000678623
403	MSTRG.29206	TNFRSF21	6:47231531-47309905	33.6061	19.8423	-0.760139	5e-05	0.000678623
404	MSTRG.29217	MCM3	6:52264008-52284881	20.6444	8.25572	-1.32229	5e-05	0.000678623
405	MSTRG.29240	TRAM2	6:52361420-52576915	5.40302	1.95542	-1.46628	5e-05	0.000678623
406	MSTRG.2929	CAPN8	1:223538006-223665734	47.0831	2.0093	-4.55045	5e-05	0.000678623
407	MSTRG.29342	CD109	6:73693902-73828316	8.58226	1.61603	-2.40891	5e-05	0.000678623
408	MSTRG.2934	DEGS1	1:224175755-224193441	26.0869	11.2488	-1.21355	5e-05	0.000678623
409	MSTRG.29407	-	6:81975506-81976151	3.90855			5e-05	0.000678623
410	MSTRG.29414	-	6:82453521-82453948	7.18737			5e-05	0.000678623
411	MSTRG.29427	NT5E	6:85449583-85495791	8.61247	0.436931	-4.30095	5e-05	0.000678623
412	MSTRG.29486	FUT9	6:96015983-96215612	5.77635	0.46358	-3.63927	5e-05	0.000678623
413	MSTRG.29664	FRK	6:115931148-116060758	7.40965	0.795492	-3.21949	5e-05	0.000678623
414	MSTRG.29719	-	6:120131181-120131577	8.23283			5e-05	0.000678623
415	MSTRG.29721	GJA1	6:121435691-121449727	40.9696	1.08218	-5.24254	5e-05	0.000678623
416	MSTRG.29736	PKIB,Z99129.3	6:122471916-122726373	54.1647	26.8349	-1.01324	5e-05	0.000678623
417	MSTRG.29771	CTGF	6:131948175-132077393	112.106	3.0938	-5.17934	5e-05	0.000678623
418	MSTRG.29798	MYB	6:135181314-135219173	19.9151	1.20024	-4.05247	5e-05	0.000678623
419	MSTRG.29815	MAP3K5	6:136557046-136793005	25.3751	10.4744	-1.27655	5e-05	0.000678623
420	MSTRG.29832	PERP	6:138088504-138107511	39.1378	22.5112	-0.79792	5e-05	0.000678623
421	MSTRG.29870	ADGRG6	6:142301853-142464819	213.763	36.2271	-2.56087	5e-05	0.000678623
422	MSTRG.29967	CCDC170	6:151494029-151621673	30.1775	5.74491	-2.39312	5e-05	0.000678623
423	MSTRG.29970	-	6:151635144-151650887	4.01854	0.251836	-3.99612	5e-05	0.000678623
424	MSTRG.29990	HSPA8P15,RMND1	6:151239998-151452181	87.5204	37.2895	-1.23085	5e-05	0.000678623
425	MSTRG.30022	-	6:153131457-153154456	5.6426	1.3955	-2.01557	5e-05	0.000678623
426	MSTRG.30025	-	6:153164743-153183080	5.56256	1.24708	-2.15719	5e-05	0.000678623
427	MSTRG.30026	-	6:153183959-153202289	5.49317	1.69265	-1.69836	5e-05	0.000678623
428	MSTRG.30052	ESR1	6:151651282-152637801	139.916	13.1822	-3.4079	5e-05	0.000678623
429	MSTRG.3009	HIST3H3	1:228424844-228425325	4.31197			5e-05	0.000678623
430	MSTRG.30104	-	6:158765740-158820593	9.72882	1.0744	-3.17873	5e-05	0.000678623
431	MSTRG.3013	-	1:228442970-228443720	5.01225			5e-05	0.000678623
432	MSTRG.30153	-	6:170128015-170135388	3.67292	0.363212	-3.33804	5e-05	0.000678623
433	MSTRG.30154	-	6:170146205-170160438	19.4714	6.89286	-1.49818	5e-05	0.000678623
434	MSTRG.30174	-	6:170282205-170407495	7.89594	3.16666	-1.31815	5e-05	0.000678623
435	MSTRG.30223	PSMG3-AS1	7:1567329-1593530	18.6255	3.57852	-2.37985	5e-05	0.000678623
436	MSTRG.30237	LFNG	7:2512528-2529177	12.0686	2.10457	-2.51966	5e-05	0.000678623
437	MSTRG.30247	-	7:2535959-2537771	2.88029			5e-05	0.000678623
438	MSTRG.30272	-	7:3264031-4269000	4.12995	0.547413	-2.91542	5e-05	0.000678623
439	MSTRG.30357	-	7:8351766-8362120	3.33519	0.46778	-2.83386	5e-05	0.000678623
440	MSTRG.3044	OBSCN	1:228203505-228378874	34.5899	2.15094	-4.00731	5e-05	0.000678623
441	MSTRG.30699	PPIA	7:44796679-44824564	518.234	287.88	-0.848137	5e-05	0.000678623
442	MSTRG.30711	IGFBP3	7:45912244-45921874	27.0659	7.199	-1.91061	5e-05	0.000678623
443	MSTRG.30919	-	7:73749526-73762756	5.85804	0.340159	-4.10614	5e-05	0.000678623
444	MSTRG.30962	SSC4D	7:76370086-76442071	5.70085	1.33582	-2.09345	5e-05	0.000678623
445	MSTRG.3100	TARBP1	1:234391312-234479103	14.3521	3.94068	-1.86475	5e-05	0.000678623
446	MSTRG.31021	SEMA3C	7:80742537-80922359	205.201	35.1318	-2.54619	5e-05	0.000678623
447	MSTRG.3115	EDARADD,ENO1P1	1:236348256-236484914	3.08783			5e-05	0.000678623
448	MSTRG.31307	-	7:100277393-100277918	6.46134			5e-05	0.000678623
449	MSTRG.31310	-	7:100284203-100289334	5.30201	0.48956	-3.43698	5e-05	0.000678623
450	MSTRG.31321	AP1S1	7:101154396-101161596	83.7354	37.1131	-1.17391	5e-05	0.000678623
451	MSTRG.31328	EPHB4	7:100802564-100867009	53.6172	20.6662	-1.37542	5e-05	0.000678623
452	MSTRG.31377	NAPEPLD	7:103099775-103149560	19.1677	3.29773	-2.53913	5e-05	0.000678623
453	MSTRG.31407	LINC01004	7:104941062-105399308	19.0279	2.06443	-3.2043	5e-05	0.000678623
454	MSTRG.31433	-	7:105605066-105876604	3.61723	0.379695	-3.25197	5e-05	0.000678623
455	MSTRG.31496	LAMB1	7:107890969-108003255	44.8352	7.90008	-2.50469	5e-05	0.000678623
456	MSTRG.31501	-	7:110326712-110327665	3.96648			5e-05	0.000678623
457	MSTRG.31502	NRCAM	7:108147622-108456717	52.0656	14.6677	-1.82769	5e-05	0.000678623
458	MSTRG.31557	CAV1	7:116524784-116561184	33.694	4.89492	-2.78313	5e-05	0.000678623
459	MSTRG.31677	AC078846.1	7:129604547-129611630	3.83529	0.947135	-2.01769	5e-05	0.000678623
460	MSTRG.31865	-	7:143741892-143743582	3.71199			5e-05	0.000678623
461	MSTRG.31931	ZNF862	7:149838366-149867479	17.9072	6.2269	-1.52395	5e-05	0.000678623
462	MSTRG.31948	ZNF467	7:149764181-149773479	16.6684	5.8422	-1.51253	5e-05	0.000678623
463	MSTRG.31950	SSPO	7:149774197-149833979	8.89236	0.570023	-3.96347	5e-05	0.000678623
464	MSTRG.32039	AC006372.1,AC006372.2,AC006372.3	7:157466230-157519701	48.0083	0.6225	-6.26907	5e-05	0.000678623
465	MSTRG.32063	WDR60	7:158856577-158956747	11.561	4.68977	-1.30167	5e-05	0.000678623
466	MSTRG.32173	SLC7A2	8:17497087-17570573	97.2072	30.4045	-1.67678	5e-05	0.000678623
467	MSTRG.32237	PSD3,RPL35P6	8:18527300-19084730	11.9065	4.01287	-1.56904	5e-05	0.000678623
468	MSTRG.32283	EGR3	8:22687658-23083619	214.03	4.82521	-5.47108	5e-05	0.000678623
469	MSTRG.32313	ENTPD4,LOXL2	8:23270119-23457695	53.4045	16.1837	-1.72243	5e-05	0.000678623
470	MSTRG.32319	-	8:25184722-25418082	9.08209	1.46723	-2.62993	5e-05	0.000678623
471	MSTRG.32327	BNIP3L	8:26379258-26658178	61.7837	22.3953	-1.46403	5e-05	0.000678623
472	MSTRG.32359	AC084262.1	8:29352419-29353170	2.0003			5e-05	0.000678623
473	MSTRG.32360	DUSP4	8:29333063-29350668	116.648	27.6523	-2.07669	5e-05	0.000678623
474	MSTRG.3239	-	10:797602-798218	7.43687			5e-05	0.000678623
475	MSTRG.32422	ZNF703	8:37695750-37700021	38.8643	13.5416	-1.52105	5e-05	0.000678623
476	MSTRG.32458	C8orf4	8:40153454-40155308	20.3947	2.69525	-2.9197	5e-05	0.000678623
477	MSTRG.32515	SPIDR	8:47260574-47736306	53.3097	21.4939	-1.31047	5e-05	0.000678623
478	MSTRG.32547	PRKDC	8:47773107-47960183	78.4641	28.3722	-1.46756	5e-05	0.000678623
479	MSTRG.32609	ASPH	8:61057157-61714640	229.07	40.6555	-2.49427	5e-05	0.000678623
480	MSTRG.32706	-	8:76140625-76141038	10.4983			5e-05	0.000678623
481	MSTRG.32810	-	8:89609408-89757727	6.0601	0.575004	-3.3977	5e-05	0.000678623
482	MSTRG.32832	TRIQK	8:92882983-93017673	40.0354	18.84	-1.08747	5e-05	0.000678623
483	MSTRG.3290	AL451164.3,PFKP,PITRM1-AS1	10:3066332-3172841	189.282	66.6422	-1.50603	5e-05	0.000678623
484	MSTRG.32941	-	8:98401402-98942827	10.5013	3.5597	-1.56075	5e-05	0.000678623
485	MSTRG.32992	-	8:101461176-101669726	12.6612	2.49043	-2.34594	5e-05	0.000678623
486	MSTRG.32993	-	8:101461176-101669726	8.51901	0.959792	-3.14989	5e-05	0.000678623
487	MSTRG.33064	-	8:114668851-114690950	2.83264	1.16789	-1.27825	5e-05	0.000678623
488	MSTRG.33080	TRPS1	8:115408495-115838449	92.4314	19.6353	-2.23493	5e-05	0.000678623
489	MSTRG.33081	-	8:115408495-115838449	10.4282	0.60398	-4.10985	5e-05	0.000678623
490	MSTRG.33082	AF178030.1	8:115408495-115838449	15.2108	1.09729	-3.79308	5e-05	0.000678623
491	MSTRG.33097	TNFRSF11B	8:118923556-118952200	164.934	30.8293	-2.41952	5e-05	0.000678623
492	MSTRG.33106	-	8:118189454-118858218	6.98015	1.41489	-2.30257	5e-05	0.000678623
493	MSTRG.3310	-	10:6347141-6348441	7.06451			5e-05	0.000678623
494	MSTRG.33116	-	8:121160102-121160629	5.95446			5e-05	0.000678623
495	MSTRG.33118	-	8:121174085-121174589	5.69289			5e-05	0.000678623
496	MSTRG.33119	-	8:121140067-121146200	19.9921	1.67403	-3.57803	5e-05	0.000678623
497	MSTRG.3311	PFKFB3	10:6144933-6254644	98.1917	16.7017	-2.5556	5e-05	0.000678623
498	MSTRG.33218	-	8:125024259-125367120	12.2872	2.44465	-2.32945	5e-05	0.000678623
499	MSTRG.33219	-	8:125024259-125367120	8.06444	1.29542	-2.63815	5e-05	0.000678623
500	MSTRG.33284	NDRG1	8:133237170-133302022	323.809	65.2403	-2.31131	5e-05	0.000678623
501	MSTRG.33298	-	8:140497624-140505357	3.99966	0.618023	-2.69414	5e-05	0.000678623
502	MSTRG.33299	AC107375.1	8:140505812-140508043	9.80474	1.99403	-2.29779	5e-05	0.000678623
503	MSTRG.33342	SLURP1	8:142737595-142743428	3.65941	0.460746	-2.98957	5e-05	0.000678623
504	MSTRG.33343	-	8:143027635-143028550	3.73396			5e-05	0.000678623
505	MSTRG.3335	GATA3	10:8053603-8075198	243.514	55.1625	-2.14225	5e-05	0.000678623
506	MSTRG.33364	AC234917.1,MIR6845,NRBP2	8:143833269-143840974	24.8514	9.72009	-1.35429	5e-05	0.000678623
507	MSTRG.33375	IQANK1	8:143733926-143790904	97.255	17.2091	-2.4986	5e-05	0.000678623
508	MSTRG.3339	-	10:8994979-9065579	6.7401			5e-05	0.000678623
509	MSTRG.3340	-	10:8994979-9065579	7.3072			5e-05	0.000678623
510	MSTRG.3341	-	10:9116564-9117476	4.07665			5e-05	0.000678623
511	MSTRG.3343	AC044784.2	10:8867406-8969342	28.8427	2.1966	-3.71486	5e-05	0.000678623
512	MSTRG.33440	-	8:144720906-144756417	5.65041	1.46238	-1.95004	5e-05	0.000678623
513	MSTRG.33647	AL359922.1,CDKN2B-AS,CDKN2B-AS1,CDKN2B-AS_3,ERVFRD-3,MTAP	9:21802542-22121097	184.408	20.6801	-3.15658	5e-05	0.000678623
514	MSTRG.33676	-	9:32151486-32151996	4.91517			5e-05	0.000678623
515	MSTRG.33688	B4GALT1	9:33104081-33179983	53.5479	24.2919	-1.14036	5e-05	0.000678623
516	MSTRG.33694	AQP3	9:33441153-33447611	44.6967	4.25611	-3.39256	5e-05	0.000678623
517	MSTRG.33758	TPM2	9:35681991-35691090	19.3052	2.77818	-2.79677	5e-05	0.000678623
518	MSTRG.3376	-	10:12330774-12331246	6.18296			5e-05	0.000678623
519	MSTRG.3379	-	10:12349481-12835545	4.65636	0.587111	-2.9875	5e-05	0.000678623
520	MSTRG.33860	-	9:41220479-41221029	6.40893			5e-05	0.000678623
521	MSTRG.33861	-	9:41223670-41225085	2.80101			5e-05	0.000678623
522	MSTRG.33886	-	9:66293320-66294465	3.59842			5e-05	0.000678623
523	MSTRG.33907	DPP3P2	9:73474377-73476073	2.60723			5e-05	0.000678623
524	MSTRG.33963	GOLM1	9:86026145-86100173	14.4854	6.44748	-1.16779	5e-05	0.000678623
525	MSTRG.34040	-	9:94166288-94204568	11.1357	3.01021	-1.88726	5e-05	0.000678623
526	MSTRG.34111	-	9:96877191-96877788	4.5909			5e-05	0.000678623
527	MSTRG.34181	SMC2	9:104094259-104141417	10.1615	4.41122	-1.20386	5e-05	0.000678623
528	MSTRG.34320	GSN	9:121178136-121332843	39.127	16.1859	-1.27343	5e-05	0.000678623
529	MSTRG.34371	NEK6	9:124257605-124353307	19.2084	7.19128	-1.41742	5e-05	0.000678623
530	MSTRG.34527	-	9:129150555-129157592	3.19337	0.485371	-2.71792	5e-05	0.000678623
531	MSTRG.34537	AL353803.5,C9orf106,LINC01503	9:129321015-129360142	1354.74	3.75386	-8.49542	5e-05	0.000678623
532	MSTRG.34562	LINC00963	9:129482732-129513686	130.558	24.7637	-2.3984	5e-05	0.000678623
533	MSTRG.34627	EEF1A1P5	9:133019485-133021174	81.6189	31.9171	-1.35458	5e-05	0.000678623
534	MSTRG.34714	CLIC3	9:136994634-136996803	40.9604	17.4874	-1.22791	5e-05	0.000678623
535	MSTRG.34723	MAN1B1	9:137086926-137109187	38.6481	21.3443	-0.856547	5e-05	0.000678623
536	MSTRG.34739	ABCA2	9:137007226-137046203	71.5808	14.2812	-2.32546	5e-05	0.000678623
537	MSTRG.34748	RNF224,SLC34A3	9:137227270-137241001	14.7372	1.55542	-3.24409	5e-05	0.000678623
538	MSTRG.34756	PNPLA7	9:137459952-137550594	11.0904	1.40075	-2.98503	5e-05	0.000678623
539	MSTRG.3475	ST8SIA6	10:17318382-17455271	21.1681	0.972619	-4.44387	5e-05	0.000678623
540	MSTRG.34845	PRPS2	X:12791354-12824222	11.3097	4.55573	-1.31181	5e-05	0.000678623
541	MSTRG.34846	TMSB4X	X:12975107-12977227	332.635	103.436	-1.6852	5e-05	0.000678623
542	MSTRG.34880	MIR4768,NHS	X:17375310-17735995	24.5537	5.63726	-2.12287	5e-05	0.000678623
543	MSTRG.34887	-	X:17970196-18104644	2.83622	0.0943625	-4.90961	5e-05	0.000678623
544	MSTRG.34888	-	X:17970196-18104644	3.60727	0.184068	-4.2926	5e-05	0.000678623
545	MSTRG.34946	AC004656.1	X:24545515-24550466	15.2815	0.734569	-4.37874	5e-05	0.000678623
546	MSTRG.34947	PDK3	X:24465220-24539837	22.5724	2.88032	-2.97026	5e-05	0.000678623
547	MSTRG.34967	-	X:33726507-33942280	4.93604	1.97539	-1.32121	5e-05	0.000678623
548	MSTRG.34981	-	X:34165688-34169514	6.8346	1.39371	-2.29393	5e-05	0.000678623
549	MSTRG.34984	-	X:34156984-34161590	5.85298	1.8576	-1.65573	5e-05	0.000678623
550	MSTRG.34994	BCOR	X:40049814-40177329	29.192	16.0349	-0.864357	5e-05	0.000678623
551	MSTRG.3510	HMGN1P20,MALRD1,PLXDC2	10:19048770-20289856	14.7608	2.67254	-2.46549	5e-05	0.000678623
552	MSTRG.35139	-	X:53093709-53170914	4.54559	0.77404	-2.55399	5e-05	0.000678623
553	MSTRG.35184	-	X:56076355-56077210	5.74502			5e-05	0.000678623
554	MSTRG.35189	-	X:56106266-56116598	3.5591	0.414956	-3.10048	5e-05	0.000678623
555	MSTRG.35191	-	X:56126772-56205209	6.76533	0.468141	-3.85314	5e-05	0.000678623
556	MSTRG.35201	-	X:57164253-57165523	4.34287			5e-05	0.000678623
557	MSTRG.3521	C10orf113,NEBL	10:20779972-21175048	128.323	24.9502	-2.36266	5e-05	0.000678623
558	MSTRG.35307	PHKA1	X:72578813-72714319	12.1342	5.30367	-1.19402	5e-05	0.000678623
559	MSTRG.35315	-	X:75237171-75237745	4.62552			5e-05	0.000678623
560	MSTRG.35356	PGK1	X:78065187-78129296	972.008	116.869	-3.05607	5e-05	0.000678623
561	MSTRG.35359	-	X:81311851-81313007	3.91525			5e-05	0.000678623
562	MSTRG.35361	BRWD3	X:80670853-80809688	20.1896	5.6154	-1.84615	5e-05	0.000678623
563	MSTRG.35369	SH3BGRL	X:81201942-81298547	61.4078	23.0835	-1.41156	5e-05	0.000678623
564	MSTRG.35382	-	X:94790449-94790959	6.2672			5e-05	0.000678623
565	MSTRG.35386	DIAPH2	X:96684662-97642589	7.13044	2.13464	-1.74	5e-05	0.000678623
566	MSTRG.35485	COL4A5	X:108439843-108697545	17.6912	3.20294	-2.46557	5e-05	0.000678623
567	MSTRG.35516	PLS3-AS1	X:115518181-115650861	9.63802	1.03212	-3.22312	5e-05	0.000678623
568	MSTRG.35540	-	X:115725480-115917219	87.6111	28.3661	-1.62694	5e-05	0.000678623
569	MSTRG.35544	DANT2	X:115917270-115969089	13.9448	4.21194	-1.72717	5e-05	0.000678623
570	MSTRG.3554	KIAA1217	10:23694745-24547848	26.0081	6.62567	-1.97282	5e-05	0.000678623
571	MSTRG.35590	-	X:126185399-126186689	8.94145			5e-05	0.000678623
572	MSTRG.35592	-	X:126361127-126361919	3.28601			5e-05	0.000678623
573	MSTRG.35671	PHF6	X:134373252-134428791	20.8822	10.2987	-1.01981	5e-05	0.000678623
574	MSTRG.35736	-	X:138614730-139222777	6.14559	1.49251	-2.04181	5e-05	0.000678623
575	MSTRG.35783	ZNF185	X:152914441-152973480	19.6841	6.43855	-1.61223	5e-05	0.000678623
576	MSTRG.35799	PNCK	X:153669729-153696593	1.42151	0.229729	-2.62942	5e-05	0.000678623
577	MSTRG.3604	BAMBI	10:28677341-28682939	92.1009	48.8397	-0.915159	5e-05	0.000678623
578	MSTRG.3629	-	10:31957535-31958047	6.53887			5e-05	0.000678623
579	MSTRG.3631	-	10:31804598-31805249	6.76825			5e-05	0.000678623
580	MSTRG.3632	ARHGAP12	10:31805403-31928876	58.2663	27.0929	-1.10475	5e-05	0.000678623
581	MSTRG.3668	NRP1	10:33177491-33336262	31.8809	6.48622	-2.29724	5e-05	0.000678623
582	MSTRG.3839	DKK1	10:52314295-52318042	82.0788	12.0822	-2.76412	5e-05	0.000678623
583	MSTRG.383	PADI2	1:17066760-17119435	5.70107	0.608219	-3.22857	5e-05	0.000678623
584	MSTRG.3865	ARID5B	10:61901299-62096944	7.71315	1.5163	-2.34676	5e-05	0.000678623
585	MSTRG.3926	LINC01515	10:65570337-65776812	40.4323	1.82914	-4.46627	5e-05	0.000678623
586	MSTRG.3932	HERC4	10:67921898-68075348	49.7245	22.5954	-1.13793	5e-05	0.000678623
587	MSTRG.3965	-	10:69515433-69516095	4.18673			5e-05	0.000678623
588	MSTRG.3968	HK1	10:69269983-69401882	51.4663	24.5383	-1.06859	5e-05	0.000678623
589	MSTRG.3974	EIF4EBP2	10:70404378-70428618	10.8051	5.84665	-0.886035	5e-05	0.000678623
590	MSTRG.4018	P4HA1	10:73007216-73096974	80.5313	27.7461	-1.53727	5e-05	0.000678623
591	MSTRG.4087	AL596247.1,VCL	10:73995192-74709303	93.7257	35.077	-1.41792	5e-05	0.000678623
592	MSTRG.4186	ADIRF-AS1,AL136982.7,MMRN2	10:86935539-87024732	20.1215	8.75817	-1.20003	5e-05	0.000678623
593	MSTRG.4257	KIF11	10:92593285-92655395	12.0977	5.73825	-1.07605	5e-05	0.000678623
594	MSTRG.4332	PGAM1	10:97426159-97433441	130.339	60.0028	-1.11916	5e-05	0.000678623
595	MSTRG.4386	SFXN3	10:101031233-101041244	33.3623	7.24604	-2.20295	5e-05	0.000678623
596	MSTRG.446	ECE1	1:21217246-21345504	45.3206	12.3156	-1.87968	5e-05	0.000678623
597	MSTRG.4539	GFRA1	10:116056924-116274937	71.2749	16.5369	-2.1077	5e-05	0.000678623
598	MSTRG.4663	-	10:132422262-132427374	3.27078	0.602002	-2.44179	5e-05	0.000678623
599	MSTRG.4675	BNIP3	10:131966454-131982013	108.967	23.1556	-2.23445	5e-05	0.000678623
600	MSTRG.4746	ANO9	11:417932-442011	15.3934	5.75709	-1.4189	5e-05	0.000678623
601	MSTRG.4755	LMNTD2	11:537526-564021	12.888	2.57598	-2.32284	5e-05	0.000678623
602	MSTRG.4799	MUC5B	11:1223065-1262172	47.9211	1.60513	-4.89989	5e-05	0.000678623
603	MSTRG.4821	H19,MIR675	11:1995162-2001470	257.86	87.6518	-1.55673	5e-05	0.000678623
604	MSTRG.4825	AC068580.4,CTSD,IFITM10	11:1732409-1764573	329.347	155.25	-1.08502	5e-05	0.000678623
605	MSTRG.4917	TRIM66	11:8612036-8680913	13.2918	3.55048	-1.90445	5e-05	0.000678623
606	MSTRG.4924	PPFIBP2	11:7513297-7657127	24.1854	4.73087	-2.35396	5e-05	0.000678623
607	MSTRG.4932	WEE1,snoU13	11:9535886-9593457	89.5524	32.6858	-1.45407	5e-05	0.000678623
608	MSTRG.497	TCEA3	1:23380829-23424740	11.8873	2.77988	-2.09633	5e-05	0.000678623
609	MSTRG.4984	ST5	11:8682410-8910951	5.65465	1.83518	-1.62352	5e-05	0.000678623
610	MSTRG.5087	LDHA	11:18394387-18408425	721.993	108.204	-2.73824	5e-05	0.000678623
611	MSTRG.5113	NAV2	11:19350723-20121598	69.7109	20.0686	-1.79645	5e-05	0.000678623
612	MSTRG.5183	C11orf91,CD59	11:33698260-33736445	237.832	108.853	-1.12756	5e-05	0.000678623
613	MSTRG.518	GRHL3	1:24307555-24472976	15.1075	3.44799	-2.13144	5e-05	0.000678623
614	MSTRG.5310	-	11:47614234-47614994	4.44463			5e-05	0.000678623
615	MSTRG.531	PAQR7	1:25859612-25875813	6.02791	1.53212	-1.97613	5e-05	0.000678623
616	MSTRG.5359	-	11:53061853-53228977	38.0588			5e-05	0.000678623
617	MSTRG.5423	AP003559.1,SYT7	11:61515312-61581148	12.7746	4.15572	-1.62011	5e-05	0.000678623
618	MSTRG.5452	AHNAK	11:62433541-62556235	249.168	67.0052	-1.89477	5e-05	0.000678623
619	MSTRG.5520	-	11:64239300-64240180	2.72402			5e-05	0.000678623
620	MSTRG.5583	EHBP1L1	11:65576037-65592650	26.5032	5.34748	-2.30923	5e-05	0.000678623
621	MSTRG.5619	-	11:66070362-66251183	8.92518	2.09213	-2.09291	5e-05	0.000678623
622	MSTRG.5641	SYT12	11:67006777-67050863	20.8506	3.49157	-2.57814	5e-05	0.000678623
623	MSTRG.5681	CTSF	11:66563462-66568841	12.6066	4.53193	-1.47598	5e-05	0.000678623
624	MSTRG.5697	SSH3	11:67303447-67312607	31.0951	14.2169	-1.12908	5e-05	0.000678623
625	MSTRG.5732	CPT1A	11:68754619-68844410	39.2419	18.2293	-1.10614	5e-05	0.000678623
626	MSTRG.5781	NADSYN1	11:71453108-71524107	85.9185	38.1997	-1.16941	5e-05	0.000678623
627	MSTRG.5809	NUMA1	11:71998540-72112780	147.727	72.5817	-1.02526	5e-05	0.000678623
628	MSTRG.5818	P2RY2	11:73218297-73236352	16.1784	2.81502	-2.52285	5e-05	0.000678623
629	MSTRG.5820	-	11:73245465-73246615	4.21413			5e-05	0.000678623
630	MSTRG.585	WDTC1	1:27234515-27308633	8.30927	3.38316	-1.29635	5e-05	0.000678623
631	MSTRG.5869	-	11:74981027-74981765	5.83509			5e-05	0.000678623
632	MSTRG.5903	-	11:75264181-75351705	3.93621	0.594395	-2.72731	5e-05	0.000678623
633	MSTRG.596	AHDC1	1:27534034-27604431	10.1651	3.17171	-1.68029	5e-05	0.000678623
634	MSTRG.5983	-	11:80585357-80585891	8.83686			5e-05	0.000678623
635	MSTRG.599	IFI6	1:27666060-27703063	64.1542	24.5053	-1.38845	5e-05	0.000678623
636	MSTRG.6027	SLC25A1P1	11:85934736-85935663	4.04382			5e-05	0.000678623
637	MSTRG.6049	-	11:85836797-85851032	6.13224	0.476706	-3.68524	5e-05	0.000678623
638	MSTRG.6055	SYTL2	11:85694223-85811159	239.117	33.1303	-2.85149	5e-05	0.000678623
639	MSTRG.6157	TMEM123	11:102396331-102498801	64.1347	24.7816	-1.37183	5e-05	0.000678623
640	MSTRG.6237	RDX	11:110174879-110296722	254.676	104.598	-1.28381	5e-05	0.000678623
641	MSTRG.6310	MPZL2	11:118253402-118264536	81.6841	20.6979	-1.98057	5e-05	0.000678623
642	MSTRG.6398	SORL1	11:121447330-121633693	21.3345	5.59518	-1.93093	5e-05	0.000678623
643	MSTRG.6488	ST3GAL4	11:126355639-127006058	46.5225	21.062	-1.14329	5e-05	0.000678623
644	MSTRG.6592	CD9	12:6199714-6238271	139.324	69.4432	-1.00454	5e-05	0.000678623
645	MSTRG.6642	GAPDH	12:6533926-6538374	4687.43	1899.71	-1.30302	5e-05	0.000678623
646	MSTRG.6662	TPI1	12:6867118-6923698	231.58	103.474	-1.16225	5e-05	0.000678623
647	MSTRG.6666	ENO2	12:6867118-6923698	52.6871	7.94237	-2.72981	5e-05	0.000678623
648	MSTRG.6697	-	12:7812511-7970724	23.1841	0.726085	-4.99686	5e-05	0.000678623
649	MSTRG.6714	-	12:9609924-9610355	6.34766			5e-05	0.000678623
650	MSTRG.675	MARCKSL1	1:32333831-32336379	25.5518	11.3357	-1.17255	5e-05	0.000678623
651	MSTRG.6798	-	12:12831018-12831448	6.86632			5e-05	0.000678623
652	MSTRG.6799	GPRC5A,MIR614	12:12890781-12917937	310.39	76.6795	-2.01717	5e-05	0.000678623
653	MSTRG.6901	AC019209.2,AC019209.3,RN7SKP262	12:25763900-25834182	39.2425	1.35562	-4.85539	5e-05	0.000678623
654	MSTRG.7020	-	12:32960386-32962133	3.15846			5e-05	0.000678623
655	MSTRG.7025	PKP2	12:32790744-32896840	25.476	6.9804	-1.86776	5e-05	0.000678623
656	MSTRG.7028	AC023158.2,SYT10	12:33374237-33439819	26.6267	1.78884	-3.89578	5e-05	0.000678623
657	MSTRG.7041	-	12:33726284-33732718	5.61963	0.402347	-3.80396	5e-05	0.000678623
658	MSTRG.7044	-	12:33772898-33779145	7.4405	0.326597	-4.50982	5e-05	0.000678623
659	MSTRG.7047	-	12:33795337-33803465	8.16443	0.520773	-3.97063	5e-05	0.000678623
660	MSTRG.7048	-	12:33845028-33854043	9.16221	0.794535	-3.52751	5e-05	0.000678623
661	MSTRG.7083	-	12:45173063-45440404	7.73984	1.1507	-2.7498	5e-05	0.000678623
662	MSTRG.7111	SLC38A2	12:46358188-46373778	200.091	78.978	-1.34114	5e-05	0.000678623
663	MSTRG.7116	-	12:46383678-46876702	11.8462	0.828608	-3.8376	5e-05	0.000678623
664	MSTRG.7118	-	12:46383678-46876702	11.7661	0.356308	-5.04536	5e-05	0.000678623
665	MSTRG.7154	ADCY6	12:48766193-48789067	26.4443	8.52367	-1.63341	5e-05	0.000678623
666	MSTRG.7165	WNT10B	12:48965339-48971763	8.31382	1.21422	-2.77549	5e-05	0.000678623
667	MSTRG.7175	DNAJC22	12:49346916-49357546	17.1118	3.24344	-2.39939	5e-05	0.000678623
668	MSTRG.7227	-	12:50303676-50304221	6.88918			5e-05	0.000678623
669	MSTRG.7268	NR4A1	12:52022831-52059507	727.476	128.077	-2.50589	5e-05	0.000678623
670	MSTRG.7279	-	12:52967674-52968361	5.0365			5e-05	0.000678623
671	MSTRG.7306	RARG	12:53210566-53232980	34.5141	14.001	-1.30165	5e-05	0.000678623
672	MSTRG.7364	ITGA5	12:54353660-54497688	28.6506	5.5969	-2.35587	5e-05	0.000678623
673	MSTRG.7429	LRP1	12:57088893-57431005	16.3339	0.856003	-4.25411	5e-05	0.000678623
674	MSTRG.7567	-	12:66891875-67096406	13.7774			5e-05	0.000678623
675	MSTRG.7651	-	12:74402779-74403398	3.44251			5e-05	0.000678623
676	MSTRG.771	-	1:36410196-36411941	3.76091			5e-05	0.000678623
677	MSTRG.772	AL591845.1,SH3D21	1:36306333-36330238	23.3652	7.44269	-1.65047	5e-05	0.000678623
678	MSTRG.7740	-	12:89561128-89712590	4.74831	0.651466	-2.86565	5e-05	0.000678623
679	MSTRG.7796	-	12:95306847-95307696	3.29099			5e-05	0.000678623
680	MSTRG.7824	-	12:97603476-97604613	3.25117			5e-05	0.000678623
681	MSTRG.7859	ANKS1B	12:98645140-99984654	2.67647	0.270341	-3.30748	5e-05	0.000678623
682	MSTRG.8102	MED13L	12:115953871-116277601	136.427	52.4815	-1.37825	5e-05	0.000678623
683	MSTRG.8219	-	12:120605583-120606226	3.27296			5e-05	0.000678623
684	MSTRG.8237	KDM2B	12:121400040-121593504	16.3952	7.03121	-1.22143	5e-05	0.000678623
685	MSTRG.8333	BRI3BP	12:124993699-125031231	10.1335	3.13706	-1.69164	5e-05	0.000678623
686	MSTRG.8377	AC126564.1	12:131226496-131237523	14.5621	1.00582	-3.85577	5e-05	0.000678623
687	MSTRG.8392	-	12:132477507-132482939	4.03143	1.02892	-1.97016	5e-05	0.000678623
688	MSTRG.8418	-	13:18171271-18195201	5.48105	0.461219	-3.57093	5e-05	0.000678623
689	MSTRG.8499	-	13:23715183-23902655	31.2957	3.19508	-3.29204	5e-05	0.000678623
690	MSTRG.8555	-	13:29764370-29850684	26.0143	3.18484	-3.03001	5e-05	0.000678623
691	MSTRG.8626	-	13:40079105-40666597	21.6613	1.02184	-4.40588	5e-05	0.000678623
692	MSTRG.8632	-	13:40822295-40921774	4.68148	0.715755	-2.70943	5e-05	0.000678623
693	MSTRG.867	HIVEP3	1:41506364-42035925	16.798	3.1962	-2.39386	5e-05	0.000678623
694	MSTRG.870	-	1:41506364-42035925	6.77556	0.227342	-4.8974	5e-05	0.000678623
695	MSTRG.8744	DLEU1-AS1	13:49982551-50849905	6.38166	0.557435	-3.51706	5e-05	0.000678623
696	MSTRG.876	AC099795.1,SLC2A1	1:42925374-42983358	140.737	46.0388	-1.61208	5e-05	0.000678623
697	MSTRG.8974	MYO16	13:108596151-109208007	7.15981	0.628021	-3.51104	5e-05	0.000678623
698	MSTRG.9001	ATP11A	13:112690033-112887168	20.7178	4.93686	-2.06921	5e-05	0.000678623
699	MSTRG.905	PTPRF	1:43525186-43623666	74.8204	22.1474	-1.7563	5e-05	0.000678623
700	MSTRG.9105	MIR6717,NDRG2	14:21016762-21104722	3.71865	0.613695	-2.59918	5e-05	0.000678623
701	MSTRG.9118	CDH24	14:23047061-23057538	7.9057	3.53998	-1.15915	5e-05	0.000678623
702	MSTRG.9350	-	14:39145887-39146552	4.4594			5e-05	0.000678623
703	MSTRG.9368	-	14:39700986-39701646	4.50204			5e-05	0.000678623
704	MSTRG.9374	LRFN5	14:41607569-41904549	14.6238	3.47796	-2.072	5e-05	0.000678623
705	MSTRG.9450	PYGL	14:50848121-50944736	130.251	53.0342	-1.2963	5e-05	0.000678623
706	MSTRG.9663	FUT8	14:65410591-65744121	93.5267	29.0253	-1.68807	5e-05	0.000678623
707	MSTRG.9712	-	14:66212809-67181803	15.3517	3.50079	-2.13265	5e-05	0.000678623
708	MSTRG.9751	-	14:67819778-68730218	6.30235	0.980436	-2.68439	5e-05	0.000678623
709	MSTRG.97	FNDC10	1:1598011-1600096	8.66067	1.51337	-2.51671	5e-05	0.000678623
710	MSTRG.9875	PAPLN	14:73237496-73274640	6.65997	1.22956	-2.43738	5e-05	0.000678623
711	MSTRG.9909	YLPM1	14:74763365-74871940	40.8302	16.529	-1.30464	5e-05	0.000678623
712	MSTRG.9930	FOS	14:75278773-75282230	1071.81	52.4803	-4.35213	5e-05	0.000678623
713	ENSG00000137070	IL11RA	9:34638132-34681298	2.71334	0.281067	-3.27108	0.0001	0.00125161
714	ENSG00000138650	PCDH10	4:133149314-133208606	4.35045	0.965653	-2.17159	0.0001	0.00125161
715	ENSG00000163352	LENEP	1:154993585-154994315	3.6686			0.0001	0.00125161
716	ENSG00000166473	PKD1L2	16:81100874-81220370	5.82588	0.487815	-3.57807	0.0001	0.00125161
717	ENSG00000247774	PCED1B-AS1	12:47075706-47236662	1.64215			0.0001	0.00125161
718	ENSG00000283189	AC104452.1	3:49416774-49429326	3.49652	0.872567	-2.00258	0.0001	0.00125161
719	MSTRG.11718	AC103746.1,MIR1469,NR2F2	15:95990581-96345999	34.6534	8.62555	-2.00631	0.0001	0.00125161
720	MSTRG.12526	SULT1A1	16:28605195-28623625	17.7971	6.88137	-1.37087	0.0001	0.00125161
721	MSTRG.13921	MIR6777,SREBF1	17:17681472-17837002	183.722	75.7761	-1.27771	0.0001	0.00125161
722	MSTRG.14015	EPN2-AS1	17:19215614-19336715	8.31507	1.95392	-2.08935	0.0001	0.00125161
723	MSTRG.14485	TOP2A	17:40388515-40417950	25.5009	10.1709	-1.3261	0.0001	0.00125161
724	MSTRG.15235	AC134407.3,BPTF	17:67825523-67984378	94.877	32.2926	-1.55485	0.0001	0.00125161
725	MSTRG.16025	SLC39A6	18:36108531-36129385	51.5155	29.9664	-0.781662	0.0001	0.00125161
726	MSTRG.1670	VANGL1	1:115641952-115698224	20.203	10.1227	-0.996982	0.0001	0.00125161
727	MSTRG.1682	IGSF3	1:116574398-116667755	27.3578	5.15507	-2.40789	0.0001	0.00125161
728	MSTRG.17044	-	19:20808247-20813855	7.77028	0.712083	-3.44785	0.0001	0.00125161
729	MSTRG.17258	COX7A1	19:36150921-36152869	1.527			0.0001	0.00125161
730	MSTRG.17539	AC007191.1,FBXO46	19:45710628-45730904	22.7611	7.55387	-1.59128	0.0001	0.00125161
731	MSTRG.18883	WDR54	2:74421677-74425755	35.9677	14.2197	-1.33881	0.0001	0.00125161
732	MSTRG.1918	ANXA9	1:150982016-150995634	9.36078	1.91359	-2.29035	0.0001	0.00125161
733	MSTRG.21272	KCNK15	20:44656450-44810338	16.9463	6.2796	-1.43223	0.0001	0.00125161
734	MSTRG.21503	-	20:54194677-54197440	8.4146	1.26254	-2.73657	0.0001	0.00125161
735	MSTRG.21780	-	21:9325012-9376645	4.74041	1.12074	-2.08056	0.0001	0.00125161
736	MSTRG.22650	BAIAP2L2,SLC16A8	22:38077251-38110670	6.32309	2.04311	-1.62986	0.0001	0.00125161
737	MSTRG.23062	GHRL	3:10248022-10321178	2.44508	0.149114	-4.03539	0.0001	0.00125161
738	MSTRG.23450	NBEAL2	3:46921725-47009703	22.2188	7.66368	-1.53567	0.0001	0.00125161
739	MSTRG.23508	-	3:49161085-49161566	6.30361			0.0001	0.00125161
740	MSTRG.24209	ITGB5	3:124761947-124901418	39.8498	16.8654	-1.2405	0.0001	0.00125161
741	MSTRG.24842	-	3:177019339-177228000	16.5666	6.20149	-1.41759	0.0001	0.00125161
742	MSTRG.25193	ZFYVE28	4:2269581-2418663	4.19437	1.1034	-1.92649	0.0001	0.00125161
743	MSTRG.26946	-	5:60860424-60866444	8.28124	4.10641	-1.01197	0.0001	0.00125161
744	MSTRG.27507	AC099520.1	5:104383297-105392970	16.7069	0.980175	-4.09126	0.0001	0.00125161
745	MSTRG.27819	SPOCK1	5:136975297-137598379	5.19792	0.174182	-4.89927	0.0001	0.00125161
746	MSTRG.27945	KIAA0141	5:141923807-141942047	28.2522	10.7436	-1.39488	0.0001	0.00125161
747	MSTRG.28447	SERPINB6	6:2948158-2972165	38.5651	20.289	-0.926598	0.0001	0.00125161
748	MSTRG.29181	SLC29A1	6:44219504-44234151	11.9096	4.33021	-1.45961	0.0001	0.00125161
749	MSTRG.29412	-	6:82384473-82396041	3.3034	0.141881	-4.5412	0.0001	0.00125161
750	MSTRG.29645	AL080317.1	6:111275246-111279190	7.18701	1.25702	-2.51539	0.0001	0.00125161
751	MSTRG.29732	-	6:121079493-121334745	3.82075	0.359942	-3.40802	0.0001	0.00125161
752	MSTRG.30496	NFE2L3	7:26152239-26187125	8.6993	2.64996	-1.71493	0.0001	0.00125161
753	MSTRG.30934	-	7:74453789-74602604	3.54578	0.684001	-2.37403	0.0001	0.00125161
754	MSTRG.31645	AC010655.2,AC010655.3,AC010655.4,HILPDA,METTL2B	7:128429338-128506602	87.5897	42.3724	-1.04764	0.0001	0.00125161
755	MSTRG.32338	SCARA3	8:27633867-27676776	5.65545	1.65696	-1.77111	0.0001	0.00125161
756	MSTRG.32820	TMEM64	8:90621994-90985257	23.3344	11.8609	-0.97625	0.0001	0.00125161
757	MSTRG.33067	-	8:114712288-114716742	4.53021	1.29083	-1.81127	0.0001	0.00125161
758	MSTRG.33104	-	8:118189454-118858218	9.61728	1.00973	-3.25165	0.0001	0.00125161
759	MSTRG.33377	AC105219.4	8:143733926-143790904	17.6129	3.22649	-2.4486	0.0001	0.00125161
760	MSTRG.33715	KIAA1161	9:34366669-34376853	3.60528	1.26299	-1.51327	0.0001	0.00125161
761	MSTRG.34303	MEGF9	9:120600812-120714470	11.1672	5.97974	-0.901108	0.0001	0.00125161
762	MSTRG.34716	ENTPD2	9:137048097-137054045	9.41413	2.51817	-1.90245	0.0001	0.00125161
763	MSTRG.34721	UAP1L1	9:137070766-137084539	16.6358	6.13485	-1.43919	0.0001	0.00125161
764	MSTRG.34966	-	X:33726507-33942280	5.9669	1.34481	-2.14957	0.0001	0.00125161
765	MSTRG.35193	-	X:56126772-56205209	16.0622	0.191503	-6.39016	0.0001	0.00125161
766	MSTRG.35567	C1GALT1C1	X:120625792-120630150	17.132	5.40195	-1.66514	0.0001	0.00125161
767	MSTRG.3929	MYPN	10:68106116-68212017	2.91471	0.724232	-2.00883	0.0001	0.00125161
768	MSTRG.451	-	1:21217246-21345504	7.03606	0.737656	-3.25375	0.0001	0.00125161
769	MSTRG.4625	UROS	10:125784979-125823248	22.8002	10.3286	-1.1424	0.0001	0.00125161
770	MSTRG.4912	TUB	11:8019243-8169055	5.12088	0.594086	-3.10765	0.0001	0.00125161
771	MSTRG.5746	MYEOV	11:69294137-69368698	18.194	2.00862	-3.17918	0.0001	0.00125161
772	MSTRG.6646	CHD4	12:6570082-6607476	60.9917	31.4392	-0.95605	0.0001	0.00125161
773	MSTRG.6810	-	12:12927725-13000273	4.17972	1.10233	-1.92284	0.0001	0.00125161
774	MSTRG.7828	-	12:97674886-97675410	5.00882			0.0001	0.00125161
775	MSTRG.8445	-	13:19622622-19623010	9.72174			0.0001	0.00125161
776	MSTRG.9245	EGLN3	14:33924230-34462774	16.7938	1.77515	-3.24192	0.0001	0.00125161
777	MSTRG.9575	DAAM1	14:59188645-59371405	85.3359	34.7618	-1.29565	0.0001	0.00125161
778	MSTRG.9767	-	14:67819778-68730218	5.33271	1.07821	-2.30622	0.0001	0.00125161
779	ENSG00000171346	KRT15	17:41513742-41522529	6.30126	0.248709	-4.66311	0.00015	0.0017713
780	MSTRG.10082	-	14:90524563-90816479	3.82156	0.92002	-2.05442	0.00015	0.0017713
781	MSTRG.10269	-	14:102545253-102730576	10.7262	1.80941	-2.56755	0.00015	0.0017713
782	MSTRG.10334	-	14:104834483-104834902	8.23005			0.00015	0.0017713
783	MSTRG.10379	TMEM121	14:105526602-105530202	11.9982	4.15923	-1.52843	0.00015	0.0017713
784	MSTRG.11180	SMAD6	15:66702227-66782848	7.791	1.0009	-2.9605	0.00015	0.0017713
785	MSTRG.12471	SBK1	16:28292518-28323849	3.96614	1.65174	-1.26375	0.00015	0.0017713
786	MSTRG.1491	-	1:106461642-106765208	75.0304	37.9412	-0.983708	0.00015	0.0017713
787	MSTRG.15911	CABLES1	18:23134563-23437961	28.4762	11.5264	-1.30482	0.00015	0.0017713
788	MSTRG.16421	TJP3	19:3708108-3750813	14.5236	7.47696	-0.957871	0.00015	0.0017713
789	MSTRG.16830	ADGRL1	19:14137178-14206965	43.9623	18.8806	-1.21937	0.00015	0.0017713
790	MSTRG.17593	ZC3H4	19:47064186-47210636	17.9224	4.04186	-2.14867	0.00015	0.0017713
791	MSTRG.17630	EHD2	19:47607523-47743134	13.9077	3.96351	-1.81104	0.00015	0.0017713
792	MSTRG.18003	TPO	2:1374222-1543711	3.81202	0.332519	-3.51905	0.00015	0.0017713
793	MSTRG.19300	-	2:117469430-117478772	3.6675	0.156669	-4.54901	0.00015	0.0017713
794	MSTRG.19843	GAD1	2:170813212-170861151	27.0449	5.71298	-2.24304	0.00015	0.0017713
795	MSTRG.20962	-	20:25726920-25730027	6.3248	0.902144	-2.80959	0.00015	0.0017713
796	MSTRG.22624	-	22:36279947-36388018	14.1602	2.66611	-2.40903	0.00015	0.0017713
797	MSTRG.23253	GPD1L	3:32105688-32168713	20.1959	8.12968	-1.31279	0.00015	0.0017713
798	MSTRG.23313	-	3:37369691-37370271	4.48806			0.00015	0.0017713
799	MSTRG.24088	SIDT1	3:113532295-113629578	28.1772	5.77203	-2.28738	0.00015	0.0017713
800	MSTRG.24270	-	3:128816369-128824802	2.87333	0.283153	-3.34307	0.00015	0.0017713
801	MSTRG.24693	-	3:161414574-161421594	4.4234	0.314882	-3.81227	0.00015	0.0017713
802	MSTRG.25307	ENPP7P10	4:9079022-9141608	1.51535			0.00015	0.0017713
803	MSTRG.26870	ITGA2	5:52675192-53094779	16.9026	5.54982	-1.60673	0.00015	0.0017713
804	MSTRG.28319	-	5:177611252-177672209	5.85256	0.98318	-2.57354	0.00015	0.0017713
805	MSTRG.29646	-	6:111281495-111292663	4.27828	0.474036	-3.17396	0.00015	0.0017713
806	MSTRG.30421	-	7:16974560-16974989	6.57323			0.00015	0.0017713
807	MSTRG.31536	-	7:113337026-113337605	4.50095			0.00015	0.0017713
808	MSTRG.33263	ASAP1	8:130052103-130443660	27.1815	11.1312	-1.28802	0.00015	0.0017713
809	MSTRG.34953	POLA1	X:24693918-24996986	11.9508	6.21849	-0.942472	0.00015	0.0017713
810	MSTRG.35065	SLC9A7	X:46599251-46759172	51.1371	18.4636	-1.46969	0.00015	0.0017713
811	MSTRG.35166	-	X:54580248-54580735	6.11311			0.00015	0.0017713
812	MSTRG.35234	AR	X:67544031-67730619	6.4873	2.05641	-1.65749	0.00015	0.0017713
813	MSTRG.35570	CUL4B	X:120524608-120575794	37.336	19.6436	-0.926508	0.00015	0.0017713
814	MSTRG.3871	EGR2	10:62811995-62919900	14.5881	0.666625	-4.45177	0.00015	0.0017713
815	MSTRG.4484	DUSP5	10:110497837-110511544	18.1122	9.87779	-0.874702	0.00015	0.0017713
816	MSTRG.5545	CDC42BPG	11:64823386-64844569	22.771	11.1459	-1.03068	0.00015	0.0017713
817	MSTRG.5618	-	11:66070362-66251183	9.65478	2.21997	-2.1207	0.00015	0.0017713
818	MSTRG.5742	-	11:69048896-69171564	3.33996	1.04963	-1.66994	0.00015	0.0017713
819	MSTRG.5826	P2RY6	11:73264504-73298617	10.5066	2.80475	-1.90535	0.00015	0.0017713
820	MSTRG.5829	ATG16L2	11:72814307-73142261	26.2909	11.6001	-1.18042	0.00015	0.0017713
821	MSTRG.5837	FAM168A	11:73400486-73598189	30.8415	13.6797	-1.17284	0.00015	0.0017713
822	MSTRG.7046	-	12:33786366-33792149	3.14373	0.579755	-2.43896	0.00015	0.0017713
823	MSTRG.7053	-	12:33915030-33921440	4.72863	0.37464	-3.65785	0.00015	0.0017713
824	MSTRG.7810	ELK3	12:96194381-96269835	6.50334	1.30965	-2.312	0.00015	0.0017713
825	MSTRG.9755	-	14:67819778-68730218	6.30258	0.866383	-2.86287	0.00015	0.0017713
826	ENSG00000117226	GBP3	1:89006665-89022894	1.5066			0.0002	0.00226648
827	ENSG00000229022	AL365366.1	1:241831934-241832787	2.05911			0.0002	0.00226648
828	MSTRG.11374	NEIL1	15:75346743-75455842	6.96089	1.21572	-2.51746	0.0002	0.00226648
829	MSTRG.13149	LINC01572	16:72283300-72665009	13.61	0.853751	-3.99471	0.0002	0.00226648
830	MSTRG.13437	CBFA2T3	16:88874857-88977204	17.1481	7.92938	-1.11276	0.0002	0.00226648
831	MSTRG.14385	-	17:37973641-37973998	7.01172			0.0002	0.00226648
832	MSTRG.15251	-	17:68223422-68223911	4.51684			0.0002	0.00226648
833	MSTRG.17302	ZNF573	19:37735832-37817300	7.6019	1.49333	-2.34782	0.0002	0.00226648
834	MSTRG.19022	LINC00342	2:95807117-95821131	9.53213	0.211408	-5.4947	0.0002	0.00226648
835	MSTRG.22480	GAS2L1	22:29306581-29312785	8.29444	3.06531	-1.43611	0.0002	0.00226648
836	MSTRG.24044	CD47	3:108043297-108091025	43.5549	21.1205	-1.04419	0.0002	0.00226648
837	MSTRG.25308	-	4:9079022-9141608	5.44153			0.0002	0.00226648
838	MSTRG.2597	-	1:197259063-197259482	6.17215			0.0002	0.00226648
839	MSTRG.2647	-	1:202074223-202078588	5.5476	0.598673	-3.21202	0.0002	0.00226648
840	MSTRG.2651	-	1:202104844-202110260	4.22963	0.481477	-3.13499	0.0002	0.00226648
841	MSTRG.27057	-	5:66596360-67169595	5.39614	0.692883	-2.96124	0.0002	0.00226648
842	MSTRG.27684	-	5:129208715-129219716	5.57305	0.214558	-4.69903	0.0002	0.00226648
843	MSTRG.2772	RAB29	1:205767985-205775460	19.6285	7.14927	-1.45709	0.0002	0.00226648
844	MSTRG.2819	TRAF5	1:211326614-211374946	11.8201	2.98559	-1.98516	0.0002	0.00226648
845	MSTRG.28663	HIST1H3F	6:26250194-26253710	159.477	62.1521	-1.35947	0.0002	0.00226648
846	MSTRG.30358	-	7:8372708-8383121	2.81706	0.148456	-4.24608	0.0002	0.00226648
847	MSTRG.31303	PVRIG,STAG3	7:100177562-100272218	8.84822	3.08366	-1.52075	0.0002	0.00226648
848	MSTRG.31508	-	7:110348218-110354562	4.94709	0.409408	-3.59497	0.0002	0.00226648
849	MSTRG.31523	-	7:110663050-111562517	9.12763	2.2617	-2.01283	0.0002	0.00226648
850	MSTRG.31524	-	7:110663050-111562517	8.501	1.84632	-2.20298	0.0002	0.00226648
851	MSTRG.32215	-	8:12537078-12665588	3.85231	0.493851	-2.96357	0.0002	0.00226648
852	MSTRG.33340	THEM6	8:142727202-142736927	29.8367	15.947	-0.903802	0.0002	0.00226648
853	MSTRG.35085	AL009172.2,CFP,SYN1	X:47560921-47630305	1.88504	0.0799757	-4.55889	0.0002	0.00226648
854	MSTRG.35647	FIRRE,MCRIP2P1	X:131691529-131830643	12.3332	2.35386	-2.38944	0.0002	0.00226648
855	MSTRG.3633	-	10:31805403-31928876	10.4082	2.84172	-1.87289	0.0002	0.00226648
856	MSTRG.459	RAP1GAP	1:21596214-21669363	5.14784	1.56295	-1.7197	0.0002	0.00226648
857	MSTRG.532	MIR3917,STMN1	1:25884180-25906991	54.0675	28.6534	-0.916054	0.0002	0.00226648
858	MSTRG.5653	SPTBN2	11:66685247-66729226	26.1426	6.89751	-1.92225	0.0002	0.00226648
859	MSTRG.7051	-	12:33879012-33883774	4.50116	0.629396	-2.83826	0.0002	0.00226648
860	MSTRG.7541	AC078962.3	12:64507000-64697567	6.30054	1.12983	-2.47937	0.0002	0.00226648
861	MSTRG.8158	AC084880.3	12:119178641-119221131	13.9157	3.03541	-2.19675	0.0002	0.00226648
862	ENSG00000112655	PTK7	6:43076267-43161719	7.25798	1.14206	-2.66793	0.00025	0.00275518
863	MSTRG.10270	-	14:102545253-102730576	7.39828	1.31954	-2.48716	0.00025	0.00275518
864	MSTRG.11261	MYO9A	15:71818395-72155459	21.8908	7.14112	-1.6161	0.00025	0.00275518
865	MSTRG.11710	AC016251.1,NR2F2-AS1	15:95990581-96345999	5.33937	0.67087	-2.99257	0.00025	0.00275518
866	MSTRG.13493	RPH3AL	17:212388-386254	9.82824	2.77289	-1.82554	0.00025	0.00275518
867	MSTRG.16599	MYO1F	19:8520789-8577577	12.8403	1.72297	-2.89771	0.00025	0.00275518
868	MSTRG.18901	-	2:78320255-78541980	3.89525	1.25859	-1.62991	0.00025	0.00275518
869	MSTRG.19307	-	2:117524673-117531088	4.12651	0.213547	-4.27229	0.00025	0.00275518
870	MSTRG.19318	STEAP3	2:119223830-119265652	7.73927	3.41901	-1.17862	0.00025	0.00275518
871	MSTRG.20717	C20orf194	20:3249304-3407625	3.64617	1.67153	-1.12522	0.00025	0.00275518
872	MSTRG.21712	ZNF512B	20:63939828-63969865	12.3312	5.24894	-1.23221	0.00025	0.00275518
873	MSTRG.2176	LMNA,SEMA4A	1:156082572-156177752	389.114	211.741	-0.877895	0.00025	0.00275518
874	MSTRG.22188	PRMT2	21:46635166-46665124	26.9635	12.4187	-1.1185	0.00025	0.00275518
875	MSTRG.23196	-	3:23203019-23591793	6.09766	1.14529	-2.41255	0.00025	0.00275518
876	MSTRG.25253	AC124944.2	3:195934976-195940384	3.29747	0.567202	-2.53942	0.00025	0.00275518
877	MSTRG.25309	CPZ,GPR78	4:8558724-8619761	7.32942	1.65465	-2.14717	0.00025	0.00275518
878	MSTRG.26071	-	4:110365732-110565285	6.18951	0.643126	-3.26665	0.00025	0.00275518
879	MSTRG.2900	-	1:219086601-219212865	12.105	2.04738	-2.56376	0.00025	0.00275518
880	MSTRG.30733	EGFR	7:55019020-55211628	6.85216	2.54354	-1.42972	0.00025	0.00275518
881	MSTRG.32332	DPYSL2	8:26379258-26658178	10.8142	2.95447	-1.87195	0.00025	0.00275518
882	MSTRG.3277	KLF6	10:3775995-3785281	89.5281	35.9898	-1.31475	0.00025	0.00275518
883	MSTRG.32937	-	8:98401402-98942827	6.97876	1.74547	-1.99936	0.00025	0.00275518
884	MSTRG.34058	-	9:94467548-94471312	4.59913	0.985778	-2.22203	0.00025	0.00275518
885	MSTRG.4381	KAZALD1	10:101061028-101068131	10.0484	3.27157	-1.61892	0.00025	0.00275518
886	MSTRG.6806	FAM234B	12:13044283-13142521	15.8653	7.44866	-1.09083	0.00025	0.00275518
887	ENSG00000104081	BMF	15:40087889-40108892	4.56506	0.518129	-3.13925	0.0003	0.00321914
888	ENSG00000171798	KNDC1	10:133160446-133226412	3.45675	0.563978	-2.6157	0.0003	0.00321914
889	ENSG00000250138	AC139495.3	5:69631962-69636399	2.62229	0.780437	-1.74847	0.0003	0.00321914
890	MSTRG.11235	AC107871.1,CALML4,CLN6	15:68054178-68257211	40.7101	18.8721	-1.10913	0.0003	0.00321914
891	MSTRG.13278	-	16:78099412-79212667	3.96875	1.52789	-1.37715	0.0003	0.00321914
892	MSTRG.14144	SEZ6	17:28905249-29057220	1.78809			0.0003	0.00321914
893	MSTRG.15061	MIR21,VMP1	17:59618552-60018975	3017.95	907.318	-1.73389	0.0003	0.00321914
894	MSTRG.15461	CEP295NL,TIMP2	17:78852976-78925387	15.5199	5.91882	-1.39074	0.0003	0.00321914
895	MSTRG.17325	CATSPERG	19:38335774-38370943	22.1292	6.03884	-1.87361	0.0003	0.00321914
896	MSTRG.18768	PCYOX1	2:70257385-70281191	13.8349	4.30535	-1.68411	0.0003	0.00321914
897	MSTRG.19311	-	2:117531183-117624929	5.7978	0.27354	-4.40568	0.0003	0.00321914
898	MSTRG.19769	AC009299.3	2:161096230-161411717	2.09414			0.0003	0.00321914
899	MSTRG.22521	-	22:31008829-31009212	7.14862			0.0003	0.00321914
900	MSTRG.22687	CBX7,COX5BP7	22:39120166-39152674	6.23101	1.31551	-2.24384	0.0003	0.00321914
901	MSTRG.2471	-	1:178724305-178921841	4.75322	1.16032	-2.03438	0.0003	0.00321914
902	MSTRG.29509	-	6:98868537-98948006	4.1772	1.20469	-1.79387	0.0003	0.00321914
903	MSTRG.30204	AC102953.2	7:1464496-1467522	4.50047	1.45574	-1.62832	0.0003	0.00321914
904	MSTRG.3123	MTR	1:236795280-236903981	22.0995	11.5334	-0.938194	0.0003	0.00321914
905	MSTRG.31521	-	7:110663050-111562517	12.7944	1.81462	-2.81777	0.0003	0.00321914
906	MSTRG.32446	PLEKHA2	8:38901234-38973909	9.11427	2.49846	-1.86709	0.0003	0.00321914
907	MSTRG.33098	-	8:118993366-118993773	5.6663			0.0003	0.00321914
908	MSTRG.34149	NR4A3	9:99821854-99866891	23.2868	11.7902	-0.981919	0.0003	0.00321914
909	MSTRG.34154	-	9:99971314-99978118	6.20164	2.46567	-1.33067	0.0003	0.00321914
910	MSTRG.35432	-	X:102912340-102916416	3.8657	0.486153	-2.99125	0.0003	0.00321914
911	MSTRG.35525	-	X:111665810-111760649	4.3192	1.76658	-1.2898	0.0003	0.00321914
912	MSTRG.35774	HMGB3	X:150980508-150990775	25.8312	9.71216	-1.41125	0.0003	0.00321914
913	MSTRG.35864	-	Y:11201377-11205797	4.82163	1.96113	-1.29784	0.0003	0.00321914
914	MSTRG.4267	MYOF	10:93306428-93482317	74.2346	37.9861	-0.966622	0.0003	0.00321914
915	MSTRG.5723	AP002807.1,TCIRG1	11:68039015-68121444	15.9878	4.87963	-1.71213	0.0003	0.00321914
916	MSTRG.5797	-	11:71865508-71928654	3.79211	0.732612	-2.37188	0.0003	0.00321914
917	MSTRG.7396	DGKA	12:55901412-55954027	2.92523	0.938574	-1.64001	0.0003	0.00321914
918	MSTRG.7858	APAF1	12:98645140-99984654	6.47015	2.56404	-1.33538	0.0003	0.00321914
919	MSTRG.9894	LTBP2	14:74498169-74612646	6.37137	1.51596	-2.07137	0.0003	0.00321914
920	ENSG00000196878	LAMB3	1:209614869-209652466	3.66747	0.43488	-3.0761	0.00035	0.00366398
921	MSTRG.10835	DUT	15:48312352-48343373	24.8894	10.6848	-1.21997	0.00035	0.00366398
922	MSTRG.11125	DAPK2	15:63907035-64072033	11.4	2.59885	-2.13309	0.00035	0.00366398
923	MSTRG.12261	-	16:15395753-15643166	16.0568	0.87654	-4.19522	0.00035	0.00366398
924	MSTRG.13212	-	16:74871366-75110994	9.57873	0.800784	-3.58035	0.00035	0.00366398
925	MSTRG.13430	CYBA	16:88643282-88651152	193.338	120.226	-0.685377	0.00035	0.00366398
926	MSTRG.14009	AC106017.2,EPN2	17:19215614-19336715	34.4217	16.6042	-1.05177	0.00035	0.00366398
927	MSTRG.16616	-	19:9945286-9949572	4.36238	1.79676	-1.27972	0.00035	0.00366398
928	MSTRG.16658	SLC44A2	19:10602456-10644559	73.3858	41.2772	-0.830155	0.00035	0.00366398
929	MSTRG.19089	LINC01125	2:97664216-97703064	6.94229	2.90273	-1.258	0.00035	0.00366398
930	MSTRG.21416	ADNP	20:50888918-50958555	37.5014	22.1578	-0.759131	0.00035	0.00366398
931	MSTRG.23535	LAMB2	3:49121113-49133118	71.8439	23.7247	-1.59848	0.00035	0.00366398
932	MSTRG.23684	FAM208A	3:56557160-56683237	34.5022	14.2067	-1.28012	0.00035	0.00366398
933	MSTRG.26990	-	5:65148735-65481920	3.81378	0.951578	-2.00283	0.00035	0.00366398
934	MSTRG.2730	KISS1	1:204190340-204196486	3.84913			0.00035	0.00366398
935	MSTRG.27984	PRELID2	5:145471798-145835369	11.8607	2.39195	-2.30993	0.00035	0.00366398
936	MSTRG.2873	SMYD2	1:214281101-214337131	20.3662	6.84545	-1.57296	0.00035	0.00366398
937	MSTRG.30470	GPNMB	7:23235966-23275108	21.4722	8.25984	-1.37828	0.00035	0.00366398
938	MSTRG.32117	PPP1R3B	8:9136096-9151574	7.55984	3.63605	-1.05598	0.00035	0.00366398
939	MSTRG.32165	CTSB	8:11842523-11869448	39.1323	20.2166	-0.952822	0.00035	0.00366398
940	MSTRG.32481	AP3M2	8:42152945-42171673	14.4501	4.59202	-1.65388	0.00035	0.00366398
941	MSTRG.3432	-	10:14518556-14774897	7.63152	0.958138	-2.99366	0.00035	0.00366398
942	MSTRG.34719	SAPCD2	9:137057662-137070588	26.9957	16.6652	-0.695891	0.00035	0.00366398
943	MSTRG.35321	FTX,MKRN5P,RN7SL648P	X:73944183-74293574	110.595	35.3426	-1.64581	0.00035	0.00366398
944	MSTRG.35450	TCEAL1,TCEAL3	X:103607450-103630953	30.4712	13.6576	-1.15774	0.00035	0.00366398
945	MSTRG.5534	VEGFB	11:64234537-64238793	27.267	13.2739	-1.03857	0.00035	0.00366398
946	MSTRG.8110	-	12:115953871-116277601	15.3818	2.44883	-2.65106	0.00035	0.00366398
947	ENSG00000142920	AZIN2	1:33081103-33120530	1.723	0.211605	-3.02548	0.0004	0.00408763
948	ENSG00000166801	FAM111A	11:59130132-59155039	19.0913	6.23896	-1.61354	0.0004	0.00408763
949	ENSG00000251211	AC136632.2	5:178165701-178166562	1.5259			0.0004	0.00408763
950	MSTRG.11745	AC118658.2,IGF1R,MIR4714	15:98630452-99135593	282.503	135.179	-1.0634	0.0004	0.00408763
951	MSTRG.11951	CCNF	16:2429393-2459979	16.8926	6.65343	-1.34422	0.0004	0.00408763
952	MSTRG.17342	-	19:38587640-38769904	12.4959	4.25435	-1.55444	0.0004	0.00408763
953	MSTRG.17389	-	19:40028259-40094406	4.40303	1.5928	-1.46693	0.0004	0.00408763
954	MSTRG.21448	-	20:52021962-52022474	4.30293			0.0004	0.00408763
955	MSTRG.22609	MB	22:35606763-35637951	11.2007	1.40859	-2.99126	0.0004	0.00408763
956	MSTRG.2310	-	1:164555583-164899296	9.79236	0.306344	-4.99843	0.0004	0.00408763
957	MSTRG.24695	RPL23AP42	3:161423041-161448242	52.9893	19.9055	-1.41254	0.0004	0.00408763
958	MSTRG.25255	AC024937.3	3:195941270-196003306	12.6633	2.44868	-2.37058	0.0004	0.00408763
959	MSTRG.2570	-	1:189398468-189403366	5.70419	0.304913	-4.22555	0.0004	0.00408763
960	MSTRG.27111	CHCHD2P2	5:69333928-69334249	8.01178			0.0004	0.00408763
961	MSTRG.31432	-	7:105605066-105876604	2.9939	0.444607	-2.75142	0.0004	0.00408763
962	MSTRG.35470	-	X:107676667-107677008	8.18794			0.0004	0.00408763
963	MSTRG.4828	AC132217.1,IGF2,INS,INS-IGF2	11:2129111-2161341	6.11153	1.28627	-2.24834	0.0004	0.00408763
964	MSTRG.6737	-	12:11649853-11895402	3.93415	0.46779	-3.07212	0.0004	0.00408763
965	MSTRG.7349	CBX5,MIR3198-2	12:54230939-54351849	44.9942	13.4288	-1.74441	0.0004	0.00408763
966	MSTRG.7354	HNRNPA1	12:54230939-54351849	392.826	171.656	-1.19437	0.0004	0.00408763
967	ENSG00000205413	SAMD9	7:93099512-93118023	2.57646	0.736685	-1.80627	0.00045	0.00449155
968	ENSG00000254338	MAFA-AS1	8:143417678-143419150	4.15649			0.00045	0.00449155
969	ENSG00000258441	LINC00641	14:21200078-21206900	3.83704	1.0123	-1.92236	0.00045	0.00449155
970	MSTRG.11965	-	16:2902387-2902881	4.55339			0.00045	0.00449155
971	MSTRG.12942	NDRG4	16:58462845-58513628	8.3365	4.01935	-1.05248	0.00045	0.00449155
972	MSTRG.1517	AL359258.1,NBPF4	1:108222345-108471796	9.68712	1.6576	-2.54697	0.00045	0.00449155
973	MSTRG.16070	PIAS2	18:46803223-47102243	35.0149	14.585	-1.26348	0.00045	0.00449155
974	MSTRG.1620	-	1:113686975-113687311	8.14084			0.00045	0.00449155
975	MSTRG.16996	-	19:18683676-18782333	4.28435	1.3073	-1.71248	0.00045	0.00449155
976	MSTRG.17224	COX6B1	19:35648222-35658861	95.3913	51.5277	-0.88851	0.00045	0.00449155
977	MSTRG.19167	AC108058.1	2:105334026-105438513	5.12853	0.392424	-3.70806	0.00045	0.00449155
978	MSTRG.22763	-	22:41931536-41936967	3.9107	0.410992	-3.25024	0.00045	0.00449155
979	MSTRG.24300	-	3:129375513-129375954	5.2808			0.00045	0.00449155
980	MSTRG.29445	SMIM8	6:87282977-87399749	9.05358	1.87445	-2.27202	0.00045	0.00449155
981	MSTRG.29720	-	6:120132421-120132691	16.4914			0.00045	0.00449155
982	MSTRG.30936	-	7:74762232-74762621	7.22783			0.00045	0.00449155
983	MSTRG.32428	-	8:38065457-38065918	5.2024			0.00045	0.00449155
984	MSTRG.33062	-	8:114653007-114654689	22.437	3.66622	-2.61352	0.00045	0.00449155
985	MSTRG.34059	-	9:94479230-94485883	3.74143	1.71044	-1.12922	0.00045	0.00449155
986	MSTRG.34777	-	X:2598989-2599262	19.5983			0.00045	0.00449155
987	MSTRG.34879	RBBP7	X:16786426-16870414	44.8444	22.6369	-0.986253	0.00045	0.00449155
988	MSTRG.35028	MAOA	X:43654906-43746824	13.7732	3.47293	-1.98764	0.00045	0.00449155
989	MSTRG.4317	AL365273.2,CC2D2B,ENTPD1	10:95711778-96090238	7.83569	2.36723	-1.72686	0.00045	0.00449155
990	MSTRG.4479	MXI1	10:110207604-110287365	23.0756	11.7631	-0.972108	0.00045	0.00449155
991	MSTRG.4716	IFITM1,IFITM2	11:307630-330122	57.6193	11.4377	-2.33276	0.00045	0.00449155
992	MSTRG.6657	CDCA3	12:6839953-6852066	15.9787	6.40397	-1.31911	0.00045	0.00449155
993	MSTRG.7054	-	12:33930372-33937447	4.88412	0.221307	-4.46398	0.00045	0.00449155
994	MSTRG.8428	ZNF891	12:133079837-133130473	2.50826	0.931826	-1.42856	0.00045	0.00449155
995	MSTRG.8837	SLITRK6	13:85792789-85799488	5.97306	0.844681	-2.82199	0.00045	0.00449155
996	ENSG00000115526	CHST10	2:100391859-100417656	2.758	0.511057	-2.43207	0.0005	0.00487904
997	ENSG00000185345	PRKN	6:161347419-163324530	10.5752	0.151778	-6.12257	0.0005	0.00487904
998	MSTRG.11675	-	15:92826985-92827280	14.3941			0.0005	0.00487904
999	MSTRG.13742	ACAP1	17:7336528-7351478	7.30699	1.90938	-1.93617	0.0005	0.00487904
1000	MSTRG.17285	ZNF345	19:36797517-36916291	4.04742	0.713599	-2.50381	0.0005	0.00487904
1001	MSTRG.18709	-	2:65272018-65272364	8.96306			0.0005	0.00487904
1002	MSTRG.19005	-	2:92197031-92197664	4.60226			0.0005	0.00487904
1003	MSTRG.23811	SUCLG2	3:67360459-67654614	22.2982	12.6223	-0.820949	0.0005	0.00487904
1004	MSTRG.24167	-	3:120686680-120783069	5.72131	1.1055	-2.37165	0.0005	0.00487904
1005	MSTRG.24839	-	3:177019339-177228000	14.3409	3.62941	-1.98233	0.0005	0.00487904
1006	MSTRG.26060	NPNT	4:105552619-106022478	14.8289	3.71168	-1.99827	0.0005	0.00487904
1007	MSTRG.26146	KLHL2P1	4:119296418-119407963	14.3871	1.31654	-3.44995	0.0005	0.00487904
1008	MSTRG.2649	-	1:202084567-202089283	5.48221	0.338957	-4.01558	0.0005	0.00487904
1009	MSTRG.29628	-	6:110609977-110815958	5.8957	1.48675	-1.9875	0.0005	0.00487904
1010	MSTRG.30185	HRAT92	7:520353-525232	3.83457	0.466747	-3.03835	0.0005	0.00487904
1011	MSTRG.32061	-	8:83704-84469	1.73594			0.0005	0.00487904
1012	MSTRG.33436	-	8:144327320-144327731	6.379			0.0005	0.00487904
1013	MSTRG.33920	-	9:75745961-75746327	7.5968			0.0005	0.00487904
1014	MSTRG.35136	KANTR	X:53093709-53170914	12.4812	3.57669	-1.80305	0.0005	0.00487904
1015	MSTRG.4649	PTPRE	10:127907060-128085855	10.0349	1.69597	-2.56484	0.0005	0.00487904
1016	MSTRG.4757	RASSF7	11:537526-564021	29.2755	10.5759	-1.46891	0.0005	0.00487904
1017	MSTRG.4922	AC107884.1	11:7238777-7512515	2.45542	0.199997	-3.61792	0.0005	0.00487904
1018	MSTRG.5708	ALDH3B2	11:67662161-67681200	9.21068	2.75242	-1.7426	0.0005	0.00487904
1019	MSTRG.6501	ZBTB44	11:130226676-130314686	12.9577	6.38154	-1.02183	0.0005	0.00487904
1020	MSTRG.9929	-	14:75297366-75298034	2.84106			0.0005	0.00487904
1021	ENSG00000128596	CCDC136	7:128790756-128822132	1.87691	0.158132	-3.56915	0.00055	0.00525164
1022	MSTRG.11719	-	15:96348704-96349113	5.96646			0.00055	0.00525164
1023	MSTRG.13276	-	16:78099412-79212667	5.174	1.375	-1.91185	0.00055	0.00525164
1024	MSTRG.13548	RPA1	17:1779484-1900082	17.548	6.91058	-1.34443	0.00055	0.00525164
1025	MSTRG.15575	GCGR	17:81804131-81814013	6.20257	0.424576	-3.86877	0.00055	0.00525164
1026	MSTRG.16794	-	19:13170979-13171378	5.16212			0.00055	0.00525164
1027	MSTRG.17105	-	19:24149715-24150139	4.95746			0.00055	0.00525164
1028	MSTRG.17232	LRFN3	19:35935357-35945767	7.58394	2.046	-1.89015	0.00055	0.00525164
1029	MSTRG.19312	-	2:117531183-117624929	4.67406	0.300757	-3.95801	0.00055	0.00525164
1030	MSTRG.22067	TFF3	21:42311666-42315651	46.9251	5.86645	-2.9998	0.00055	0.00525164
1031	MSTRG.22072	ABCG1	21:42199688-42297244	12.0432	4.75666	-1.3402	0.00055	0.00525164
1032	MSTRG.24455	-	3:141453623-141455982	15.081	0.853353	-4.14345	0.00055	0.00525164
1033	MSTRG.25169	-	4:1390320-1390708	6.73135			0.00055	0.00525164
1034	MSTRG.25241	AC233280.20,LINC00969,MIR570,MUC20,SDHAP2	3:195658061-195741123	85.1774	51.6315	-0.722218	0.00055	0.00525164
1035	MSTRG.27027	-	5:67231881-67232445	3.55363			0.00055	0.00525164
1036	MSTRG.27610	-	5:116083806-116412762	4.8287	0.54725	-3.14136	0.00055	0.00525164
1037	MSTRG.27713	-	5:131399136-131399585	5.93217			0.00055	0.00525164
1038	MSTRG.29238	EFHC1,PAQR8	6:52361420-52576915	19.5782	7.05271	-1.473	0.00055	0.00525164
1039	MSTRG.30224	ELFN1	7:1688118-1747954	3.22969	0.90593	-1.83392	0.00055	0.00525164
1040	MSTRG.30757	ERV3-1,ZNF117	7:64971775-65006743	21.8235	6.14689	-1.82795	0.00055	0.00525164
1041	MSTRG.31535	LINC00998	7:113100662-113146330	37.4145	18.2847	-1.03296	0.00055	0.00525164
1042	MSTRG.33681	-	9:32963542-32963857	9.56984			0.00055	0.00525164
1043	MSTRG.3385	-	10:12349481-12835545	4.10089	0.436376	-3.23229	0.00055	0.00525164
1044	MSTRG.34726	GRIN1	9:137138389-137172409	2.38168	0.136992	-4.11981	0.00055	0.00525164
1045	MSTRG.360	-	1:16167160-16167577	4.6774			0.00055	0.00525164
1046	MSTRG.4019	AL731563.1	10:73007216-73096974	7.68711	2.15511	-1.83468	0.00055	0.00525164
1047	MSTRG.4136	ZMIZ1	10:79068982-79316528	24.2173	7.56457	-1.67871	0.00055	0.00525164
1048	MSTRG.5175	LINC00294	11:33039416-33191598	8.98712	0.9155	-3.29523	0.00055	0.00525164
1049	MSTRG.5220	-	11:44245699-44245984	13.2052			0.00055	0.00525164
1050	MSTRG.7228	-	12:50307114-50307496	7.76044			0.00055	0.00525164
1051	MSTRG.8378	-	12:131226496-131237523	10.9805	0.60632	-4.17872	0.00055	0.00525164
1052	ENSG00000135502	SLC26A10	12:57610179-57633355	3.13698	0.0960141	-5.02998	0.0006	0.00560428
1053	MSTRG.12124	-	16:9038716-9039140	5.1244			0.0006	0.00560428
1054	MSTRG.127	-	1:2415839-2416294	3.3533			0.0006	0.00560428
1055	MSTRG.14078	-	17:27317130-27317459	11.0279			0.0006	0.00560428
1056	MSTRG.14637	KIF18B	17:44924708-44947711	8.43036	4.40424	-0.936701	0.0006	0.00560428
1057	MSTRG.1808	ACP6	1:147629651-147670496	25.7896	12.8746	-1.00227	0.0006	0.00560428
1058	MSTRG.19012	-	2:94179370-94179706	8.43594			0.0006	0.00560428
1059	MSTRG.21257	-	20:44289016-44289346	8.87217			0.0006	0.00560428
1060	MSTRG.2398	-	1:173861179-173861542	6.87655			0.0006	0.00560428
1061	MSTRG.26791	-	5:37379211-37753435	4.88803	0.890506	-2.45656	0.0006	0.00560428
1062	MSTRG.2725	ETNK2	1:204131061-204152003	10.9999	5.67472	-0.954872	0.0006	0.00560428
1063	MSTRG.27675	LMNB1	5:126776622-126837020	39.9423	23.273	-0.77926	0.0006	0.00560428
1064	MSTRG.28056	GM2A	5:151181051-151270440	9.1641	4.12247	-1.15248	0.0006	0.00560428
1065	MSTRG.28974	ITPR3	6:33620364-33711727	25.4114	16.111	-0.657431	0.0006	0.00560428
1066	MSTRG.29639	CCDC162P	6:109165830-109355063	8.03019	2.44166	-1.71757	0.0006	0.00560428
1067	MSTRG.3015	-	1:228428876-228429287	6.31913			0.0006	0.00560428
1068	MSTRG.30978	-	7:74936484-74936713	50.2945			0.0006	0.00560428
1069	MSTRG.3161	CHML,OPN3	1:241532133-241802133	28.3579	13.9478	-1.02372	0.0006	0.00560428
1070	MSTRG.34902	-	X:19975353-19975758	5.29795			0.0006	0.00560428
1071	MSTRG.35216	-	X:63343226-63561071	8.30796	2.18134	-1.92928	0.0006	0.00560428
1072	MSTRG.5617	PACS1	11:66070362-66251183	74.5795	36.9987	-1.0113	0.0006	0.00560428
1073	MSTRG.7056	ALG10	12:34022280-34056740	17.5157	7.13756	-1.29514	0.0006	0.00560428
1074	MSTRG.7652	-	12:74503701-74509456	5.41069	0.30708	-4.13913	0.0006	0.00560428
1075	MSTRG.9713	-	14:66212809-67181803	5.99596	1.62347	-1.88491	0.0006	0.00560428
1076	MSTRG.10215	DEGS2	14:99971448-100160163	8.14273	0.987128	-3.0442	0.00065	0.00598666
1077	MSTRG.13226	-	16:78003340-78003703	7.27415			0.00065	0.00598666
1078	MSTRG.1520	SLC25A24P2	1:108222345-108471796	48.3847	11.8133	-2.03414	0.00065	0.00598666
1079	MSTRG.16585	ANGPTL4	19:8363288-8404434	21.7312	1.6304	-3.73647	0.00065	0.00598666
1080	MSTRG.17301	-	19:37732537-37732959	6.36016			0.00065	0.00598666
1081	MSTRG.17599	C5AR2	19:47332146-47347327	9.11961	1.21395	-2.90926	0.00065	0.00598666
1082	MSTRG.19872	PDK1	2:172427353-172608669	25.7991	9.4269	-1.45246	0.00065	0.00598666
1083	MSTRG.218	-	1:8189823-8192770	10.1427			0.00065	0.00598666
1084	MSTRG.23900	GBE1	3:81489698-81762161	29.004	12.0151	-1.2714	0.00065	0.00598666
1085	MSTRG.32362	KIF13B	8:29067278-29263124	6.50226	2.86189	-1.18397	0.00065	0.00598666
1086	MSTRG.3330	-	10:8638271-8638624	9.70431			0.00065	0.00598666
1087	MSTRG.33826	-	9:41384091-41384538	5.64058			0.00065	0.00598666
1088	MSTRG.34430	-	9:127422011-127422402	7.00983			0.00065	0.00598666
1089	MSTRG.34515	DNM1	9:128166063-128255802	16.773	4.27636	-1.97169	0.00065	0.00598666
1090	MSTRG.3877	ANK3	10:60026297-60733490	25.7442	8.65216	-1.57312	0.00065	0.00598666
1091	MSTRG.4752	AC137894.1	11:528906-529659	2.11922			0.00065	0.00598666
1092	MSTRG.4834	KCNQ1OT1	11:2444683-2861568	11.7102	7.49241	-0.644269	0.00065	0.00598666
1093	MSTRG.504	RPL11	1:23691637-23696425	482.228	310.486	-0.635188	0.00065	0.00598666
1094	MSTRG.7509	AC079866.2	12:63844292-64162221	6.51155	1.79913	-1.85571	0.00065	0.00598666
1095	MSTRG.11475	-	15:81427447-81871125	5.59807	0.557048	-3.32906	0.0007	0.00634203
1096	MSTRG.12236	-	16:14329089-14329404	11.2261			0.0007	0.00634203
1097	MSTRG.14842	XYLT2	17:50346091-50365232	21.3144	11.9983	-0.828997	0.0007	0.00634203
1098	MSTRG.15603	-	17:81883374-81887670	3.09601	0.920957	-1.74921	0.0007	0.00634203
1099	MSTRG.15643	TBCD	17:82752063-83060735	59.0584	25.2768	-1.22433	0.0007	0.00634203
1100	MSTRG.17647	LMTK3	19:48485270-48513189	3.37205	1.68922	-0.997264	0.0007	0.00634203
1101	MSTRG.17815	-	19:52588504-52690496	3.75605	0.42509	-3.14338	0.0007	0.00634203
1102	MSTRG.19003	-	2:87678692-87679191	4.75693			0.0007	0.00634203
1103	MSTRG.19587	YWHAEP5	2:138288028-138288793	2.74078			0.0007	0.00634203
1104	MSTRG.21465	AL354993.2	20:52972406-53505665	7.76464	3.25948	-1.25228	0.0007	0.00634203
1105	MSTRG.23471	-	3:48402492-48402945	5.67796			0.0007	0.00634203
1106	MSTRG.24532	PLSCR1	3:146515179-146544864	32.2014	15.5058	-1.05432	0.0007	0.00634203
1107	MSTRG.24722	-	3:165998460-165998702	29.928			0.0007	0.00634203
1108	MSTRG.28570	JARID2	6:15245574-15522040	11.8442	6.58435	-0.847068	0.0007	0.00634203
1109	MSTRG.28931	AL645922.1,C2,CFB	6:31897784-31952084	7.41878	2.053	-1.85345	0.0007	0.00634203
1110	MSTRG.29647	-	6:111292681-111292914	35.7487			0.0007	0.00634203
1111	MSTRG.29993	ARMT1	6:151452257-151470101	63.9652	34.6551	-0.884219	0.0007	0.00634203
1112	MSTRG.3197	-	1:245749341-246507312	6.59379	0.572553	-3.52563	0.0007	0.00634203
1113	MSTRG.31997	-	7:152642343-152642736	7.65047			0.0007	0.00634203
1114	MSTRG.3323	-	10:7158623-7411486	4.26748	0.925159	-2.20561	0.0007	0.00634203
1115	MSTRG.33677	-	9:32225839-32226319	4.89233			0.0007	0.00634203
1116	MSTRG.34800	-	X:7814253-7814522	22.7054			0.0007	0.00634203
1117	MSTRG.35004	AL121578.3,SYTL5	X:37349274-38688920	10.8378	0.250247	-5.43658	0.0007	0.00634203
1118	MSTRG.35454	-	X:103913552-103913872	10.8239			0.0007	0.00634203
1119	MSTRG.35738	-	X:138614730-139222777	14.4259	2.72525	-2.4042	0.0007	0.00634203
1120	MSTRG.865	-	1:41490886-41491151	16.2317			0.0007	0.00634203
1121	MSTRG.996	-	1:47414879-47415457	3.28614			0.0007	0.00634203
1122	ENSG00000099954	CECR2	22:17359948-17558149	3.10441	0.22651	-3.77668	0.00075	0.00669821
1123	ENSG00000167741	GGT6	17:4556926-4560818	4.80898	0.762649	-2.65664	0.00075	0.00669821
1124	ENSG00000197816	CCDC180	9:97156569-97378524	2.21908	0.110888	-4.32279	0.00075	0.00669821
1125	MSTRG.14506	-	17:41538272-41538575	10.5248			0.00075	0.00669821
1126	MSTRG.16617	-	19:9950174-9956150	4.73013	2.42518	-0.963785	0.00075	0.00669821
1127	MSTRG.19026	KCNIP3	2:95297303-95386083	7.83527	0.786759	-3.31599	0.00075	0.00669821
1128	MSTRG.21788	-	21:9529962-9677472	6.09355	1.65565	-1.87988	0.00075	0.00669821
1129	MSTRG.21902	TIAM1	21:31118415-31560487	11.3099	4.80167	-1.23597	0.00075	0.00669821
1130	MSTRG.23170	-	3:18995775-18996077	10.6361			0.00075	0.00669821
1131	MSTRG.23202	-	3:23203019-23591793	5.00243	1.61245	-1.63337	0.00075	0.00669821
1132	MSTRG.23503	-	3:48669655-48670167	4.43146			0.00075	0.00669821
1133	MSTRG.25043	XXYLT1	3:195068278-195271167	14.8367	7.0268	-1.07823	0.00075	0.00669821
1134	MSTRG.26861	EMB	5:50344195-50443248	35.2827	20.2297	-0.802487	0.00075	0.00669821
1135	MSTRG.27191	F2RL1	5:76818932-76835315	29.8846	17.5217	-0.77026	0.00075	0.00669821
1136	MSTRG.2878	CENPF	1:214603194-214664588	26.8366	10.131	-1.40543	0.00075	0.00669821
1137	MSTRG.29800	AL023284.4	6:136335713-136336087	5.00384			0.00075	0.00669821
1138	MSTRG.30940	GTF2I	7:74628815-74760692	123.797	60.907	-1.02329	0.00075	0.00669821
1139	MSTRG.34528	-	9:129172082-129172439	6.59098			0.00075	0.00669821
1140	MSTRG.35179	-	X:55908122-56015173	6.92989	0.300142	-4.52911	0.00075	0.00669821
1141	MSTRG.7462	AGAP2	12:57723760-57760407	6.85452	0.622468	-3.46098	0.00075	0.00669821
1142	MSTRG.8631	-	13:40822295-40921774	5.04526	0.594525	-3.08512	0.00075	0.00669821
1143	ENSG00000236581	STARD13-AS	13:33103134-33350630	5.11312	1.75578	-1.54209	0.0008	0.00699149
1144	ENSG00000241081	AF111169.1	14:76886376-76886750	2.11577			0.0008	0.00699149
1145	ENSG00000249004	PRMT5P1	4:147458723-147459321	2.48254			0.0008	0.00699149
1146	MSTRG.11794	-	16:39815-40121	10.9751			0.0008	0.00699149
1147	MSTRG.11968	-	16:2532422-2537941	2.66988	0.927559	-1.52526	0.0008	0.00699149
1148	MSTRG.15055	-	17:62451582-62451886	10.302			0.0008	0.00699149
1149	MSTRG.1522	-	1:108222345-108471796	22.1398	0.479321	-5.5295	0.0008	0.00699149
1150	MSTRG.16395	TLE2	19:2997637-3047635	10.9989	4.157	-1.40374	0.0008	0.00699149
1151	MSTRG.16962	B3GNT3	19:17794827-17813475	6.67118	0.645317	-3.36986	0.0008	0.00699149
1152	MSTRG.17104	-	19:24145103-24145541	4.58048			0.0008	0.00699149
1153	MSTRG.19014	-	2:94258712-94259063	7.41329			0.0008	0.00699149
1154	MSTRG.19710	NEB	2:151409882-151734487	1.96571	0.154068	-3.67341	0.0008	0.00699149
1155	MSTRG.20523	CHRND	2:232525992-232538532	3.83946	0.206725	-4.21511	0.0008	0.00699149
1156	MSTRG.21442	-	20:51965615-51966189	3.33157			0.0008	0.00699149
1157	MSTRG.21651	-	20:62384808-62385315	3.909			0.0008	0.00699149
1158	MSTRG.21778	-	21:9684008-9684352	10.7593			0.0008	0.00699149
1159	MSTRG.28000	-	5:147985782-147986132	7.72154			0.0008	0.00699149
1160	MSTRG.28024	-	5:149488108-149488486	6.79958			0.0008	0.00699149
1161	MSTRG.29383	-	6:80569240-80569508	5.10267			0.0008	0.00699149
1162	MSTRG.29431	-	6:85817383-85817866	4.28			0.0008	0.00699149
1163	MSTRG.30455	CDCA7L	7:21543214-21946084	19.8905	8.41682	-1.24074	0.0008	0.00699149
1164	MSTRG.31522	-	7:110663050-111562517	6.01725	1.68396	-1.83725	0.0008	0.00699149
1165	MSTRG.32004	-	7:152759748-152855378	4.29915	0.988992	-2.12002	0.0008	0.00699149
1166	MSTRG.33400	EPPK1	8:143857323-143976734	96.9084	39.1585	-1.30729	0.0008	0.00699149
1167	MSTRG.34028	WNK2	9:93184209-93346414	6.16172	2.42476	-1.34549	0.0008	0.00699149
1168	MSTRG.35385	-	X:99287112-99287464	7.26727			0.0008	0.00699149
1169	MSTRG.35741	ATP11C	X:139726345-139945276	11.0072	5.37209	-1.03489	0.0008	0.00699149
1170	MSTRG.3630	-	10:31959570-31959953	7.01041			0.0008	0.00699149
1171	MSTRG.4384	LZTS2	10:100996617-101031157	12.397	6.56642	-0.916812	0.0008	0.00699149
1172	MSTRG.503	-	1:23725901-23726183	14.3838			0.0008	0.00699149
1173	MSTRG.5824	-	11:73299597-73302188	6.30626	0.566713	-3.47609	0.0008	0.00699149
1174	MSTRG.6065	PRSS23	11:86791058-86955391	29.368	14.0022	-1.06859	0.0008	0.00699149
1175	MSTRG.6317	BACE1	11:117232624-117413391	17.3784	5.07755	-1.77509	0.0008	0.00699149
1176	MSTRG.782	-	1:37492043-37492365	9.29878			0.0008	0.00699149
1177	MSTRG.9361	-	14:39560421-39560723	13.4615			0.0008	0.00699149
1178	MSTRG.9439	-	14:50949624-50950049	4.71064			0.0008	0.00699149
1179	ENSG00000090539	CHRD	3:184380072-184390736	2.61796	0.438477	-2.57787	0.00085	0.00732372
1180	ENSG00000142065	ZFP14	19:36334452-36379199	3.43211	0.588046	-2.54509	0.00085	0.00732372
1181	ENSG00000161082	CELF5	19:3224702-3303003	1.97935	0.0738433	-4.74442	0.00085	0.00732372
1182	ENSG00000256771	ZNF253	19:19865885-19895847	7.50794	2.18581	-1.78025	0.00085	0.00732372
1183	MSTRG.13112	-	16:71819654-71819968	10.1373			0.00085	0.00732372
1184	MSTRG.13129	-	16:71810847-71811186	7.84433			0.00085	0.00732372
1185	MSTRG.13159	-	16:72283300-72665009	5.87782	0.384485	-3.93428	0.00085	0.00732372
1186	MSTRG.13354	-	16:84470731-84474679	3.57346	0.72154	-2.30817	0.00085	0.00732372
1187	MSTRG.15971	DSC2	18:31058839-31162856	14.6052	8.66627	-0.753001	0.00085	0.00732372
1188	MSTRG.159	MEGF6	1:3489919-3611495	5.5272	1.62971	-1.76193	0.00085	0.00732372
1189	MSTRG.2236	-	1:160786949-160787188	27.0909			0.00085	0.00732372
1190	MSTRG.22958	RABL2B	22:50756947-50801309	11.6288	4.72661	-1.29882	0.00085	0.00732372
1191	MSTRG.24070	-	3:112724121-112730054	3.3065	0.282362	-3.54969	0.00085	0.00732372
1192	MSTRG.27694	-	5:127703388-128083172	4.46983	0.3634	-3.62059	0.00085	0.00732372
1193	MSTRG.29861	-	6:142290553-142290865	9.97322			0.00085	0.00732372
1194	MSTRG.30249	TTYH3	7:2631950-2664802	19.5698	9.99513	-0.969331	0.00085	0.00732372
1195	MSTRG.30419	-	7:16924484-16924816	8.31715			0.00085	0.00732372
1196	MSTRG.31941	-	7:149932821-149933090	16.4975			0.00085	0.00732372
1197	MSTRG.31947	-	7:150226462-150226746	13.5441			0.00085	0.00732372
1198	MSTRG.33069	-	8:114728448-114733949	3.08976	1.35541	-1.18876	0.00085	0.00732372
1199	MSTRG.33865	-	9:63820416-63820644	40.7199			0.00085	0.00732372
1200	MSTRG.4518	TCF7L2	10:112950249-113167678	8.46779	3.4282	-1.30453	0.00085	0.00732372
1201	MSTRG.5752	CCND1	11:69641086-69675416	501.378	239.725	-1.06452	0.00085	0.00732372
1202	ENSG00000213366	GSTM2	1:109656080-109709551	1.98646	0.348087	-2.51268	0.0009	0.00767071
1203	MSTRG.118	SKI	1:2228694-2310119	15.8205	7.89202	-1.00333	0.0009	0.00767071
1204	MSTRG.14944	-	17:57255850-57684685	6.73394	1.51114	-2.15581	0.0009	0.00767071
1205	MSTRG.17852	TNNT1	19:55132793-55149354	74.87	37.6414	-0.992067	0.0009	0.00767071
1206	MSTRG.19011	-	2:93889483-93920729	12.0724			0.0009	0.00767071
1207	MSTRG.20999	-	20:31579601-31579958	6.50919			0.0009	0.00767071
1208	MSTRG.23690	FLNB	3:58008399-58172251	49.2256	29.6963	-0.729125	0.0009	0.00767071
1209	MSTRG.26409	MARCH1	4:163524297-164384050	5.39848	1.21376	-2.15307	0.0009	0.00767071
1210	MSTRG.27064	-	5:66596360-67169595	4.92502	0.449165	-3.45481	0.0009	0.00767071
1211	MSTRG.31784	KIAA1549	7:138706294-138981318	2.61213	1.17814	-1.14871	0.0009	0.00767071
1212	MSTRG.3193	AC092801.1	1:245749341-246507312	4.31677	0.760033	-2.50582	0.0009	0.00767071
1213	MSTRG.33070	-	8:114734722-114736734	7.04526	1.50206	-2.22971	0.0009	0.00767071
1214	MSTRG.5720	-	11:68260674-68261276	2.42056			0.0009	0.00767071
1215	MSTRG.6700	SLC2A3	12:7812511-7970724	3.81439	0.388288	-3.29625	0.0009	0.00767071
1216	MSTRG.7878	DRAM1	12:101877350-102012130	6.21489	2.00792	-1.63003	0.0009	0.00767071
1217	MSTRG.10204	-	14:100172788-100189333	3.37032	1.09219	-1.62567	0.00095	0.00800476
1218	MSTRG.11350	SNX33	15:75636138-75662301	3.04312	0.837009	-1.86224	0.00095	0.00800476
1219	MSTRG.11617	-	15:90001391-90102504	5.95702	0.601315	-3.3084	0.00095	0.00800476
1220	MSTRG.16308	PALM	19:708938-748329	26.6032	9.50617	-1.48466	0.00095	0.00800476
1221	MSTRG.21134	EPB41L1	20:36091503-36232799	9.84114	3.69912	-1.41164	0.00095	0.00800476
1222	MSTRG.22713	-	22:40739145-40739482	8.75552			0.00095	0.00800476
1223	MSTRG.25779	SCD5	4:82629538-82798857	6.57597	1.24125	-2.40541	0.00095	0.00800476
1224	MSTRG.26363	FHDC1	4:152936351-152979696	2.11645	0.827175	-1.35538	0.00095	0.00800476
1225	MSTRG.28224	SH3PXD2B	5:172324999-172454523	4.20762	1.65879	-1.34288	0.00095	0.00800476
1226	MSTRG.31552	-	7:113639819-113642250	6.18138	0.60782	-3.34621	0.00095	0.00800476
1227	MSTRG.31942	-	7:149995638-149995989	7.84687			0.00095	0.00800476
1228	MSTRG.32309	-	8:25026186-25026477	13.6844			0.00095	0.00800476
1229	MSTRG.34215	PTPN3	9:109375465-109498313	8.55452	4.39013	-0.962423	0.00095	0.00800476
1230	MSTRG.35366	-	X:80670853-80809688	8.13167	1.54416	-2.39673	0.00095	0.00800476
1231	MSTRG.35763	CXorf40A	X:149476989-149550510	57.6389	16.9818	-1.76305	0.00095	0.00800476
1232	MSTRG.35791	PDZD4	X:153802165-153830565	3.74036	1.39365	-1.42431	0.00095	0.00800476
1233	MSTRG.7714	LIN7A	12:80792519-81759553	5.50257	0.800303	-2.78149	0.00095	0.00800476
1234	ENSG00000110436	SLC1A2	11:35251205-35421002	2.97772	0.0570856	-5.70493	0.001	0.00838272
1235	ENSG00000259820	AC083843.2	8:134792019-134798272	3.74516	1.34022	-1.48256	0.001	0.00838272
1236	MSTRG.15498	CARD14	17:80169991-80253500	19.0794	4.76133	-2.00258	0.001	0.00838272
1237	MSTRG.16978	SSBP4	19:18418863-18438301	50.8635	22.258	-1.19231	0.001	0.00838272
1238	MSTRG.29229	AL049555.1	6:54943166-54945099	13.882	4.70252	-1.56171	0.001	0.00838272
1239	MSTRG.33656	-	9:21802542-22121097	6.02345	0.284129	-4.40597	0.001	0.00838272
1240	MSTRG.7049	-	12:33858126-33861434	4.32582	0.434905	-3.3142	0.001	0.00838272
1241	MSTRG.8172	CIT,MIR1178	12:119685789-119877291	20.8189	9.7045	-1.10117	0.001	0.00838272
1242	ENSG00000213901	SLC23A3	2:219075316-219170827	3.66944	0.560558	-2.71063	0.00105	0.00874487
1243	MSTRG.16953	MAST3	19:18058994-18151692	4.75757	1.54612	-1.62157	0.00105	0.00874487
1244	MSTRG.2580	-	1:189732395-189732721	8.43562			0.00105	0.00874487
1245	MSTRG.29034	STK38	6:36493891-36547470	10.892	6.23158	-0.805593	0.00105	0.00874487
1246	MSTRG.30929	LAT2	7:74199651-74229834	1.47661	0.154778	-3.25402	0.00105	0.00874487
1247	ENSG00000145451	GLRA3	4:174636913-174829314	6.47194	0.254859	-4.66643	0.0011	0.00909621
1248	ENSG00000198691	ABCA4	1:93992834-94121132	2.90515	0.192344	-3.91685	0.0011	0.00909621
1249	MSTRG.12259	AC140504.1,C16orf45,MPV17L	16:15395753-15643166	107.223	27.8104	-1.94692	0.0011	0.00909621
1250	MSTRG.15533	BAHCC1	17:81395474-81466332	4.43183	1.13085	-1.97049	0.0011	0.00909621
1251	MSTRG.21165	-	20:37492471-37527931	4.12139	0.723791	-2.50949	0.0011	0.00909621
1252	MSTRG.24692	SPTSSB	3:161344791-161372880	466.481	182.61	-1.35305	0.0011	0.00909621
1253	MSTRG.28783	PSORS1C1	6:31114749-31140092	3.37345	0.309078	-3.44818	0.0011	0.00909621
1254	MSTRG.4159	TSPAN14	10:80454165-80535942	27.7292	14.9951	-0.886919	0.0011	0.00909621
1255	MSTRG.499	E2F2	1:23506429-23531220	2.85039	0.628885	-2.18029	0.0011	0.00909621
1256	MSTRG.5509	-	11:63959158-63962795	4.87608	0.471008	-3.3719	0.0011	0.00909621
1257	ENSG00000169129	AFAP1L2	10:114294823-114404756	3.64148	0.25816	-3.81819	0.00115	0.00941098
1258	MSTRG.10917	GLDN	15:51341628-51408013	7.55523	1.56569	-2.27068	0.00115	0.00941098
1259	MSTRG.12446	AC008741.2	16:25257951-25261066	5.37888	1.47432	-1.86726	0.00115	0.00941098
1260	MSTRG.14042	-	17:21230179-21234522	3.08364	1.04172	-1.56566	0.00115	0.00941098
1261	MSTRG.19955	TTC30A	2:177603088-177618966	3.12104	1.1535	-1.43601	0.00115	0.00941098
1262	MSTRG.1995	S100A4	1:153543612-153550136	25.9508	3.1223	-3.0551	0.00115	0.00941098
1263	MSTRG.21383	-	20:47209213-47373617	6.15606	1.22959	-2.32383	0.00115	0.00941098
1264	MSTRG.21870	-	21:18561264-18760003	5.05146	0.525922	-3.26378	0.00115	0.00941098
1265	MSTRG.24305	AL449212.1	3:129381297-129399655	7.06455	3.63056	-0.960405	0.00115	0.00941098
1266	MSTRG.24891	YEATS2	3:183697806-183812625	29.3082	15.2417	-0.943286	0.00115	0.00941098
1267	MSTRG.2564	-	1:189149400-189316281	8.21648	0.291892	-4.81501	0.00115	0.00941098
1268	MSTRG.27110	CCDC125,CFL1P5	5:69280174-69333926	46.0947	16.2474	-1.50439	0.00115	0.00941098
1269	MSTRG.30815	-	7:66628766-66844826	6.24215	0.805545	-2.95401	0.00115	0.00941098
1270	MSTRG.32809	-	8:89609408-89757727	3.19267	0.194823	-4.03452	0.00115	0.00941098
1271	MSTRG.34007	SUSD3	9:93058687-93085138	7.46624	1.10207	-2.76016	0.00115	0.00941098
1272	MSTRG.5193	ELF5	11:34478792-34513805	10.8224	1.34166	-3.01193	0.00115	0.00941098
1273	ENSG00000110881	ASIC1	12:50057547-50083611	3.58974	0.652363	-2.46013	0.0012	0.00976783
1274	ENSG00000170325	PRDM10	11:129899705-130002835	7.00216	1.9798	-1.82245	0.0012	0.00976783
1275	ENSG00000197763	TXNRD3	3:126571778-126655155	8.0026	3.00791	-1.41171	0.0012	0.00976783
1276	MSTRG.22162	FTCD	21:46136261-46155567	6.09238	0.431635	-3.81912	0.0012	0.00976783
1277	MSTRG.9140	AL132780.5,C14orf93	14:22982697-23010166	13.035	4.38248	-1.57258	0.0012	0.00976783
1278	ENSG00000167925	GHDC	17:42188798-42194532	2.86718	0.60479	-2.24512	0.00125	0.0101042
1279	MSTRG.1125	PRKAA2	1:56645321-56715335	3.1813	1.50401	-1.0808	0.00125	0.0101042
1280	MSTRG.11345	COMMD4	15:75335890-75343224	25.8729	14.5422	-0.831199	0.00125	0.0101042
1281	MSTRG.17990	SH3YL1	2:217729-278283	39.1378	16.9303	-1.20896	0.00125	0.0101042
1282	MSTRG.22052	AL773572.1,PLAC4	21:41167800-41282518	8.6852	2.60905	-1.73504	0.00125	0.0101042
1283	MSTRG.22988	-	3:3700813-4467281	4.21351	0.460061	-3.19512	0.00125	0.0101042
1284	MSTRG.23536	DAG1	3:49468702-49535618	26.7579	14.1367	-0.920517	0.00125	0.0101042
1285	MSTRG.31107	-	7:86876905-87059699	6.13471	0.94842	-2.6934	0.00125	0.0101042
1286	MSTRG.4057	PPP3CB-AS1	10:73436427-73625953	2.9682	0.541671	-2.4541	0.00125	0.0101042
1287	ENSG00000168071	CCDC88B	11:64340222-64357534	5.48935	1.46197	-1.90873	0.0013	0.010429
1288	ENSG00000183762	KREMEN1	22:29073077-29168333	4.76542	1.85876	-1.35826	0.0013	0.010429
1289	MSTRG.11200	SMAD3	15:66984107-67195195	45.5579	25.5451	-0.834657	0.0013	0.010429
1290	MSTRG.14898	-	17:55448432-55511444	3.93992	1.45164	-1.44049	0.0013	0.010429
1291	MSTRG.14969	AC011195.2,TEX14,U3	17:58519836-58735611	45.6822	4.8151	-3.24599	0.0013	0.010429
1292	MSTRG.21661	NTSR1	20:62708836-62762771	2.94365	0.321346	-3.1954	0.0013	0.010429
1293	MSTRG.23904	-	3:83290164-83293428	4.41016	0.500003	-3.14082	0.0013	0.010429
1294	MSTRG.3018	TRIM17	1:228407380-228416861	4.48001	0.88235	-2.34408	0.0013	0.010429
1295	MSTRG.35500	AMOT,MIR4329	X:112774502-112840815	7.51601	0.533045	-3.81764	0.0013	0.010429
1296	MSTRG.5081	AC055860.1,SERGEF,TPH1	11:17734773-18042426	16.5233	6.57324	-1.32983	0.0013	0.010429
1297	MSTRG.12172	LINC01290	16:10326433-10580698	7.73007	0.336742	-4.52076	0.00135	0.0107315
1298	MSTRG.16999	CERS1	19:18868544-18896727	6.80571	3.12354	-1.12356	0.00135	0.0107315
1299	MSTRG.25106	-	3:197578212-197654944	4.11231	0.465039	-3.14452	0.00135	0.0107315
1300	MSTRG.26577	LPCAT1	5:1456479-1523977	63.3041	38.1176	-0.731843	0.00135	0.0107315
1301	MSTRG.27226	SCAMP1	5:78360582-78479071	37.4289	21.1565	-0.823053	0.00135	0.0107315
1302	MSTRG.30834	SPDYE21P	7:67279777-67287695	3.09917	0.62809	-2.30284	0.00135	0.0107315
1303	MSTRG.31805	AC004918.1,KIAA1147	7:141529202-141702156	8.42365	3.11344	-1.43594	0.00135	0.0107315
1304	MSTRG.34579	FIBCD1	9:130902437-130945520	20.2038	6.12495	-1.72185	0.00135	0.0107315
1305	MSTRG.4618	AC068896.1,EEF1AKMT2,FAM53B	10:124461833-124791870	25.9429	12.6503	-1.03617	0.00135	0.0107315
1306	MSTRG.6105	AMOTL1	11:94543839-94925521	12.4008	7.32246	-0.760036	0.00135	0.0107315
1307	MSTRG.95	LINC01770	1:1430538-1434573	3.11606			0.00135	0.0107315
1308	ENSG00000112796	ENPP5	6:46159186-46170971	8.85092	2.90862	-1.6055	0.0014	0.0110571
1309	ENSG00000171791	BCL2	18:63123345-63320128	4.43773	1.38814	-1.67666	0.0014	0.0110571
1310	MSTRG.15025	-	17:60526292-60550798	5.08949	0.551994	-3.2048	0.0014	0.0110571
1311	MSTRG.20656	D2HGDH	2:241731674-241768816	57.8267	29.9182	-0.950712	0.0014	0.0110571
1312	MSTRG.22907	-	22:47631673-48015622	5.49546	0.727235	-2.91775	0.0014	0.0110571
1313	MSTRG.26383	FGB	4:154562955-154571086	11.9538	2.35137	-2.34589	0.0014	0.0110571
1314	MSTRG.3218	-	1:247121974-247172016	3.7109	0.521399	-2.83131	0.0014	0.0110571
1315	MSTRG.7050	-	12:33872793-33876530	2.97085	0.736605	-2.01191	0.0014	0.0110571
1316	MSTRG.7331	CALCOCO1	12:53708516-53727745	26.9507	11.8108	-1.19022	0.0014	0.0110571
1317	ENSG00000178409	BEND3	6:107065181-107115269	2.25193	0.946891	-1.24989	0.00145	0.0113857
1318	ENSG00000185404	SP140L	2:230327183-230403732	11.9639	4.45511	-1.42516	0.00145	0.0113857
1319	MSTRG.25616	-	4:52872981-53366075	5.98153	1.07647	-2.4742	0.00145	0.0113857
1320	MSTRG.2756	-	1:205535922-205542298	3.90756	0.160298	-4.60744	0.00145	0.0113857
1321	MSTRG.28270	-	5:176238366-176345991	5.2037	0.296316	-4.13433	0.00145	0.0113857
1322	MSTRG.35195	-	X:57087533-57091745	3.04193	0.693371	-2.13329	0.00145	0.0113857
1323	MSTRG.35213	-	X:63343226-63561071	4.70972	0.637572	-2.88498	0.00145	0.0113857
1324	MSTRG.457	-	1:20806291-21176888	5.23393	0.796493	-2.71616	0.00145	0.0113857
1325	MSTRG.4652	MGMT	10:129467183-129768007	21.0706	10.9041	-0.950362	0.00145	0.0113857
1326	MSTRG.14484	IGFBP4	17:40443460-40457731	4.97461	1.57372	-1.66041	0.0015	0.0117106
1327	MSTRG.16859	TPM4	19:16044308-16103005	324.983	143.649	-1.17782	0.0015	0.0117106
1328	MSTRG.24241	-	3:126704219-126960406	10.3984	1.72043	-2.59552	0.0015	0.0117106
1329	MSTRG.27148	-	5:71850490-71851315	22.0409	6.06129	-1.86249	0.0015	0.0117106
1330	MSTRG.30446	-	7:19918980-20217404	6.05976	0.890513	-2.76655	0.0015	0.0117106
1331	MSTRG.30948	-	7:75996337-76048004	4.67784	1.43283	-1.70698	0.0015	0.0117106
1332	MSTRG.12260	-	16:15395753-15643166	10.0126	0.32111	-4.96261	0.00155	0.012028
1333	MSTRG.1453	AGL	1:99850083-99924023	4.31946	1.93231	-1.16052	0.00155	0.012028
1334	MSTRG.16969	PDE4C	19:18204729-18276303	2.84846	0.345676	-3.04269	0.00155	0.012028
1335	MSTRG.26043	-	4:109560204-109703583	6.94681	1.70595	-2.02577	0.00155	0.012028
1336	MSTRG.33247	-	8:127766079-128102362	25.0905	3.3648	-2.89855	0.00155	0.012028
1337	MSTRG.3493	FRMD4A	10:13586926-14462142	9.06307	1.884	-2.2662	0.00155	0.012028
1338	MSTRG.9498	DDHD1	14:53036744-53153282	22.9772	10.7616	-1.09431	0.00155	0.012028
1339	MSTRG.14269	NF1	17:31008496-31382116	38.3442	20.7761	-0.884086	0.0016	0.012326
1340	MSTRG.1537	GPSM2	1:108815897-108963484	18.4039	6.97516	-1.39971	0.0016	0.012326
1341	MSTRG.15446	TK1	17:78174074-78187233	33.7074	20.7234	-0.701805	0.0016	0.012326
1342	MSTRG.16489	KDM4B	19:4969112-5153595	18.8346	11.7317	-0.682973	0.0016	0.012326
1343	MSTRG.16691	EPOR,RGL3	19:11377204-11419342	8.28446	3.62024	-1.19432	0.0016	0.012326
1344	MSTRG.18352	CRIM1	2:36355925-36646087	13.8195	5.95587	-1.21433	0.0016	0.012326
1345	MSTRG.29211	ADGRF2,ADGRF4	6:47656435-47722021	4.81765	1.62651	-1.56655	0.0016	0.012326
1346	MSTRG.35845	BRCC3	X:155061621-155156503	6.66292	2.1101	-1.65884	0.0016	0.012326
1347	MSTRG.4803	TSPAN4	11:842807-867116	22.1154	10.4405	-1.08286	0.0016	0.012326
1348	MSTRG.5756	SHANK2	11:70467855-71252726	58.758	22.8729	-1.36115	0.0016	0.012326
1349	MSTRG.7841	TMPO	12:98512972-98550379	63.8189	37.8961	-0.751937	0.0016	0.012326
1350	MSTRG.9451	ABHD12B	14:50848121-50944736	1.57659	0.0463406	-5.08839	0.0016	0.012326
1351	MSTRG.14512	-	17:41748935-41753464	4.58903	0.207317	-4.46828	0.00165	0.0126633
1352	MSTRG.7311	ITGB7	12:53157662-53207307	2.52522	0.173874	-3.86029	0.00165	0.0126633
1353	ENSG00000134668	SPOCD1	1:31789129-31816051	2.1201	0.423492	-2.32373	0.0017	0.0129495
1354	ENSG00000168589	DYNLRB2	16:80065835-80563135	1.77943			0.0017	0.0129495
1355	MSTRG.19144	SLC9A2	2:102619706-102711318	6.40717	1.90561	-1.74943	0.0017	0.0129495
1356	MSTRG.23046	BRK1	3:10115591-10127190	81.8216	52.464	-0.641155	0.0017	0.0129495
1357	MSTRG.24731	-	3:165958974-165963149	5.87889	0.272326	-4.43214	0.0017	0.0129495
1358	MSTRG.24790	TNIK	3:171061338-171460408	6.57357	1.23355	-2.41386	0.0017	0.0129495
1359	MSTRG.28633	ALDH5A1	6:24402907-24537207	10.1694	3.74665	-1.44056	0.0017	0.0129495
1360	MSTRG.35292	-	X:72329515-72573103	4.24797	0.519625	-3.03123	0.0017	0.0129495
1361	MSTRG.6734	-	12:11334454-11339160	3.80216	0.377663	-3.33165	0.0017	0.0129495
1362	MSTRG.9005	MCF2L	13:112894377-113099739	7.4654	2.78091	-1.42466	0.0017	0.0129495
1363	MSTRG.7476	AVIL,RNU6-1083P	12:57762333-57818704	1.59655	0.0714698	-4.48148	0.00175	0.0133013
1364	ENSG00000097046	CDC7	1:91500892-91525764	5.00896	1.59228	-1.65341	0.0018	0.0136094
1365	MSTRG.12719	-	16:31873757-31917357	4.99262	0.735828	-2.76236	0.0018	0.0136094
1366	MSTRG.15037	-	17:61414184-61420621	3.32958	1.64622	-1.01618	0.0018	0.0136094
1367	MSTRG.29317	SLC17A5	6:73593378-73654155	5.53376	2.07691	-1.41382	0.0018	0.0136094
1368	MSTRG.29913	AL356599.1	6:145793501-145964423	4.58632	0.494774	-3.2125	0.0018	0.0136094
1369	MSTRG.6273	CADM1	11:115169217-115504957	8.06744	2.67558	-1.59226	0.0018	0.0136094
1370	MSTRG.6909	RASSF8-AS1	12:25939328-26079892	10.4797	1.38848	-2.91602	0.0018	0.0136094
1371	ENSG00000010310	GIPR	19:45668243-45683724	6.90334	0.726152	-3.24895	0.00185	0.0139143
1372	ENSG00000138795	LEF1	4:108047544-108256836	1.7214	0.545061	-1.65909	0.00185	0.0139143
1373	MSTRG.10150	AL356017.1,CLMN	14:95181939-95319906	15.4083	6.43589	-1.2595	0.00185	0.0139143
1374	MSTRG.17904	EDDM13	19:56219669-56393545	2.74722			0.00185	0.0139143
1375	MSTRG.31376	CRYZP1	7:103074880-103099764	7.34574	1.83728	-1.99934	0.00185	0.0139143
1376	MSTRG.4609	-	10:124007665-124093607	4.23083	1.92584	-1.13546	0.00185	0.0139143
1377	MSTRG.5819	AP002761.4	11:73238974-73242335	9.74319	0.39541	-4.62297	0.00185	0.0139143
1378	MSTRG.9330	MIPOL1	14:37197912-37552361	15.1635	4.12568	-1.8779	0.00185	0.0139143
1379	ENSG00000198948	MFAP3L	4:169981746-170033031	3.16763	0.611522	-2.37293	0.0019	0.0141769
1380	MSTRG.12701	AC135048.1,FBXL19,ORAI3,SETD1A	16:30833625-30989152	42.3556	23.9384	-0.823225	0.0019	0.0141769
1381	MSTRG.19025	-	2:95291967-95297215	4.08079	0.189817	-4.42617	0.0019	0.0141769
1382	MSTRG.19057	-	2:97268268-97281717	3.224	0.0672165	-5.58389	0.0019	0.0141769
1383	MSTRG.19168	-	2:105334026-105438513	5.77143	1.19576	-2.271	0.0019	0.0141769
1384	MSTRG.22122	PFKL	21:44300050-44327806	69.7916	45.841	-0.606415	0.0019	0.0141769
1385	MSTRG.24813	NAALADL2	3:174438572-175810552	8.68081	0.83819	-3.37248	0.0019	0.0141769
1386	MSTRG.29304	AC019205.2,RPSAP41	6:73209082-73310365	8.18956	2.16656	-1.91838	0.0019	0.0141769
1387	MSTRG.33322	-	8:141204851-141206312	8.98953	2.46001	-1.86958	0.0019	0.0141769
1388	MSTRG.33623	MLLT3	9:20341664-20622543	6.51618	2.7419	-1.24885	0.0019	0.0141769
1389	MSTRG.33941	-	9:82979584-83063177	3.89067	0.770776	-2.33563	0.0019	0.0141769
1390	MSTRG.34747	CYSRT1	9:137224634-137226311	7.96396	0.916429	-3.11939	0.0019	0.0141769
1391	MSTRG.35357	TAF9B	X:78129747-78139706	21.4197	12.6206	-0.763154	0.0019	0.0141769
1392	MSTRG.4635	AL158835.3,EDRF1-AS1,FLJ37035	10:125683228-125764143	6.21458	1.24792	-2.31614	0.0019	0.0141769
1393	ENSG00000129173	E2F8	11:19182029-19281426	6.18557	1.38429	-2.15976	0.00195	0.0144749
1394	ENSG00000149043	SYT8	11:1828306-1837521	2.59012	0.412314	-2.6512	0.00195	0.0144749
1395	MSTRG.10321	ASPG	14:104085678-104115581	5.04005	0.774285	-2.7025	0.00195	0.0144749
1396	MSTRG.1415	BCAR3	1:93561785-93847150	5.09994	1.96554	-1.37555	0.00195	0.0144749
1397	MSTRG.213	ERRFI1	1:8004403-8026308	325.263	188.626	-0.786077	0.00195	0.0144749
1398	MSTRG.22027	TTC3	21:37073225-37203112	96.1901	55.2139	-0.800856	0.00195	0.0144749
1399	MSTRG.23979	DCBLD2	3:98714329-98901689	14.7738	6.6388	-1.15405	0.00195	0.0144749
1400	MSTRG.27053	-	5:66596360-67169595	4.37472	0.516041	-3.08363	0.00195	0.0144749
1401	MSTRG.27884	CXXC5	5:139647298-139683882	32.4226	18.393	-0.817843	0.00195	0.0144749
1402	MSTRG.7831	RMST,RMST_10,RMST_2,RMST_3,RMST_4,RMST_5,RMST_6,RMST_7,RMST_8,RMST_9	12:97430883-97598415	57.6684	7.89857	-2.86812	0.00195	0.0144749
1403	MSTRG.1207	PGM1	1:63440769-63660245	7.35785	3.2608	-1.17406	0.002	0.0147921
1404	MSTRG.27005	CENPK	5:65517765-65563171	21.8705	8.01267	-1.44863	0.002	0.0147921
1405	MSTRG.35545	KIAA1210	X:119078634-119150579	1.5598	0.183926	-3.08416	0.002	0.0147921
1406	MSTRG.4600	FGFR2	10:121478333-121598458	4.62302	1.47358	-1.64951	0.002	0.0147921
1407	ENSG00000168016	TRANK1	3:36826819-36945057	2.43826	0.105042	-4.53682	0.00205	0.0150889
1408	MSTRG.10234	PPP2R5C	14:101761797-101927989	87.5266	51.7075	-0.759346	0.00205	0.0150889
1409	MSTRG.14137	DHRS13	17:28897737-28903071	15.096	5.60396	-1.42965	0.00205	0.0150889
1410	MSTRG.27720	-	5:131245492-131398447	6.35835	1.57605	-2.01234	0.00205	0.0150889
1411	MSTRG.30438	AC005062.1,MACC1	7:19918980-20217404	24.7924	12.8619	-0.946792	0.00205	0.0150889
1412	MSTRG.32307	-	8:24992001-25009777	3.49705	0.794402	-2.1382	0.00205	0.0150889
1413	MSTRG.33403	PLEC	8:143857323-143976734	108.997	56.4783	-0.948513	0.00205	0.0150889
1414	ENSG00000164048	ZNF589	3:48241099-48301685	4.61573	1.37517	-1.74695	0.0021	0.0154013
1415	ENSG00000164078	MST1R	3:49887001-49930173	6.96394	1.59339	-2.12781	0.0021	0.0154013
1416	MSTRG.2573	-	1:189468826-189474781	4.10211	0.202805	-4.3382	0.0021	0.0154013
1417	MSTRG.26556	CEP72	5:612271-693395	19.2904	9.25911	-1.05894	0.0021	0.0154013
1418	MSTRG.32733	ZNF704	8:80628450-80874781	7.06842	0.983803	-2.84495	0.0021	0.0154013
1419	MSTRG.3937	TET1	10:68560655-68694482	1.50373	0.353802	-2.08753	0.0021	0.0154013
1420	MSTRG.4550	SHTN1	10:116663695-117126586	30.0172	17.1199	-0.810119	0.0021	0.0154013
1421	MSTRG.14112	PROCA1	17:28703196-28711854	4.56061	0.63076	-2.85406	0.00215	0.0157067
1422	MSTRG.23830	-	3:65353524-66038834	4.73364	0.681138	-2.79693	0.00215	0.0157067
1423	MSTRG.34243	SNX30	9:112750837-112890913	9.62317	5.47843	-0.812751	0.00215	0.0157067
1424	MSTRG.16622	-	19:9956800-10010471	3.60629	1.49821	-1.26728	0.0022	0.0160289
1425	MSTRG.8807	KLF12	13:73686088-73995056	4.48796	1.28609	-1.80307	0.0022	0.0160289
1426	MSTRG.1507	-	1:107571159-107994607	6.59646	1.71864	-1.94043	0.00225	0.0163299
1427	MSTRG.23505	NCKIPSD	3:48673843-48686364	14.9152	6.90709	-1.11064	0.00225	0.0163299
1428	MSTRG.6388	TRIM29	11:120111274-120185529	4.67522	1.37447	-1.76615	0.00225	0.0163299
1429	MSTRG.7313	EIF4B	12:53006157-53079420	369.794	236.642	-0.644018	0.00225	0.0163299
1430	MSTRG.11902	SLC9A3R2	16:2025355-2039026	52.8078	33.0565	-0.675817	0.0023	0.0166483
1431	MSTRG.12087	CDIP1	16:4510674-4538828	3.87872	0.592216	-2.71139	0.0023	0.0166483
1432	MSTRG.34439	GARNL3	9:127224264-127393660	16.937	4.51364	-1.90782	0.0023	0.0166483
1433	ENSG00000165949	IFI27	14:94104835-94116698	3.87594	0.635597	-2.60836	0.00235	0.01694
1434	ENSG00000198105	ZNF248	10:37775370-37859110	5.94978	2.58866	-1.20063	0.00235	0.01694
1435	MSTRG.22080	AP001628.1	21:42829324-42837480	3.05444	0.234444	-3.70359	0.00235	0.01694
1436	MSTRG.23478	-	3:48517683-48563773	8.68311	0.63966	-3.76283	0.00235	0.01694
1437	MSTRG.27719	-	5:131245492-131398447	5.94139	1.52275	-1.96412	0.00235	0.01694
1438	MSTRG.5439	AP003108.3,TKFC	11:61299450-61369509	63.7817	26.0818	-1.2901	0.00235	0.01694
1439	MSTRG.12961	NOL3	16:67170153-67184040	63.7957	36.8017	-0.793685	0.0024	0.0172394
1440	MSTRG.3066	EGLN1	1:231363750-231425044	17.6692	8.05584	-1.13313	0.0024	0.0172394
1441	MSTRG.6110	MAML2	11:95976597-96343180	1.95937	0.264407	-2.88955	0.0024	0.0172394
1442	MSTRG.9093	LRP10	14:22871612-22881580	56.562	36.1075	-0.647533	0.0024	0.0172394
1443	MSTRG.9754	-	14:67819778-68730218	4.29873	0.943711	-2.1875	0.0024	0.0172394
1444	MSTRG.20407	-	2:220105655-220704566	8.73755	0.465339	-4.23087	0.00245	0.0175624
1445	MSTRG.21464	-	20:52972406-53505665	3.64983	0.352805	-3.37089	0.00245	0.0175624
1446	MSTRG.22366	PRAME	22:22547700-22566602	18.0639	8.30321	-1.12137	0.00245	0.0175624
1447	MSTRG.34795	PUDP	X:7048919-7148190	7.33778	2.63204	-1.47916	0.00245	0.0175624
1448	MSTRG.10815	AC011330.1,CATSPER2	15:43628502-43684339	4.74778	1.44122	-1.71996	0.0025	0.017858
1449	MSTRG.12007	KREMEN2	16:2963943-2980539	19.9425	5.91078	-1.75443	0.0025	0.017858
1450	MSTRG.13197	-	16:74054150-74435254	16.6546	4.39874	-1.92076	0.0025	0.017858
1451	MSTRG.15174	PRKCA	17:66302635-66810743	11.7019	4.28879	-1.44811	0.0025	0.017858
1452	MSTRG.27147	MCCC2	5:71587287-71658704	104.528	61.723	-0.760009	0.0025	0.017858
1453	MSTRG.31702	AC058791.1	7:130936463-130939661	4.90089	0.879949	-2.47755	0.0025	0.017858
1454	MSTRG.33372	MAPK15	8:143671752-143733801	38.4929	5.34646	-2.84793	0.0025	0.017858
1455	MSTRG.7137	RAPGEF3	12:47706084-47837898	1.99508	0.349566	-2.51281	0.0025	0.017858
1456	MSTRG.9409	LINC01588	14:49927570-50092643	4.16386	0.841472	-2.30693	0.0025	0.017858
1457	MSTRG.12978	AC040160.1,SLC9A5	16:67229386-67272190	5.25986	1.29537	-2.02166	0.00255	0.0181462
1458	MSTRG.16074	KATNAL2	18:46803223-47102243	4.61006	0.269852	-4.09454	0.00255	0.0181462
1459	MSTRG.18048	RRM2	2:10122327-10131419	34.785	17.235	-1.01312	0.00255	0.0181462
1460	MSTRG.22428	-	22:25448104-25520854	4.26846	1.835	-1.21794	0.00255	0.0181462
1461	MSTRG.4422	SUFU	10:102503986-102633535	3.18117	1.02646	-1.63189	0.00255	0.0181462
1462	MSTRG.6628	NCAPD2	12:6491885-6531955	35.1736	20.2508	-0.796512	0.00255	0.0181462
1463	MSTRG.7059	-	12:34022280-34056740	4.67739	1.53512	-1.60736	0.00255	0.0181462
1464	MSTRG.7379	PMEL	12:55954104-55973317	2.0384	0.421249	-2.27469	0.00255	0.0181462
1465	MSTRG.16284	C2CD4C	19:405437-409170	3.67638	0.226749	-4.01912	0.0026	0.0184537
1466	MSTRG.23132	SH3BP5-AS1	3:15254183-15341368	6.48631	0.853827	-2.92538	0.0026	0.0184537
1467	MSTRG.11946	ABCA3	16:2275880-2426699	13.9362	7.97476	-0.805325	0.00265	0.0187758
1468	ENSG00000197980	LEKR1	3:156825480-157046129	4.87134	1.04589	-2.21959	0.0027	0.0190748
1469	MSTRG.27055	-	5:66596360-67169595	3.21275	0.519223	-2.62938	0.0027	0.0190748
1470	MSTRG.8736	DLEU1,DLEU1_1,DLEU1_2	13:49982551-50849905	22.3716	7.99648	-1.48423	0.0027	0.0190748
1471	MSTRG.15760	MTCL1	18:8695855-8832778	15.1373	5.89975	-1.35938	0.00275	0.0193275
1472	MSTRG.28916	HLA-DRB1	6:32578768-32589848	9.85468	2.20732	-2.15851	0.00275	0.0193275
1473	MSTRG.29630	-	6:110609977-110815958	4.60263	0.767109	-2.58496	0.00275	0.0193275
1474	MSTRG.30875	-	7:73791725-73796212	3.56943	0.20881	-4.09543	0.00275	0.0193275
1475	MSTRG.31278	AC092849.2,MEPCE	7:100400825-100440266	45.4179	23.5576	-0.947067	0.00275	0.0193275
1476	MSTRG.3142	CHRM3-AS2	1:239386564-239916955	8.70143	1.19981	-2.85845	0.00275	0.0193275
1477	MSTRG.32058	NCAPG2	7:158631310-158704829	34.3144	20.2617	-0.760056	0.00275	0.0193275
1478	MSTRG.34316	PHF19	9:120855651-120894896	14.2364	6.44508	-1.14331	0.00275	0.0193275
1479	MSTRG.850	PPT1	1:40072704-40097703	23.2077	13.0121	-0.834754	0.00275	0.0193275
1480	MSTRG.9670	RAB15	14:64914360-65102695	18.2269	6.73424	-1.43648	0.00275	0.0193275
1481	ENSG00000140451	PIF1	15:64815631-64825668	8.0634	1.94025	-2.05515	0.0028	0.0196112
1482	MSTRG.20060	-	2:189879608-190371665	5.69168	2.0686	-1.4602	0.0028	0.0196112
1483	MSTRG.24094	CFAP44	3:113211002-113441610	8.15376	0.702174	-3.53757	0.0028	0.0196112
1484	MSTRG.24180	DTX3L	3:122527923-122575203	11.938	7.01147	-0.767776	0.0028	0.0196112
1485	MSTRG.25665	AC115223.1	4:65319562-65698029	33.101	18.2779	-0.85677	0.0028	0.0196112
1486	MSTRG.27344	-	5:88189632-88498697	6.59164	2.58361	-1.35125	0.0028	0.0196112
1487	MSTRG.27841	KDM3B	5:138352595-138437028	33.3364	21.424	-0.63787	0.0028	0.0196112
1488	MSTRG.4474	ADD3	10:109940103-110135565	4.55665	1.12433	-2.01891	0.0028	0.0196112
1489	MSTRG.7115	AC025031.4	12:46383678-46876702	9.01977	1.59381	-2.50061	0.0028	0.0196112
1490	MSTRG.16426	-	19:4041057-4043223	4.56271	1.02978	-2.14756	0.00285	0.019893
1491	MSTRG.19451	MCM6	2:135839625-135876426	24.5548	14.9555	-0.71533	0.00285	0.019893
1492	MSTRG.28290	-	5:177315793-177318586	3.84593	0.729966	-2.39743	0.00285	0.019893
1493	MSTRG.29768	AL034349.1	6:127968778-128520674	9.7709	1.69394	-2.5281	0.00285	0.019893
1494	MSTRG.34049	FBP1	9:94603132-94640249	35.1678	21.8341	-0.687675	0.00285	0.019893
1495	MSTRG.9584	C14orf37,PSMA3-AS1	14:57999734-58298139	41.7006	16.4956	-1.33799	0.00285	0.019893
1496	MSTRG.11784	AC023024.2,PCSK6	15:101295418-101525202	7.97693	3.03877	-1.39235	0.0029	0.0201729
1497	MSTRG.31514	-	7:110663050-111562517	6.51103	2.16942	-1.58558	0.0029	0.0201729
1498	MSTRG.5517	-	11:63974606-64166106	5.45642	1.39264	-1.97013	0.0029	0.0201729
1499	MSTRG.5968	ALG8	11:78100935-78139660	24.6551	11.136	-1.14665	0.0029	0.0201729
1500	MSTRG.16615	-	19:9853717-9945177	7.77856	4.44262	-0.808092	0.00295	0.0204335
1501	MSTRG.17997	PXDN	2:1631886-1744852	17.3357	7.28487	-1.25077	0.00295	0.0204335
1502	MSTRG.21545	TFAP2C	20:56629301-56639283	57.0045	37.4592	-0.605754	0.00295	0.0204335
1503	MSTRG.23336	CTDSPL	3:37861959-37984469	4.89129	1.50424	-1.70119	0.00295	0.0204335
1504	MSTRG.31036	-	7:83363905-83649010	4.05724	0.310485	-3.7079	0.00295	0.0204335
1505	MSTRG.32354	FBXO16,ZNF395	8:28345584-28490318	36.2319	20.488	-0.822479	0.00295	0.0204335
1506	MSTRG.35761	AC244197.2,AC244197.3,IDS,LINC00893	X:149476989-149550510	130.153	76.5352	-0.766014	0.00295	0.0204335
1507	ENSG00000055955	ITIH4	3:52812974-52897596	1.6465	0.188375	-3.12772	0.003	0.0207328
1508	MSTRG.15556	SLC38A10	17:81244999-81295547	43.7152	25.6196	-0.770883	0.003	0.0207328
1509	MSTRG.19761	-	2:160272150-160493794	2.92501	0.437705	-2.74041	0.003	0.0207328
1510	MSTRG.24853	USP13	3:179652754-179789401	11.3517	5.81192	-0.965816	0.003	0.0207328
1511	MSTRG.28321	-	5:177611252-177672209	6.17922	0.632068	-3.28927	0.003	0.0207328
1512	MSTRG.31734	SLC35B4	7:134289331-134317051	3.03802	1.04168	-1.54421	0.003	0.0207328
1513	MSTRG.17897	AC005261.2	19:57304304-57308562	7.15442	3.63268	-0.977802	0.00305	0.0210071
1514	MSTRG.23615	ABHD14A,ABHD14A-ACY1,ACY1	3:51955313-51989202	12.2142	5.70437	-1.09842	0.00305	0.0210071
1515	MSTRG.24092	USF3	3:113648384-113696646	10.2606	6.6263	-0.630836	0.00305	0.0210071
1516	MSTRG.2567	-	1:189371265-189376320	3.02205	0.185466	-4.0263	0.00305	0.0210071
1517	MSTRG.32073	ERICH1	8:614745-1708474	16.5713	5.11948	-1.69462	0.00305	0.0210071
1518	MSTRG.33689	-	9:33104081-33179983	7.24603	0.379944	-4.25333	0.00305	0.0210071
1519	ENSG00000164128	NPY1R	4:163323960-163351934	6.44258	1.53287	-2.07141	0.0031	0.0213035
1520	MSTRG.20781	SLX4IP	20:10435302-10636829	5.56809	2.95412	-0.914453	0.0031	0.0213035
1521	MSTRG.23998	-	3:101324204-101513241	5.21622	1.81195	-1.52546	0.0031	0.0213035
1522	MSTRG.25977	-	4:100395340-100880126	4.80014	0.658187	-2.86651	0.0031	0.0213035
1523	MSTRG.33250	AC103705.1,RNU4-25P	8:127766079-128102362	62.7155	7.96223	-2.97758	0.0031	0.0213035
1524	MSTRG.34573	EXOSC2	9:130693720-130704894	27.1179	15.1936	-0.835781	0.0031	0.0213035
1525	MSTRG.31465	PRKAR2B	7:107044648-107161811	9.12067	4.92615	-0.888681	0.00315	0.0216045
1526	MSTRG.34580	-	9:130902437-130945520	3.3366	1.07618	-1.63246	0.00315	0.0216045
1527	MSTRG.12962	KIAA0895L	16:67170153-67184040	13.3813	4.01531	-1.73664	0.0032	0.0219045
1528	MSTRG.1519	SLC25A24P1	1:108222345-108471796	21.3116	6.02075	-1.82362	0.0032	0.0219045
1529	MSTRG.22219	ADA2	22:17178789-17221989	1.67389	0.159389	-3.39258	0.0032	0.0219045
1530	MSTRG.3196	-	1:245749341-246507312	7.33758	1.08564	-2.75675	0.0032	0.0219045
1531	ENSG00000172731	LRRC20	10:70298969-70382650	2.15118	0.285336	-2.91439	0.00325	0.0221784
1532	MSTRG.14715	CRHR1,LINC02210,LINC02210-CRHR1	17:45620327-46028334	15.2133	5.54529	-1.456	0.00325	0.0221784
1533	MSTRG.26758	-	5:35048755-35230589	2.95717	0.254626	-3.53776	0.00325	0.0221784
1534	MSTRG.27611	-	5:116083806-116412762	8.63941	0.928784	-3.21752	0.00325	0.0221784
1535	MSTRG.34697	EGFL7	9:136648609-136672678	26.4625	16.5422	-0.677801	0.00325	0.0221784
1536	MSTRG.11806	Z98882.1	16:525154-527407	5.40814	2.35978	-1.19648	0.0033	0.0224507
1537	MSTRG.17146	TSHZ3	19:31274944-31417794	2.42105	0.571335	-2.08322	0.0033	0.0224507
1538	MSTRG.25419	FAM114A1	4:38867676-38945739	7.49863	2.98517	-1.32881	0.0033	0.0224507
1539	MSTRG.31210	-	7:96120219-96322147	11.8436	1.25801	-3.23489	0.0033	0.0224507
1540	MSTRG.33334	-	8:142653282-142656402	3.61823	0.802848	-2.17209	0.0033	0.0224507
1541	MSTRG.1506	-	1:107571159-107994607	6.60828	1.59487	-2.05084	0.00335	0.0226961
1542	MSTRG.21138	SAMHD1	20:36876120-36951843	4.12215	2.02573	-1.02495	0.00335	0.0226961
1543	MSTRG.21673	COL9A3	20:62816243-62861763	3.07245	0.344586	-3.15645	0.00335	0.0226961
1544	MSTRG.2205	CRABP2	1:156699605-156707050	234.661	160.755	-0.545713	0.00335	0.0226961
1545	MSTRG.31801	JHDM1D-AS1	7:140177260-140179640	5.28062	1.82116	-1.53585	0.00335	0.0226961
1546	MSTRG.3205	SCCPDH	1:246724046-246768137	9.1459	4.84628	-0.916249	0.00335	0.0226961
1547	MSTRG.8105	-	12:115953871-116277601	9.16034	1.64103	-2.4808	0.00335	0.0226961
1548	MSTRG.17494	KCNN4	19:43766532-43781257	11.3097	3.98814	-1.50378	0.0034	0.0229775
1549	MSTRG.2065	-	1:153789029-153923360	7.78419	1.89042	-2.04184	0.0034	0.0229775
1550	MSTRG.22158	SLC19A1	21:45405136-45544411	12.2662	4.10205	-1.58027	0.0034	0.0229775
1551	MSTRG.28315	DOK3	5:177481006-177511274	4.97542	0.756959	-2.71653	0.0034	0.0229775
1552	MSTRG.32225	MTUS1	8:17576432-17800917	13.3214	6.43327	-1.05012	0.0034	0.0229775
1553	MSTRG.35779	MTMR1	X:150692970-150765103	11.2538	5.64195	-0.996142	0.0034	0.0229775
1554	MSTRG.27506	-	5:104376244-104379507	3.46647	1.08409	-1.67698	0.00345	0.0232832
1555	MSTRG.28346	N4BP3	5:178006404-178129622	26.2527	17.6852	-0.569925	0.00345	0.0232832
1556	MSTRG.33306	-	8:139730342-140458579	4.86141	0.921437	-2.39942	0.00345	0.0232832
1557	ENSG00000204941	PSG5	19:42977462-43186536	2.62512	0.486682	-2.43133	0.0035	0.0235751
1558	MSTRG.5730	TESMIN	11:68707439-68751564	23.289	10.774	-1.1121	0.0035	0.0235751
1559	MSTRG.9112	ZNF219	14:21016762-21104722	14.3831	7.5275	-0.934134	0.0035	0.0235751
1560	ENSG00000226472	AC008013.1	12:30926427-31006010	1.95225			0.00355	0.0238724
1561	MSTRG.14201	-	17:30708724-30824776	4.26908	1.40639	-1.60193	0.00355	0.0238724
1562	MSTRG.34273	ZNF618	9:113876281-114056591	5.77849	2.3483	-1.29908	0.00355	0.0238724
1563	MSTRG.5717	ALDH3B1	11:68008577-68030461	2.96395	0.977205	-1.60079	0.00355	0.0238724
1564	MSTRG.6056	EED,MIR6755	11:86244543-86278813	20.8209	9.64042	-1.11087	0.00355	0.0238724
1565	MSTRG.27517	-	5:107376888-107670895	2.87225	0.776519	-1.88709	0.0036	0.0241621
1566	MSTRG.4388	SEMA4G	10:100969457-100994401	3.3137	0.365881	-3.179	0.0036	0.0241621
1567	MSTRG.31259	MYH16	7:99238793-99325826	3.60021	0.492704	-2.86929	0.00365	0.0244239
1568	MSTRG.31438	CDHR3	7:105876795-106033773	2.36733	0.369862	-2.6782	0.00365	0.0244239
1569	MSTRG.31555	-	7:113703926-113710064	12.7273	0.906401	-3.81163	0.00365	0.0244239
1570	MSTRG.5926	AP002360.1	11:76381312-76414619	5.47532	0.884916	-2.62933	0.00365	0.0244239
1571	MSTRG.29554	CD24	6:106969830-106975627	133.517	92.1136	-0.535541	0.0037	0.0247111
1572	MSTRG.3547	THNSL1	10:24981978-25062279	5.8317	2.9313	-0.992376	0.0037	0.0247111
1573	ENSG00000255571	MIR9-3HG	15:89361578-89398487	7.54683	2.65972	-1.5046	0.00375	0.0249361
1574	MSTRG.20024	COL5A2	2:189031895-189179879	2.65899	0.581813	-2.19225	0.00375	0.0249361
1575	MSTRG.23476	PLXNB1	3:48403853-48430051	21.1259	9.46117	-1.15892	0.00375	0.0249361
1576	MSTRG.35363	-	X:80670853-80809688	13.1413	2.7716	-2.24532	0.00375	0.0249361
1577	MSTRG.4718	IFITM3	11:307630-330122	145.971	87.2866	-0.741844	0.00375	0.0249361
1578	MSTRG.5798	-	11:71865508-71928654	4.84981	1.31196	-1.88621	0.00375	0.0249361
1579	MSTRG.7052	-	12:33900784-33903611	4.65683	0.650838	-2.83898	0.00375	0.0249361
1580	ENSG00000108852	MPP2	17:43875356-43909711	1.63528	0.388999	-2.0717	0.0038	0.0251795
1581	MSTRG.12620	-	16:30071269-30073240	6.66029	0.519351	-3.6808	0.0038	0.0251795
1582	MSTRG.15317	USH1G	17:74916083-74923256	3.51738	0.319365	-3.46122	0.0038	0.0251795
1583	MSTRG.19575	LINC01087	2:131637024-131649615	7.78806	0.642227	-3.60011	0.0038	0.0251795
1584	MSTRG.19979	SSFA2	2:181891832-181930738	117.391	58.0463	-1.01605	0.0038	0.0251795
1585	MSTRG.20112	-	2:197693105-197786762	4.04281	0.725257	-2.47879	0.0038	0.0251795
1586	MSTRG.31553	-	7:113669148-113672607	3.52347	0.275912	-3.67472	0.0038	0.0251795
1587	MSTRG.3601	MPP7	10:28050992-28334486	11.4614	5.49254	-1.06124	0.0038	0.0251795
1588	MSTRG.9727	TMEM229B	14:67447083-67600287	4.40406	0.694164	-2.66548	0.0038	0.0251795
1589	ENSG00000164125	FAM198B	4:158124473-158255411	4.9477	1.45553	-1.76521	0.00385	0.0254418
1590	MSTRG.12927	CMTM3	16:66603873-66613892	2.64336	0.651385	-2.02079	0.00385	0.0254418
1591	MSTRG.35178	-	X:55908122-56015173	3.14187	0.204769	-3.93955	0.00385	0.0254418
1592	MSTRG.4306	BLNK	10:96129714-96271587	1.99324	0.224301	-3.15161	0.00385	0.0254418
1593	ENSG00000136205	TNS3	7:47275153-47582558	7.73826	2.47628	-1.64383	0.0039	0.0256751
1594	MSTRG.20412	SPEG	2:219434845-219538772	7.10314	2.0586	-1.78679	0.0039	0.0256751
1595	MSTRG.3382	-	10:12349481-12835545	4.67546	0.448931	-3.38054	0.0039	0.0256751
1596	MSTRG.4534	ABLIM1	10:114431112-114685003	11.0349	5.72702	-0.946216	0.0039	0.0256751
1597	ENSG00000136383	ALPK3	15:84816679-84873482	1.53944	0.243055	-2.66305	0.00395	0.0259414
1598	MSTRG.12058	SLX4	16:3581180-3611598	7.09182	4.03116	-0.814959	0.00395	0.0259414
1599	MSTRG.14160	ALDOC	17:28455751-28645454	62.6173	16.7007	-1.90666	0.00395	0.0259414
1600	MSTRG.29609	WASF1	6:110099818-110180004	8.20706	3.32294	-1.30441	0.00395	0.0259414
1601	ENSG00000171992	SYNPO	5:150601079-150659220	2.66349	0.95727	-1.47632	0.004	0.0262134
1602	MSTRG.18626	-	2:57907650-58241686	4.28026	1.12749	-1.92458	0.004	0.0262134
1603	MSTRG.26072	-	4:110365732-110565285	8.13582	0.378555	-4.42571	0.004	0.0262134
1604	MSTRG.30570	FKBP9	7:32957403-33006931	53.1034	29.7136	-0.837684	0.004	0.0262134
1605	MSTRG.25254	-	3:195941270-196003306	6.61079	1.10794	-2.57694	0.00405	0.0264914
1606	MSTRG.25882	-	4:90127534-91601913	3.94882	0.560925	-2.81554	0.00405	0.0264914
1607	MSTRG.27786	JADE2	5:134524311-134583230	17.2018	9.07847	-0.922043	0.00405	0.0264914
1608	MSTRG.30833	-	7:67276024-67279118	3.57683	1.27871	-1.48399	0.00405	0.0264914
1609	MSTRG.31202	PDK4	7:95583498-95596491	5.9802	1.0955	-2.4486	0.00405	0.0264914
1610	ENSG00000215105	TTC3P1	X:75740830-75746911	3.09453	1.58193	-0.968033	0.0041	0.0267183
1611	MSTRG.10331	LINC00638	14:104821200-104823718	4.19654	1.43975	-1.54338	0.0041	0.0267183
1612	MSTRG.1572	-	1:111770661-111989769	3.63854	1.01061	-1.84814	0.0041	0.0267183
1613	MSTRG.19033	FAHD2CP	2:96010550-96039451	11.3954	4.99171	-1.19085	0.0041	0.0267183
1614	MSTRG.27089	-	5:70158880-70162300	4.82399	0.363359	-3.73076	0.0041	0.0267183
1615	MSTRG.5616	EFEMP2	11:65823021-65873592	14.8943	3.72708	-1.99864	0.0041	0.0267183
1616	MSTRG.7254	LETMD1	12:51047961-51060424	61.104	39.5038	-0.629277	0.0041	0.0267183
1617	MSTRG.8515	PARP4	13:24408156-24597676	30.6487	17.4041	-0.816396	0.0041	0.0267183
1618	MSTRG.9184	-	14:28318140-28418612	21.6491			0.0041	0.0267183
1619	MSTRG.10466	ARHGAP11B	15:30616957-30772993	16.6729	5.64448	-1.5626	0.00415	0.0269794
1620	MSTRG.16892	-	19:17395290-17398627	4.30097	1.34814	-1.6737	0.00415	0.0269794
1621	MSTRG.30881	STAG3L3	7:72969695-73416524	15.5566	5.70982	-1.446	0.00415	0.0269794
1622	MSTRG.35338	-	X:73944183-74293574	31.8685	6.04883	-2.3974	0.00415	0.0269794
1623	MSTRG.9016	RASA3	13:113977782-114132611	6.3016	2.45771	-1.3584	0.00415	0.0269794
1624	ENSG00000119946	CNNM1	10:99329098-99394330	2.51175	1.17144	-1.10042	0.0042	0.0272465
1625	ENSG00000179029	TMEM107	17:8173236-8176399	10.048	1.939	-2.37353	0.0042	0.0272465
1626	MSTRG.11844	CCDC78	16:720580-741329	22.7827	7.33298	-1.63547	0.0042	0.0272465
1627	MSTRG.19283	RABL2A	2:113627228-113643396	8.77468	2.01407	-2.12323	0.0042	0.0272465
1628	ENSG00000184226	PCDH9	13:66302833-67230445	3.00378	0.550542	-2.44785	0.00425	0.0274833
1629	MSTRG.17346	AC011445.1,LRFN1	19:39306567-39320858	2.60053	0.191359	-3.76445	0.00425	0.0274833
1630	MSTRG.22801	A4GALT	22:42692120-42721298	6.86547	2.59109	-1.4058	0.00425	0.0274833
1631	MSTRG.29725	-	6:121079493-121334745	3.99124	0.242845	-4.03873	0.00425	0.0274833
1632	MSTRG.34136	TRIM14	9:98056738-98119212	14.1919	6.01335	-1.23883	0.00425	0.0274833
1633	MSTRG.5586	LTBP3	11:65538804-65558930	54.3443	29.5348	-0.879711	0.00425	0.0274833
1634	MSTRG.22051	BACE2	21:41167800-41282518	22.792	11.8661	-0.941674	0.0043	0.0277406
1635	MSTRG.34469	AL162586.1	9:127815011-127854756	4.99964	0.882436	-2.50226	0.0043	0.0277406
1636	MSTRG.4748	MIR210HG	11:565659-568457	34.9819	0.260282	-7.07039	0.0043	0.0277406
1637	MSTRG.22431	AL008721.2	22:25448104-25520854	3.75636	0.789212	-2.25085	0.00435	0.0279967
1638	MSTRG.25981	BANK1	4:101411285-102074812	6.00673	1.10504	-2.44249	0.00435	0.0279967
1639	MSTRG.4365	OLMALINC	10:100373614-100383368	3.78121	0.66595	-2.50536	0.00435	0.0279967
1640	MSTRG.9362	-	14:39593994-39597362	3.25099	0.769611	-2.07868	0.00435	0.0279967
1641	MSTRG.10354	AL512356.1,JAG2,NUDT14	14:105140980-105181323	35.3731	17.55	-1.01118	0.0044	0.0282813
1642	MSTRG.31925	AC004890.2,ZNF783	7:149262170-149297312	22.7659	9.94628	-1.19464	0.0044	0.0282813
1643	MSTRG.33281	-	8:134813040-134816966	3.17213	1.32825	-1.25592	0.0044	0.0282813
1644	MSTRG.26033	RPL34	4:108620565-108630412	1201.53	821.738	-0.548126	0.00445	0.0285501
1645	ENSG00000165029	ABCA1	9:104781001-104928892	3.3675	0.36649	-3.19983	0.0045	0.0287727
1646	MSTRG.20156	STRADB	2:201377206-201480846	8.55045	1.46721	-2.54292	0.0045	0.0287727
1647	MSTRG.21432	AL138807.1	20:51596513-51768634	4.76019	0.986456	-2.27069	0.0045	0.0287727
1648	MSTRG.24142	CCDC191	3:113947900-114088422	6.27364	1.46727	-2.09617	0.0045	0.0287727
1649	MSTRG.25102	BDH1	3:197509782-197573323	43.4734	22.078	-0.977523	0.0045	0.0287727
1650	MSTRG.3829	LINC01468	10:52448917-52470533	6.62361	0.512392	-3.6923	0.0045	0.0287727
1651	MSTRG.2343	DCAF6	1:167916728-168075921	14.3416	6.64328	-1.11023	0.00455	0.0290392
1652	MSTRG.28269	-	5:176238366-176345991	5.75248	0.916937	-2.64929	0.00455	0.0290392
1653	MSTRG.14386	TBC1D3L	17:37977971-37989048	4.82617	1.3675	-1.81934	0.0046	0.0292819
1654	MSTRG.14429	MLLT6	17:38702451-38729803	29.4669	14.6016	-1.01296	0.0046	0.0292819
1655	MSTRG.24467	-	3:139389814-139678017	4.2881	0.815056	-2.39537	0.0046	0.0292819
1656	MSTRG.3219	-	1:247121974-247172016	6.02031	0.589284	-3.3528	0.0046	0.0292819
1657	MSTRG.9071	APEX1	14:20455190-20461612	54.7713	33.5775	-0.705926	0.0046	0.0292819
1658	MSTRG.13029	AC020978.5,AC020978.6,ESRP2,MIR6773	16:67987393-68238102	57.418	32.2083	-0.834069	0.00465	0.0295233
1659	MSTRG.20472	COL4A3	2:227164564-227357836	8.3433	2.20288	-1.92122	0.00465	0.0295233
1660	MSTRG.2642	LAD1,TNNT2	1:201359007-201401190	68.0933	39.2006	-0.796636	0.00465	0.0295233
1661	MSTRG.3569	-	10:23694745-24547848	4.79292	0.459952	-3.38135	0.00465	0.0295233
1662	ENSG00000102001	CACNA1F	X:49205062-49233371	1.88873	0.392781	-2.26562	0.0047	0.0297095
1663	MSTRG.14501	KRT23	17:40921429-40975926	3.34818	0.237045	-3.82014	0.0047	0.0297095
1664	MSTRG.21716	PCMTD2	20:64255694-64287821	25.685	11.687	-1.13602	0.0047	0.0297095
1665	MSTRG.28023	PCYOX1L	5:149358006-149369653	7.22045	3.99841	-0.852662	0.0047	0.0297095
1666	MSTRG.30492	-	7:24573267-24694193	4.24256	1.09908	-1.94864	0.0047	0.0297095
1667	MSTRG.32214	-	8:12537078-12665588	4.33655	0.337953	-3.68165	0.0047	0.0297095
1668	MSTRG.35827	F8A1	X:154835787-155060303	6.99559	1.28445	-2.44529	0.0047	0.0297095
1669	MSTRG.3661	ITGB1	10:32900318-33082102	83.3296	55.5677	-0.584583	0.0047	0.0297095
1670	MSTRG.5507	RCOR2	11:63911220-63916844	6.0154	2.85801	-1.07365	0.0047	0.0297095
1671	MSTRG.5831	FCHSD2	11:72814307-73142261	19.0102	9.16578	-1.05244	0.0047	0.0297095
1672	MSTRG.2226	TAGLN2	1:159918106-159925732	132.337	87.2791	-0.600512	0.00475	0.0299327
1673	MSTRG.23304	FBXL2	3:33277024-33441371	6.01591	1.64668	-1.86922	0.00475	0.0299327
1674	MSTRG.24617	AC108729.3,PLCH1	3:155375579-155745067	4.92148	1.20217	-2.03345	0.00475	0.0299327
1675	MSTRG.2768	CDK18	1:205504594-205532793	24.0876	13.1107	-0.877548	0.00475	0.0299327
1676	MSTRG.30106	IGF2R	6:159969098-160113507	24.0956	12.2276	-0.978635	0.00475	0.0299327
1677	MSTRG.3190	SMYD3	1:245749341-246507312	29.7745	13.9464	-1.09419	0.00475	0.0299327
1678	MSTRG.35219	-	X:63343226-63561071	5.34794	1.28585	-2.05626	0.00475	0.0299327
1679	MSTRG.10911	AC073964.1,TNFAIP8L3	15:51033915-51338610	12.6975	1.89495	-2.74431	0.0048	0.0301933
1680	MSTRG.15541	AATK	17:81035121-81183164	7.85532	3.85283	-1.02775	0.0048	0.0301933
1681	MSTRG.1991	S100A9	1:153357853-153361027	29.5421	4.08711	-2.85362	0.0048	0.0301933
1682	MSTRG.30871	-	7:73776650-73779729	3.86656	0.313894	-3.6227	0.0048	0.0301933
1683	MSTRG.14413	MRPL45	17:38297022-38323218	13.9991	7.74446	-0.854097	0.00485	0.0304139
1684	MSTRG.21822	ANKRD20A11P	21:13909573-13984658	6.48842	1.93334	-1.74677	0.00485	0.0304139
1685	MSTRG.22768	NAGA	22:41998724-42070842	6.16185	2.76059	-1.15839	0.00485	0.0304139
1686	MSTRG.32259	HR	8:22114414-22133384	7.94131	2.0355	-1.964	0.00485	0.0304139
1687	MSTRG.128	PLCH2	1:2416355-2505530	2.18213	0.171429	-3.67006	0.0049	0.0306567
1688	MSTRG.18895	-	2:78320255-78541980	5.2643	1.66719	-1.65883	0.0049	0.0306567
1689	MSTRG.29557	CRYBG1	6:106360807-106629487	5.00863	2.31785	-1.11163	0.0049	0.0306567
1690	MSTRG.32956	-	8:99013265-99894062	14.8903	3.68798	-2.01346	0.0049	0.0306567
1691	MSTRG.34941	-	X:24078010-24078775	21.9167	9.59949	-1.191	0.0049	0.0306567
1692	MSTRG.11944	PRSS30P	16:2830168-2842744	2.87102	0.798981	-1.84533	0.00495	0.030922
1693	MSTRG.2655	UBE2T	1:202331656-202341980	26.0323	13.7447	-0.921427	0.00495	0.030922
1694	MSTRG.5714	DOC2GP	11:67612650-67616257	6.97619	0.545974	-3.67554	0.00495	0.030922
1695	MSTRG.14524	STAT5B	17:42199167-42276707	10.6633	4.59136	-1.21566	0.005	0.0311945
1696	MSTRG.29508	-	6:98868537-98948006	4.83813	1.50229	-1.68729	0.005	0.0311945
1697	MSTRG.4075	KAT6B	10:74825581-75032622	12.4884	6.53052	-0.935321	0.005	0.0311945
1698	ENSG00000153029	MR1	1:181033424-181061938	7.6025	2.17535	-1.80523	0.00505	0.0314262
1699	MSTRG.11296	NEO1	15:73051709-73305206	12.9155	7.65032	-0.755509	0.00505	0.0314262
1700	MSTRG.27868	MZB1	5:139387479-139390081	3.58947	0.475486	-2.91629	0.00505	0.0314262
1701	MSTRG.29919	SASH1	6:148237584-148552050	18.7574	10.143	-0.886971	0.00505	0.0314262
1702	ENSG00000182700	IGIP	5:140125934-140129392	5.31336	1.31377	-2.01591	0.0051	0.0317132
1703	MSTRG.30138	LINC00473	6:165327286-165989615	5.7448	1.03126	-2.47785	0.0051	0.0317132
1704	ENSG00000279278	AC245060.6	22:22264600-22273020	1.62559	0.145609	-3.4808	0.00515	0.0319671
1705	MSTRG.13464	CPNE7	16:89575767-89597246	11.6266	2.19854	-2.40281	0.00515	0.0319671
1706	MSTRG.22924	-	22:49989111-49991760	3.86669	0.582827	-2.72996	0.00515	0.0319671
1707	MSTRG.23738	-	3:61561568-62369330	5.51867	1.0704	-2.36617	0.00515	0.0319671
1708	MSTRG.1524	AL390038.1,NBPF6	1:108222345-108471796	5.73132	0.510993	-3.48749	0.0052	0.0322284
1709	MSTRG.1684	AL390066.1	1:116493015-116499212	5.49568	0.458185	-3.5843	0.0052	0.0322284
1710	MSTRG.11229	AC027237.3	15:69298946-69448427	11.1031	3.34801	-1.72959	0.00525	0.0324642
1711	MSTRG.14967	SEPT4	17:58519836-58735611	1.54791	0.439949	-1.81491	0.00525	0.0324642
1712	MSTRG.25247	-	3:195863363-195911945	10.144	1.98175	-2.35579	0.00525	0.0324642
1713	MSTRG.26569	SLC9A3	5:473188-524332	10.6606	2.54513	-2.06648	0.00525	0.0324642
1714	MSTRG.34992	GAPDHP1	X:39787131-39788136	10.7538	2.81982	-1.93118	0.0053	0.0327403
1715	MSTRG.12017	MMP25-AS1	16:3046680-3060726	16.1591	7.27246	-1.15184	0.00535	0.0329409
1716	MSTRG.21587	-	20:58309695-58367507	5.65663	2.05339	-1.46194	0.00535	0.0329409
1717	MSTRG.31187	CASD1	7:94509218-94557019	11.0479	5.80597	-0.928161	0.00535	0.0329409
1718	MSTRG.3713	ZNF37BP	10:42513509-42552822	9.35488	4.3325	-1.11052	0.00535	0.0329409
1719	MSTRG.7109	SLC38A1	12:46183062-46270017	99.2606	61.196	-0.697784	0.00535	0.0329409
1720	MSTRG.866	EDN2	1:41478774-41484673	5.01966	0.262247	-4.25859	0.00535	0.0329409
1721	MSTRG.30076	ARID1B	6:156776359-157210779	37.7251	20.8231	-0.857342	0.0054	0.0332237
1722	MSTRG.4643	FANK1	10:125896538-126009592	10.569	1.5016	-2.81526	0.0054	0.0332237
1723	MSTRG.1229	WDR78	1:66812884-66924887	1.85149	0.18824	-3.29805	0.00545	0.0334639
1724	MSTRG.20818	-	20:13389156-13638940	10.2047	2.03409	-2.32679	0.00545	0.0334639
1725	MSTRG.6487	-	11:126283064-126355587	4.44545	0.700594	-2.66568	0.00545	0.0334639
1726	MSTRG.22925	IL17REL	22:49994512-50012659	4.74647	0.479419	-3.3075	0.0055	0.0337286
1727	MSTRG.4357	ZDHHC16	10:97446130-97457370	16.3576	7.35883	-1.15242	0.0055	0.0337286
1728	MSTRG.17381	FBL	19:39834457-39846414	179.785	102.375	-0.812411	0.00555	0.0339755
1729	MSTRG.21684	-	20:63484378-63486773	5.13986	0.411753	-3.64188	0.00555	0.0339755
1730	MSTRG.16958	-	19:18282174-18284025	6.32872	0.601879	-3.39437	0.0056	0.0342045
1731	MSTRG.30448	EEF1A1P6	7:22419443-22665533	38.224	24.9426	-0.615869	0.0056	0.0342045
1732	MSTRG.32244	CSGALNACT1	8:19404160-19758029	7.07061	2.14772	-1.71903	0.0056	0.0342045
1733	MSTRG.3562	-	10:23694745-24547848	4.18092	0.555829	-2.91111	0.0056	0.0342045
1734	MSTRG.7742	BTG1,LINC01619	12:91984975-92189660	34.1463	23.4843	-0.540035	0.0056	0.0342045
1735	MSTRG.9042	-	14:19062315-19115270	8.69468	3.7687	-1.20606	0.0056	0.0342045
1736	MSTRG.19354	-	2:120013004-120217279	9.92675	0.783976	-3.66244	0.00565	0.0344325
1737	MSTRG.2584	-	1:193257637-193259771	3.86616	0.701767	-2.46184	0.00565	0.0344325
1738	MSTRG.32234	SH2D4A	8:19313616-19396218	13.8356	4.353	-1.6683	0.00565	0.0344325
1739	MSTRG.4196	PAPSS2	10:87607984-87747705	38.3839	10.7829	-1.83175	0.00565	0.0344325
1740	MSTRG.8393	-	12:132483148-132485998	2.73907	0.586675	-2.22305	0.00565	0.0344325
1741	ENSG00000062282	DGAT2	11:75758454-75803415	1.54936	0.0886504	-4.1274	0.0057	0.0346939
1742	MSTRG.31970	SLC4A2	7:151053811-151076530	71.9954	42.3082	-0.766967	0.0057	0.0346939
1743	MSTRG.6050	AP000974.1	11:85852556-85854943	5.69629	1.63605	-1.7998	0.0057	0.0346939
1744	MSTRG.33074	-	8:114800058-114801740	6.0661	0.983744	-2.62442	0.00575	0.0349721
1745	MSTRG.33580	MPDZ	9:13105703-13279590	6.24617	2.31664	-1.43094	0.00575	0.0349721
1746	ENSG00000107518	ATRNL1	10:115093364-115948992	2.01496	0.261312	-2.94691	0.0058	0.0352412
1747	MSTRG.9149	ZFHX2	14:23511759-23578800	2.88308	0.42199	-2.77233	0.0058	0.0352412
1748	ENSG00000149260	CAPN5	11:77066931-77126155	5.21382	2.29752	-1.18226	0.00585	0.0354744
1749	MSTRG.17653	CA11	19:48637941-48682245	4.89963	0.950285	-2.36624	0.00585	0.0354744
1750	MSTRG.19611	-	2:142877497-143055832	3.02652	0.298436	-3.34217	0.00585	0.0354744
1751	MSTRG.22120	AP001062.1	21:44328943-44340470	3.25295	1.08215	-1.58784	0.00585	0.0354744
1752	MSTRG.24956	POLR2H	3:184361717-184368596	80.2763	50.4934	-0.668881	0.00585	0.0354744
1753	MSTRG.34665	-	9:134317097-134440585	3.12766	0.738838	-2.08175	0.00585	0.0354744
1754	ENSG00000123453	SARDH	9:133663559-133739955	3.24297	0.377576	-3.10248	0.0059	0.0357068
1755	MSTRG.23239	AC132807.2	3:17156504-18920401	8.96447	1.98673	-2.17382	0.0059	0.0357068
1756	MSTRG.26859	-	5:50257194-50260588	3.75275	0.563143	-2.73638	0.0059	0.0357068
1757	MSTRG.4715	B4GALNT4	11:369795-382116	28.703	11.8368	-1.27793	0.0059	0.0357068
1758	MSTRG.7082	ANO6	12:45173063-45440404	22.1485	12.9011	-0.779712	0.0059	0.0357068
1759	MSTRG.19044	ARID5A	2:96536742-96552638	3.67378	1.3457	-1.44891	0.00595	0.0359382
1760	MSTRG.20961	-	20:25713801-25716190	13.6181	1.06232	-3.68023	0.00595	0.0359382
1761	MSTRG.22876	AL021392.1	22:46541494-46548196	2.74766	0.580772	-2.24216	0.00595	0.0359382
1762	MSTRG.32931	-	8:98401402-98942827	5.41859	0.893986	-2.5996	0.00595	0.0359382
1763	MSTRG.16488	TINCR	19:5558166-5568034	20.4668	6.579	-1.63734	0.006	0.0361598
1764	MSTRG.23914	MIR3923	3:78596932-79768328	25.6022	0.184436	-7.117	0.006	0.0361598
1765	MSTRG.26336	LRBA	4:150264530-151015727	55.0236	33.4989	-0.715935	0.006	0.0361598
1766	MSTRG.27091	AC138866.1,AC138866.2,AC146944.1	5:70197254-70555266	8.74725	2.92988	-1.57799	0.006	0.0361598
1767	MSTRG.30394	ARL4A	7:12686855-12690934	27.8395	15.9469	-0.803857	0.006	0.0361598
1768	MSTRG.35658	-	X:132626015-132961395	5.16394	0.787981	-2.71224	0.006	0.0361598
1769	MSTRG.5164	QSER1	11:32893177-32993316	29.7419	14.643	-1.02229	0.006	0.0361598
1770	MSTRG.18609	EFEMP1	2:55865966-55924139	12.4346	4.11284	-1.59616	0.00605	0.0364162
1771	MSTRG.19998	-	2:186086518-186088102	6.08599	1.37852	-2.14237	0.0061	0.036681
1772	MSTRG.27842	-	5:138462851-138464823	5.29827	0.487163	-3.44304	0.0061	0.036681
1773	MSTRG.6206	EXPH5	11:108505430-108593738	3.08073	1.50992	-1.0288	0.0061	0.036681
1774	MSTRG.9248	SPTSSA	14:33924230-34462774	23.5267	14.2545	-0.722884	0.0061	0.036681
1775	ENSG00000151651	ADAM8	10:133262402-133276868	6.18834	1.63503	-1.92024	0.00615	0.0369
1776	ENSG00000154930	ACSS1	20:25006229-25058980	2.51757	0.639523	-1.97696	0.00615	0.0369
1777	MSTRG.13755	AC113189.2,AC113189.4,CHRNB1,FGF11,SPEM1	17:7420102-7457707	6.07963	2.5336	-1.26279	0.00615	0.0369
1778	MSTRG.14933	AC015813.6	17:58095671-58101479	2.76962	0.447059	-2.63115	0.00615	0.0369
1779	MSTRG.15217	LIMD2	17:63622414-63819317	4.15985	0.742257	-2.48654	0.00615	0.0369
1780	MSTRG.18743	ANTXR1	2:69013177-69249327	5.02173	1.1502	-2.1263	0.00615	0.0369
1781	MSTRG.20011	ITGAV	2:186590064-186765965	75.4161	50.1236	-0.589382	0.00615	0.0369
1782	MSTRG.14134	FLOT2	17:28879334-28897679	21.0623	13.0785	-0.687463	0.0062	0.0371544
1783	MSTRG.22757	POLR3H	22:41469124-41544606	15.4898	5.57117	-1.47527	0.0062	0.0371544
1784	MSTRG.5726	-	11:68301129-68449275	4.03315	1.3773	-1.55007	0.0062	0.0371544
1785	MSTRG.11540	PDE8A	15:84980439-85139145	25.3108	15.9442	-0.666719	0.00625	0.0374357
1786	MSTRG.29135	CRIP3,ZNF318	6:43295693-43369478	9.20274	5.93245	-0.633436	0.00625	0.0374357
1787	ENSG00000214944	ARHGEF28	5:73626157-73941993	3.15323	0.977367	-1.68986	0.0063	0.0376798
1788	MSTRG.25797	-	4:83796435-84293412	2.51578	0.68114	-1.88498	0.0063	0.0376798
1789	MSTRG.30056	-	6:151651282-152637801	22.1127	0.631346	-5.1303	0.0063	0.0376798
1790	MSTRG.34295	ASTN2	9:116425224-117415070	6.37311	1.64289	-1.95576	0.0063	0.0376798
1791	MSTRG.24000	-	3:101324204-101513241	6.2961	1.75397	-1.84384	0.00635	0.0379417
1792	MSTRG.34727	AL929554.1,LRRC26,TMEM210	9:137138389-137172409	4.67686	0.730171	-2.67923	0.00635	0.0379417
1793	MSTRG.7131	-	12:47661248-47706061	3.62379	0.646532	-2.48671	0.00635	0.0379417
1794	MSTRG.8399	P2RX2	12:132618779-132622973	7.41801	3.46972	-1.09621	0.00635	0.0379417
1795	MSTRG.19889	-	2:173527495-173761894	2.9265	0.655389	-2.15875	0.0064	0.0382031
1796	MSTRG.34486	AL360268.1	9:128012552-128118693	20.9042	3.17068	-2.72093	0.0064	0.0382031
1797	MSTRG.1967	POGZ	1:151402723-151459465	108.688	68.9507	-0.656558	0.00645	0.0384546
1798	MSTRG.30499	SNX10	7:26291894-26376701	12.7024	5.54731	-1.19524	0.00645	0.0384546
1799	MSTRG.28711	HIST1H2AJ	6:27812631-27814740	43.2132	19.23	-1.16811	0.0065	0.0387055
1800	MSTRG.3378	CAMK1D	10:12349481-12835545	7.31988	3.09126	-1.24363	0.0065	0.0387055
1801	ENSG00000114166	KAT2B	3:20040022-20154404	5.28217	1.87251	-1.49616	0.00655	0.0389558
1802	MSTRG.22166	LSS	21:46185078-46228824	19.0251	9.93039	-0.937982	0.00655	0.0389558
1803	MSTRG.25471	RBM47	4:40423266-40630875	29.4844	15.489	-0.92871	0.0066	0.0392054
1804	MSTRG.3721	RET	10:43077026-43130351	4.22825	1.74093	-1.2802	0.0066	0.0392054
1805	MSTRG.6976	IPO8	12:30628987-30695986	14.3734	7.09829	-1.01785	0.0066	0.0392054
1806	MSTRG.756	AGO4	1:35808171-35857890	4.13161	1.12131	-1.88153	0.0066	0.0392054
1807	ENSG00000267073	AC005256.1	19:1748055-1748745	2.74772			0.00665	0.0394354
1808	MSTRG.18342	LTBP1	2:32946971-33399509	6.65785	2.60089	-1.35605	0.00665	0.0394354
1809	MSTRG.20505	ARMC9	2:231198545-231374837	31.213	15.4182	-1.01751	0.00665	0.0394354
1810	MSTRG.22386	RGL4	22:23608451-23717356	4.22229	0.612415	-2.78544	0.00665	0.0394354
1811	MSTRG.32392	RBPMS	8:30382118-30572261	8.44793	3.03261	-1.47804	0.00665	0.0394354
1812	MSTRG.12241	NOMO1	16:14833680-14896160	23.4854	14.8752	-0.658853	0.0067	0.0396549
1813	MSTRG.18428	LINC01126	2:43227209-43228855	5.44254	0.547961	-3.31213	0.0067	0.0396549
1814	MSTRG.25103	AC132008.2	3:197578212-197654944	27.1584	13.0278	-1.0598	0.0067	0.0396549
1815	MSTRG.5893	ARRB1	11:75264181-75351705	19.3525	5.07768	-1.93028	0.0067	0.0396549
1816	MSTRG.33757	CA9	9:35658289-35681159	13.9095	0.639594	-4.44276	0.00675	0.0399218
1817	MSTRG.20061	-	2:189879608-190371665	7.48331	3.86214	-0.954275	0.0068	0.0401496
1818	MSTRG.35635	IGSF1	X:131273505-131578899	7.51944	0.677237	-3.47289	0.0068	0.0401496
1819	ENSG00000196917	HCAR1	12:122726075-122730843	2.78232	0.267858	-3.37675	0.00685	0.0403765
1820	MSTRG.157	ARHGEF16	1:3454425-3481113	12.8338	7.8895	-0.701942	0.00685	0.0403765
1821	MSTRG.19182	LINC01106	2:110351581-110384642	5.56505	0.462625	-3.58848	0.00685	0.0403765
1822	MSTRG.86	LINC01786	1:1275222-1280420	3.1641			0.00685	0.0403765
1823	MSTRG.14800	ZNF652	17:49289205-49369998	23.4536	12.9002	-0.862412	0.0069	0.0405929
1824	MSTRG.20819	-	20:13389156-13638940	7.8169	2.2513	-1.79584	0.0069	0.0405929
1825	MSTRG.24566	SIAH2-AS1	3:150741126-150763477	13.2924	1.05127	-3.6604	0.0069	0.0405929
1826	MSTRG.25163	FGFRL1	4:1009935-1026897	19.9161	12.1046	-0.718376	0.0069	0.0405929
1827	MSTRG.30965	-	7:76443949-76447556	2.64066	0.270048	-3.28961	0.0069	0.0405929
1828	MSTRG.33075	-	8:114834658-114838436	2.79037	0.906618	-1.62189	0.0069	0.0405929
1829	MSTRG.12892	KIFC3	16:57758216-57863053	10.9715	5.43648	-1.01301	0.00695	0.0407987
1830	MSTRG.12899	RPS27AP16	16:61055398-61055964	196.132	131.356	-0.578349	0.00695	0.0407987
1831	MSTRG.22923	-	22:49981966-49984143	5.22141	0.548063	-3.25202	0.00695	0.0407987
1832	MSTRG.27268	-	5:80408012-80479350	8.49756	3.28072	-1.37303	0.00695	0.0407987
1833	MSTRG.5332	AGBL2	11:47659590-47767443	4.53432	0.642549	-2.81901	0.00695	0.0407987
1834	MSTRG.5882	AP001972.5	11:75260126-75262466	5.39388	0.504143	-3.41942	0.00695	0.0407987
1835	ENSG00000072422	RHOBTB1	10:60869437-61001440	2.34758	0.459347	-2.35352	0.007	0.0410233
1836	MSTRG.21424	-	20:51386956-51562831	3.09567	1.24758	-1.31112	0.007	0.0410233
1837	MSTRG.25883	-	4:90127534-91601913	4.57033	0.461905	-3.30663	0.007	0.0410233
1838	MSTRG.32305	-	8:24981801-24984256	3.59293	0.804557	-2.1589	0.007	0.0410233
1839	MSTRG.11776	LRRK1	15:100849560-101086066	1.57912	0.338759	-2.22079	0.00705	0.0412175
1840	MSTRG.12020	HCFC1R1	16:3022619-3039133	47.4927	22.0403	-1.10756	0.00705	0.0412175
1841	MSTRG.27269	-	5:80408012-80479350	7.52669	3.152	-1.25575	0.00705	0.0412175
1842	MSTRG.34170	-	9:100099255-100301000	4.16469	0.186823	-4.47847	0.00705	0.0412175
1843	MSTRG.8480	SKA3	13:21153594-21176602	9.82493	3.31491	-1.56748	0.00705	0.0412175
1844	MSTRG.18400	CYP1B1-AS1,RPL7P12	2:37923186-38239590	4.22286	1.51678	-1.47721	0.0071	0.0414602
1845	MSTRG.34192	FKTN	9:105558129-105641118	10.396	5.77996	-0.846894	0.0071	0.0414602
1846	MSTRG.11943	ZG16B	16:2830168-2842744	12.0769	2.20758	-2.45171	0.00715	0.0416527
1847	MSTRG.12631	BOLA2B	16:30143213-30204310	9.80053	2.41313	-2.02195	0.00715	0.0416527
1848	MSTRG.30395	VWDE	7:12330884-12403941	7.19666	3.32643	-1.11335	0.00715	0.0416527
1849	MSTRG.34675	NACC2	9:136006536-136095285	7.60666	4.70836	-0.692038	0.00715	0.0416527
1850	MSTRG.778	-	1:36339623-36385896	8.28353	2.67276	-1.63192	0.00715	0.0416527
1851	ENSG00000150893	FREM2	13:38687128-38887131	1.59123	0.1559	-3.35145	0.0073	0.0418114
1852	ENSG00000173214	MFSD4B	6:111259347-111271167	7.3222	4.67088	-0.648583	0.00725	0.0418114
1853	MSTRG.14959	GDPD1	17:59220466-59275967	9.43505	1.3494	-2.80572	0.00725	0.0418114
1854	MSTRG.15689	TYMS	18:596987-712676	26.131	11.9405	-1.1299	0.00735	0.0418114
1855	MSTRG.16266	AC090360.1,RBFA,RBFADN	18:80034345-80097088	14.6688	7.99414	-0.875735	0.0072	0.0418114
1856	MSTRG.16310	ARID3A	19:925780-975934	17.3897	7.38093	-1.23636	0.00735	0.0418114
1857	MSTRG.24542	HPS3	3:149129583-149222055	48.2076	30.7429	-0.649005	0.0072	0.0418114
1858	MSTRG.26005	BDH2,SLC9B2	4:103019867-103099883	10.4289	4.42756	-1.236	0.0073	0.0418114
1859	MSTRG.27887	-	5:139684644-139746223	3.59327	0.390849	-3.20061	0.0072	0.0418114
1860	MSTRG.30460	SNHG26	7:22854177-22861579	12.6222	2.69012	-2.23022	0.00735	0.0418114
1861	MSTRG.32212	AC068587.6	8:12537078-12665588	6.33549	1.30628	-2.27799	0.00725	0.0418114
1862	MSTRG.4291	AL138759.1,HELLS	10:94402503-94613905	32.3946	14.0797	-1.20213	0.00735	0.0418114
1863	MSTRG.9173	AL132800.1	14:24443069-24508688	4.10935	0.490537	-3.06648	0.0072	0.0418114
1864	MSTRG.1144	-	1:58785159-58903747	4.97043	0.860307	-2.53045	0.0074	0.0419786
1865	MSTRG.16930	BST2	19:17402938-17405648	101.64	58.2526	-0.803074	0.0074	0.0419786
1866	MSTRG.21108	MMP24	20:35172072-35284985	5.13745	0.971987	-2.40204	0.0074	0.0419786
1867	MSTRG.24694	AC112491.1,LINC02067	3:161423041-161448242	8.83396	0.260926	-5.08135	0.0074	0.0419786
1868	MSTRG.26054	ARHGEF38	4:105552619-106022478	5.7246	0.160371	-5.15769	0.0074	0.0419786
1869	MSTRG.32267	ASAH1	8:18055991-18096394	29.3463	16.7614	-0.808032	0.0074	0.0419786
1870	MSTRG.5620	AP000759.1	11:66070362-66251183	6.51606	0.605883	-3.42689	0.0074	0.0419786
1871	MSTRG.7586	CPSF6	12:69239536-69274358	39.574	22.5097	-0.814004	0.0074	0.0419786
1872	ENSG00000197020	ZNF100	19:21722765-21767628	4.35555	1.72234	-1.33848	0.00755	0.04276
1873	MSTRG.12745	-	16:46385233-46401659	77.5243	53.2797	-0.541064	0.00755	0.04276
1874	MSTRG.26804	OSMR	5:38845857-39074408	13.6286	5.63528	-1.27408	0.0076	0.0429636
1875	MSTRG.27495	LINC02163	5:104079910-104106232	13.7412	5.22138	-1.39601	0.0076	0.0429636
1876	MSTRG.6069	-	11:86791058-86955391	6.88767	0.411298	-4.06576	0.0076	0.0429636
1877	MSTRG.1174	NFIA	1:60659630-61462793	10.5055	3.37351	-1.63883	0.00765	0.0431863
1878	MSTRG.19827	CCDC173	2:169645424-169694433	6.00849	3.04291	-0.981551	0.00765	0.0431863
1879	MSTRG.2704	ADORA1	1:203090653-203167405	4.07594	0.78063	-2.38442	0.00765	0.0431863
1880	MSTRG.4350	MIR1287,PYROXD2	10:98383564-98415184	5.88067	1.5519	-1.92194	0.00765	0.0431863
1881	ENSG00000076716	GPC4	X:133300102-133415490	2.44997	1.0043	-1.28658	0.0077	0.0433884
1882	MSTRG.18009	-	2:1545086-1625419	6.99871	0.198061	-5.14307	0.0077	0.0433884
1883	MSTRG.18894	-	2:78320255-78541980	10.7481	3.47865	-1.62748	0.0077	0.0433884
1884	MSTRG.19315	INSIG2	2:118088451-118110997	21.6169	8.70797	-1.31175	0.0077	0.0433884
1885	MSTRG.3763	SYT15	10:46578216-46652025	2.39528	0.181531	-3.72191	0.0077	0.0433884
1886	MSTRG.10472	KLF13	15:31326854-31435665	6.20747	3.09551	-1.00383	0.00775	0.0436098
1887	MSTRG.12615	DOC2A	16:29992320-30023270	12.6293	5.10193	-1.30766	0.00775	0.0436098
1888	MSTRG.35724	-	X:138614730-139222777	3.77714	1.11138	-1.76494	0.00775	0.0436098
1889	ENSG00000270091	AC015726.1	17:19896589-19897287	1.7758			0.0078	0.0438205
1890	MSTRG.15166	-	17:64749662-64837154	5.64171	0.85984	-2.71399	0.0078	0.0438205
1891	MSTRG.16627	C19orf66	19:10086121-10102796	9.26961	3.16522	-1.5502	0.0078	0.0438205
1892	ENSG00000161905	ALOX15	17:4630901-4642294	3.04218	0.991945	-1.61677	0.00785	0.0440508
1893	MSTRG.22618	Z82217.1	22:35738735-36028570	1.60469	0.353135	-2.184	0.00785	0.0440508
1894	MSTRG.4439	SFXN2	10:102714537-102743492	5.51464	1.62791	-1.76025	0.00785	0.0440508
1895	MSTRG.26557	TPPP	5:612271-693395	2.74255	1.08055	-1.34375	0.0079	0.0442806
1896	MSTRG.31653	AC090114.2	7:128524015-128531069	1.68816	0.811219	-1.05729	0.0079	0.0442806
1897	MSTRG.33355	RHPN1	8:143368886-143384220	60.4192	42.319	-0.513704	0.0079	0.0442806
1898	MSTRG.16533	SLC25A23	19:6436078-6482557	21.2308	8.31321	-1.35268	0.00795	0.04452
1899	MSTRG.25795	-	4:83796435-84293412	4.0105	0.337136	-3.57238	0.00795	0.04452
1900	MSTRG.3864	CDK1	10:60778330-60794852	38.0566	21.588	-0.817915	0.00795	0.04452
1901	MSTRG.2820	-	1:211326614-211374946	3.30988	0.368843	-3.1657	0.008	0.044759
1902	MSTRG.12011	AC004233.2,LINC00514	16:2988255-3002016	3.05588	0.537223	-2.508	0.0081	0.0452356
1903	MSTRG.19999	-	2:186090942-186092480	6.34905	0.682407	-3.21784	0.0081	0.0452356
1904	MSTRG.34653	ADAMTS13	9:133376366-133459402	7.09732	3.20052	-1.14897	0.0081	0.0452356
1905	MSTRG.3972	TSPAN15	10:69451472-69507669	35.8102	19.2419	-0.896123	0.0081	0.0452356
1906	MSTRG.9844	RGS6	14:71932438-72595125	2.69554	0.685764	-1.97479	0.0081	0.0452356
1907	ENSG00000105559	PLEKHA4	19:48837096-48868632	7.4335	1.98643	-1.90386	0.00815	0.0454111
1908	MSTRG.19610	-	2:142877497-143055832	5.91203	0.13758	-5.42531	0.00815	0.0454111
1909	MSTRG.29849	CITED2	6:139371806-139374620	92.5047	65.1078	-0.506696	0.00815	0.0454111
1910	MSTRG.13436	-	16:88872562-88874813	2.87748	0.550867	-2.38503	0.0082	0.0455237
1911	MSTRG.20005	-	2:186264676-186266908	3.99729	0.447584	-3.15879	0.0082	0.0455237
1912	MSTRG.14857	-	17:50634675-50692252	5.1597	0.935182	-2.46397	0.00825	0.0457493
1913	MSTRG.21258	-	20:44289912-44292356	3.61515	0.402123	-3.16835	0.00825	0.0457493
1914	MSTRG.34062	-	9:94517533-94521247	8.33589	5.28308	-0.657958	0.00825	0.0457493
1915	MSTRG.2206	AL365181.2	1:156637782-156641004	2.24391	0.537204	-2.06247	0.0083	0.0459744
1916	MSTRG.6437	AP000866.6	11:124766497-124834487	3.40545	0.984486	-1.7904	0.0083	0.0459744
1917	MSTRG.15399	SMIM5	17:75626844-75708062	4.35761	0.945285	-2.20472	0.00835	0.0461886
1918	MSTRG.21226	-	20:42072751-43189970	3.74164	0.454194	-3.04229	0.00835	0.0461886
1919	MSTRG.30694	OGDH	7:44606571-44709066	17.6089	9.11125	-0.950585	0.00835	0.0461886
1920	MSTRG.31930	-	7:149547153-149624752	5.94618	3.49263	-0.76765	0.00835	0.0461886
1921	MSTRG.9753	-	14:67819778-68730218	4.10573	0.622125	-2.72236	0.00835	0.0461886
1922	MSTRG.15373	RNF157	17:76136332-76240373	8.36663	1.65042	-2.34181	0.0084	0.0462871
1923	MSTRG.19736	-	2:159234583-159234888	8.21618			0.0084	0.0462871
1924	MSTRG.26494	WWC2	4:183097016-183320777	19.7858	10.4057	-0.927098	0.0084	0.0462871
1925	MSTRG.27331	-	5:86729146-86729472	6.73054			0.0084	0.0462871
1926	MSTRG.27702	-	5:130267187-130267496	7.89063			0.0084	0.0462871
1927	MSTRG.29177	-	6:44235452-44235726	11.8073			0.0084	0.0462871
1928	MSTRG.29228	FAM83B	6:54846295-54942022	13.3493	8.66198	-0.623995	0.0084	0.0462871
1929	MSTRG.30159	-	6:170409750-170409999	17.243			0.0084	0.0462871
1930	MSTRG.35214	-	X:63343226-63561071	5.84618	0.498334	-3.55231	0.0084	0.0462871
1931	MSTRG.35379	-	X:91321232-91321477	18.4991			0.0084	0.0462871
1932	MSTRG.4496	MIR4680,PDCD4	10:110869742-110919274	33.8732	15.7886	-1.10126	0.0084	0.0462871
1933	MSTRG.5792	-	11:73143666-73143990	6.85085			0.0084	0.0462871
1934	MSTRG.7829	-	12:97694828-97695090	13.9931			0.0084	0.0462871
1935	MSTRG.10776	SORD	15:45023103-45077185	9.76394	5.01969	-0.959865	0.00845	0.0465312
1936	MSTRG.29836	ARFGEF3	6:138161920-138344663	33.7831	23.8894	-0.499927	0.00845	0.0465312
1937	MSTRG.20213	PARD3B	2:204545577-205620162	2.29392	0.679005	-1.75632	0.00855	0.0469971
1938	ENSG00000164124	TMEM144	4:158124473-158255411	9.54193	3.54568	-1.42822	0.0086	0.0472189
1939	MSTRG.28762	PPP1R10	6:30600399-30626395	27.2944	11.1351	-1.2935	0.0086	0.0472189
1940	MSTRG.4052	FUT11	10:73744383-73780251	19.2858	1.8221	-3.40387	0.0086	0.0472189
1941	MSTRG.14918	AKAP1	17:57085091-57121349	19.3989	11.0669	-0.809729	0.00865	0.0473551
1942	MSTRG.27618	-	5:116083806-116412762	3.94467	0.493706	-2.99818	0.00865	0.0473551
1943	MSTRG.2985	-	1:227688794-227689179	5.33308			0.00865	0.0473551
1944	ENSG00000117122	MFAP2	1:16974501-17011928	4.14618	0.324763	-3.67432	0.0087	0.0475543
1945	ENSG00000273113	AC133528.1	2:241581921-241582726	1.65006			0.0087	0.0475543
1946	MSTRG.1692	PTGFRN	1:116910056-116990358	22.6045	16.0942	-0.490068	0.00875	0.0477742
1947	MSTRG.18645	AC016747.1	2:61065870-61164829	3.76596	1.08912	-1.78986	0.00875	0.0477742
1948	MSTRG.18892	-	2:78280823-78285054	2.77877	1.29359	-1.10307	0.00875	0.0477742
1949	MSTRG.22904	AL117329.1,AL121580.1	22:47631673-48015622	42.4115	16.6283	-1.35082	0.00875	0.0477742
1950	MSTRG.21256	GDAP1L1	20:44247098-44280917	3.84026	0.265821	-3.85267	0.0088	0.0479722
1951	MSTRG.24559	-	3:149517234-149736714	11.0029	2.40968	-2.19097	0.0088	0.0479722
1952	MSTRG.35699	INTS6L	X:135520082-135582510	8.25374	4.28485	-0.945803	0.0088	0.0479722
1953	MSTRG.7316	TNS2	12:53006157-53079420	17.3765	4.32631	-2.00593	0.00885	0.0482017
1954	ENSG00000105227	PRX	19:40393767-40413366	1.57636	0.505625	-1.64045	0.00895	0.0483073
1955	ENSG00000240771	ARHGEF25	12:57610179-57633355	3.68386	0.853228	-2.11021	0.0089	0.0483073
1956	MSTRG.12938	CKLF,CKLF-CMTM1,CMTM1	16:66552562-66579137	18.3391	7.51604	-1.28687	0.0089	0.0483073
1957	MSTRG.16461	FSD1	19:4304599-4323843	9.45834	3.23869	-1.54618	0.00895	0.0483073
1958	MSTRG.1650	PTPN22	1:113761831-113914086	14.9594	5.87206	-1.34911	0.00905	0.0483073
1959	MSTRG.17035	SUGP2	19:18990887-19112888	36.2606	22.2201	-0.706535	0.0091	0.0483073
1960	MSTRG.19690	FMNL2	2:152335236-152649834	5.90051	3.3475	-0.817753	0.0091	0.0483073
1961	MSTRG.21307	NCOA5	20:46060984-46089952	16.0363	10.7881	-0.571896	0.0089	0.0483073
1962	MSTRG.21456	TSHZ2	20:52972406-53505665	14.0012	3.23701	-2.11281	0.00915	0.0483073
1963	MSTRG.22947	SHANK3	22:50674414-50733298	3.16424	1.87766	-0.752925	0.00895	0.0483073
1964	MSTRG.27008	PPWD1	5:65563235-65587549	22.0857	9.60534	-1.2012	0.0089	0.0483073
1965	MSTRG.30269	SDK1	7:3264031-4269000	8.68681	2.16922	-2.00165	0.00895	0.0483073
1966	MSTRG.33578	LDHAP4	9:14921336-14922334	12.4168	1.27897	-3.27924	0.00895	0.0483073
1967	MSTRG.34376	OLFML2A	9:124777157-124814885	2.43996	0.0984685	-4.63105	0.00905	0.0483073
1968	MSTRG.96	VWA1	1:1434860-1446575	8.39523	3.78949	-1.14757	0.0091	0.0483073
1969	MSTRG.12513	EIF3CL,NPIPB6	16:28342554-28426764	9.66802	5.51091	-0.810929	0.00925	0.0484792
1970	MSTRG.23612	PRKCD	3:53156008-53192717	13.2374	9.02483	-0.552645	0.0092	0.0484792
1971	MSTRG.34869	CTPS2	X:16588002-16712936	13.6546	5.69459	-1.26172	0.0092	0.0484792
1972	MSTRG.7850	AC010203.1,GOLGA2P5,RN7SL176P	12:100156356-100267079	9.55891	3.58433	-1.41514	0.0092	0.0484792
1973	MSTRG.16460	SEMA6B	19:4542592-4581809	4.08781	0.815561	-2.32547	0.0093	0.0486995
1974	MSTRG.17813	ZNF83	19:52588504-52690496	29.5957	14.2637	-1.05304	0.0093	0.0486995
1975	MSTRG.22977	SUMF1	3:3700813-4467281	20.4161	9.92898	-1.03999	0.0093	0.0486995
1976	ENSG00000143502	SUSD4	1:223220818-223364202	4.89642	0.982321	-2.31746	0.00935	0.0489089
1977	MSTRG.30663	RASA4CP	7:44026950-44042306	3.50581	0.673042	-2.38098	0.00935	0.0489089
1978	MSTRG.21271	-	20:44656450-44810338	5.96904	0.98708	-2.59626	0.0094	0.0490969
1979	MSTRG.21817	-	21:14027420-14210891	5.09488	0.990978	-2.36212	0.0094	0.0490969
1980	MSTRG.25240	AC233280.1,AC233280.2	3:195649620-195658044	4.97507	1.40049	-1.82879	0.0094	0.0490969
1981	MSTRG.8028	TCTN1	12:110614026-110704950	15.2473	7.86397	-0.955222	0.0094	0.0490969
1982	MSTRG.9233	REC8	14:24171852-24239242	28.6715	9.3492	-1.6167	0.0094	0.0490969
1983	ENSG00000110169	HPX	11:6431048-6442617	2.51074	0.447149	-2.48928	0.00945	0.049337
1984	MSTRG.5171	TCP11L1	11:33039416-33191598	18.304	10.0659	-0.862681	0.0095	0.0495451
1985	ENSG00000134202	GSTM3	1:109712254-109775428	16.018	6.18927	-1.37185	0.00955	0.0496681
1986	ENSG00000261801	LOXL1-AS1	15:73908070-73952137	4.92618	1.5691	-1.65053	0.00955	0.0496681
1987	MSTRG.2716	-	1:204073114-204127743	3.54348	0.640394	-2.46814	0.00955	0.0496681
1988	MSTRG.9986	GSTZ1	14:77274955-77331597	23.1572	12.599	-0.878155	0.00955	0.0496681
1989	MSTRG.17061	-	19:21283407-21283729	7.75001			0.0096	0.0498222
1990	MSTRG.29607	-	6:109364497-109364877	5.00207			0.0096	0.0498222
1991	MSTRG.31505	-	7:110278344-110278675	7.162			0.0096	0.0498222
1992	MSTRG.32790	-	8:89497504-89497857	6.01633			0.0096	0.0498222
1993	MSTRG.33740	-	9:35582845-35583169	7.61205			0.0096	0.0498222
1994	MSTRG.4025	-	10:73628401-73628749	6.24642			0.0096	0.0498222
1995	MSTRG.5514	AP000721.2,FLRT1	11:63974606-64166106	7.48477	3.23633	-1.2096	0.0096	0.0498222
1996	MSTRG.6858	PLEKHA5	12:19129751-19376400	12.6274	6.41334	-0.97741	0.0096	0.0498222
1997	MSTRG.7024	-	12:33017483-33017861	5.06616			0.0096	0.0498222
