# Supplementary material for: Tamoxifen-Induced Apoptosis of MCF-7 Cells via GPR30/PI3K/MAPKs Interactions: Verification by ODE Modeling and RNA Sequencing
Source: Front Physiol. 2018 Jul 11;9:907. doi: 10.3389/fphys.2018.00907 (PMC6050429; doi:10.3389/fphys.2018.00907)
Supplement: TABLE S4 — Gene ontology (GO) analysis of differentially expressed genes. [file Data_Sheet_4.XLSX]

## Sheet: Sheet1
	Term	Overlap	P.value	Adjusted_P.value	Old_P.value	Old_Adjusted_P.value	Z.score	Combined_Score	Genes
1	response_to_unfolded_protein_(GO:0006986)	61/135	2.61916e-22	1.12441e-18	1.32403e-16	2.84204e-13	-2.23516	92.3776	HERPUD2;ACADVL;HSP90AB1;CXCL8;FKBP14;HSPB1;HERPUD1;SERP1;CREB3L2;CHAC1;UBXN4;TSPYL2;HSP90AA1;PPP2R5B;WIPI1;PDIA6;ARFGAP1;DNAJC3;ERN1;CREB3;PREB;ATP6V0D1;ATF6;ATF3;ATF4;PPP1R15A;VCP;HSPA4L;DERL1;DERL2;UBE2J2;HSPD1;DNAJB2;DNAJB1;HSPH1;DNAJB5;SERPINH1;DNAJB9;MFN2;EXTL3;PTPN1;ZBTB17;HSPA5;HSPA4;WFS1;EDEM1;EDEM2;GFPT1;EIF2AK3;ASNS;TOR1B;EIF2S1;YIF1A;MANF;DNAJA1;ERP44;CREBRF;SRPRB;HYOU1;CALR;AARS
2	response_to_topologically_incorrect_protein_(GO:0035966)	62/143	1.71418e-21	3.67949e-18	3.46428e-16	4.95739e-13	-2.25105	90.3657	HERPUD2;ACADVL;HSP90AB1;CXCL8;FKBP14;HSPB1;HERPUD1;SERP1;CREB3L2;CHAC1;UBXN4;TSPYL2;HSP90AA1;PPP2R5B;WIPI1;PDIA6;ARFGAP1;DNAJC3;ERN1;CREB3;PREB;ATP6V0D1;ATF6;ATF3;ATF4;PPP1R15A;VCP;HSPA4L;DERL1;DERL2;UBE2J2;HDAC6;HSPD1;DNAJB2;DNAJB1;HSPH1;DNAJB5;SERPINH1;DNAJB9;MFN2;EXTL3;PTPN1;ZBTB17;HSPA5;HSPA4;WFS1;EDEM1;EDEM2;GFPT1;EIF2AK3;ASNS;TOR1B;EIF2S1;YIF1A;MANF;DNAJA1;ERP44;CREBRF;SRPRB;HYOU1;CALR;AARS
3	gene_expression_(GO:0010467)	163/672	4.67972e-20	6.69668e-17	6.19734e-18	2.66052e-14	-2.33447	86.9412	CARS;CCNT2;VARS;UBE2D3;EIF4A3;PHAX;EPRS;PSMD8;LSM10;PSMD6;PSMD7;RPS16;PSMD4;PSMD2;MYC;PSMD3;PSMD1;MTERF1;RPL38;MED8;SARS;GTF2F1;NRBP1;PRPF4;PRPF6;KARS;PSME3;MAPKAPK2;PSME4;CD2BP2;SRSF3;SRSF6;SRSF7;PSMD10;SLBP;PSMD12;PSMD11;PSMD14;RPN2;PSMD13;RPN1;TARS;GTF2E2;ZFP36L1;UBB;MED30;LARS;PCBP1;UBC;EIF4EBP1;NRBF2;YARS;EIF2B4;CPSF7;EIF2B3;EIF2B2;ALYREF;UPF3B;NR1D2;NR1D1;SUPT5H;EIF2S2;EIF2S1;LSM4;CDK8;CDK7…
4	response_to_endoplasmic_reticulum_stress_(GO:0034976)	60/145	1.29159e-19	1.38619e-16	5.54677e-15	5.95307e-12	-2.25221	82.2389	ACADVL;CXCL8;FKBP14;TXNDC11;HERPUD1;SERP1;AIFM1;CREB3L2;CHAC1;TSPYL2;PDIA3;PPP2R5B;WIPI1;PDIA6;ARFGAP1;PDIA4;DNAJC3;ERN1;CREB3;TRIB3;PREB;ATP6V0D1;TP53;ATF6;ATF3;ATF4;PPP1R15A;PPP1R15B;CEBPB;VCP;SEL1L;DERL1;FAM129A;DERL2;PPP2CB;OS9;UBQLN1;DNAJB9;BAK1;EXTL3;PTPN1;ZBTB17;JUN;HSPA5;WFS1;EDEM1;GFPT1;EIF2AK3;ASNS;TNFRSF10B;EIF2S1;YIF1A;ERP44;UFM1;CREBRF;SRPRB;HYOU1;P4HB;CALR;AARS
6	ER-nucleus_signaling_pathway_(GO:0006984)	41/94	8.42712e-15	7.23552e-12	3.10048e-11	1.47893e-08	-2.20107	56.462	PPP1R15A;PPP1R15B;ACADVL;VCP;CXCL8;FKBP14;INSIG1;DERL1;DERL2;ATP2A2;HERPUD1;SERP1;DNAJB9;EXTL3;TSPYL2;PTPN1;ZBTB17;HSPA5;WFS1;EDEM1;GFPT1;PPP2R5B;EIF2AK3;ASNS;WIPI1;EIF2S1;PDIA6;YIF1A;ARFGAP1;DNAJC3;ERN1;SRPRB;HYOU1;PREB;CALR;ATP6V0D1;TP53;ATF6;ATF3;AARS;ATF4
5	proteolysis_involved_in_cellular_protein_catabolic_process_(GO:0051603)	100/391	2.70817e-14	1.93769e-11	1.61467e-12	1.38635e-09	-2.46254	60.7432	UBE2D3;FBXO22;PSMD8;CDC20;PSMD6;PSMD7;PSMD4;KAT5;PSMD2;PSMD3;LONP1;PSMD1;FBXO7;USP8;FBXW5;USP2;TRPC4AP;RNF41;KLHL42;RNF126;CDC34;PSME3;PSME4;YME1L1;RBCK1;SQSTM1;VPS28;PSMD10;VCP;PSMD12;PSMD11;PSMD14;PSMD13;CUL2;FBXO45;ZMPSTE24;UBE2J1;UBB;UBC;PMAIP1;SOCS6;UBE2H;NDFIP1;UBE2I;HSPA5;UBE2B;WFS1;EDEM1;ISG15;NR1D1;KLHL20;CYLD;NPLOC4;UBE2S;UBA1;RNF187;USP38;UBXN1;PTPN23;IDE;USP39;PRPF19;HERPUD1;CASP8;ARI…
7	protein_folding_(GO:0006457)	68/221	3.29581e-14	2.02127e-11	8.66399e-12	6.19908e-09	-2.29065	56.4065	HSP90AB1;FKBP14;TXNDC11;CHCHD4;CHORDC1;B2M;CCT3;PDIA3;TOR3A;HSP90AA1;CSNK2A1;SPHK1;PDIA6;PDRG1;PDIA4;DNAJC2;DNAJC1;TUBB2A;CANX;ERP29;PPIF;PFDN1;PFDN2;PPIH;PPIG;FKBP4;PFDN4;PPIB;ATF6;LRPAP1;HSPA4L;HSPD1;DNAJB2;DNAJB1;LMAN1;BAG4;HSPH1;DNAJB6;BAG3;DNAJB5;GRPEL2;MLEC;CCT7;CCT5;CCT4;HSPA9;RANBP2;WFS1;EDEM1;PTGES3;NFYC;EDEM2;TTC1;TBCC;TOR1B;DNAJA1;CCT6A;ERP44;DNAJA4;SLMAP;DNAJA3;DNAJA2;PDCL;PIN1;P4HB;C…
8	proteasomal_protein_catabolic_process_(GO:0010498)	66/212	4.20942e-14	2.25888e-11	1.15055e-11	7.05619e-09	-2.26815	55.6005	UBXN1;UBE2D3;PRPF19;PSMD8;CDC20;PSMD6;PSMD7;KAT5;PSMD4;PSMD2;PSMD3;PSMD1;SEC61B;FBXW5;RAD23A;SIRT1;TOPORS;RNF41;KLHL42;PSMA5;RNF126;CDC34;PSMA4;PSME3;PSME4;RBCK1;PSMD10;PSMD12;VCP;PSMD11;PSMD14;PSMD13;DERL1;DERL2;FBXO45;PSMA7;UBE2J1;ARNTL;DNAJB2;PSMB6;ERLEC1;PPP2CB;PSMB4;OS9;UBB;PSMB2;UBC;PSMB1;PMAIP1;DNAJB9;SOCS6;UBE2I;HSPA5;UBE2B;WFS1;EDEM1;FBXL15;NR1D1;KLHL20;PSMC5;PSMC6;NPLOC4;PSMC3;UBE2S;PSM…
10	endoplasmic_reticulum_unfolded_protein_response_(GO:0030968)	37/83	7.3823e-14	3.52136e-11	1.74094e-10	4.67115e-08	-2.1909	52.7341	PPP1R15A;ACADVL;VCP;CXCL8;FKBP14;DERL1;DERL2;HERPUD1;SERP1;DNAJB9;EXTL3;TSPYL2;PTPN1;ZBTB17;HSPA5;WFS1;EDEM1;GFPT1;PPP2R5B;EIF2AK3;ASNS;WIPI1;EIF2S1;PDIA6;ARFGAP1;YIF1A;ERN1;DNAJC3;SRPRB;HYOU1;PREB;CALR;ATP6V0D1;ATF6;ATF3;AARS;ATF4
12	antigen_processing_and_presentation_of_peptide_antigen_via_MHC_class_I_(GO:0002474)	42/104	1.01511e-13	4.35785e-11	1.22078e-10	3.49386e-08	-2.17752	51.948	PSMD10;PSMD12;PSMD11;PSMD14;SAR1B;PSMD13;PSMA7;PSMB6;PSMD8;SEC61A1;PSMB4;PSMD6;PSMD7;UBB;PSMB2;PSMD4;PSMD2;SEC61G;UBC;PSMB1;PSMD3;PSMD1;SEC61B;B2M;BCAP31;PDIA3;SEC13;TAP1;PSMA5;PSMC5;PSMA4;PSMC6;PSMC3;PSMC4;PSME3;CANX;PSME4;TPP2;BLMH;CALR;SEC24D;SEC24C
9	regulation_of_protein_ubiquitination_(GO:0031396)	65/212	1.45344e-13	5.67237e-11	2.83906e-11	1.47893e-08	-2.26615	53.4649	UBXN1;TNFAIP3;FBXO22;HERPUD1;PSMD8;CDC20;PSMD6;RASSF1;PSMD7;PSMD4;PSMD2;PSMD3;PSMD1;CHP1;ARRDC4;DAXX;RIPK2;SPHK1;PRMT3;ARRDC3;TICAM1;TOPORS;PSMA5;PSMA4;TRAF6;PSME3;PSME4;CRY1;TRIB3;VPS28;BIRC3;PSMD10;PSMD12;PSMD11;PSMD14;PSMD13;BCL10;RCHY1;PSMA7;DNAJB2;PSMB6;MAPK9;PSMB4;UBB;PSMB2;UBC;PSMB1;UBQLN1;ATG5;NDFIP1;HSPA5;FEM1A;WFS1;FEM1B;LIMK1;ISG15;DNAJA1;MAD2L2;PSMC5;PSMC6;PSMC3;UBE2S;PSMC4;DNAJA3;PIN1
15	cellular_response_to_unfolded_protein_(GO:0034620)	37/86	2.86161e-13	1.02374e-10	3.82255e-10	8.63695e-08	-2.18261	50.2054	PPP1R15A;ACADVL;VCP;CXCL8;FKBP14;DERL1;DERL2;HERPUD1;SERP1;DNAJB9;EXTL3;TSPYL2;PTPN1;ZBTB17;HSPA5;WFS1;EDEM1;GFPT1;EIF2AK3;PPP2R5B;ASNS;WIPI1;EIF2S1;PDIA6;YIF1A;ARFGAP1;ERN1;DNAJC3;SRPRB;HYOU1;PREB;CALR;ATP6V0D1;ATF6;ATF3;AARS;ATF4
18	antigen_processing_and_presentation_of_exogenous_peptide_antigen_via_MHC_class_I,_TAP-dependent_(GO:0002479)	34/75	4.13937e-13	1.36695e-10	6.73416e-10	1.31408e-07	-2.18174	49.5544	PSMD10;PSMD12;PSMD11;PSMD14;PSMD13;PSMA7;PSMD8;PSMB6;SEC61A1;PSMD6;PSMB4;PSMD7;PSMD4;UBB;PSMB2;PSMD2;SEC61G;PSMD3;UBC;PSMB1;PSMD1;SEC61B;B2M;PDIA3;TAP1;PSMA5;PSMC5;PSMA4;PSMC6;PSMC3;PSMC4;PSME3;PSME4;CALR
19	activation_of_signaling_protein_activity_involved_in_unfolded_protein_response_(GO:0006987)	31/64	4.85787e-13	1.48963e-10	1.09578e-09	1.96008e-07	-2.1851	49.443	ACADVL;CXCL8;FKBP14;HERPUD1;SERP1;DNAJB9;EXTL3;TSPYL2;ZBTB17;HSPA5;WFS1;EDEM1;GFPT1;PPP2R5B;EIF2AK3;ASNS;WIPI1;EIF2S1;PDIA6;ARFGAP1;YIF1A;ERN1;DNAJC3;SRPRB;PREB;HYOU1;CALR;ATP6V0D1;ATF6;ATF3;ATF4
14	regulation_of_protein_modification_by_small_protein_conjugation_or_removal_(GO:1903320)	67/228	5.72154e-13	1.6375e-10	6.54875e-11	2.1626e-08	-2.27088	51.1691	UBXN1;TNFAIP3;FBXO22;HERPUD1;CDC20;PSMD8;RASSF1;PSMD6;PSMD7;PSMD4;PSMD2;PSMD3;CHP1;PSMD1;ARRDC4;DAXX;RIPK2;SPHK1;PRMT3;ARRDC3;MUL1;TICAM1;TOPORS;PSMA5;PSMA4;TRAF6;PSME3;PSME4;CRY1;TRIB3;VPS28;BIRC3;PSMD10;PSMD12;VCP;PSMD11;PSMD14;PSMD13;BCL10;RCHY1;PSMA7;DNAJB2;PSMB6;MAPK9;PSMB4;UBB;PSMB2;UBC;PSMB1;UBQLN1;ATG5;NDFIP1;HSPA5;FEM1A;FEM1B;WFS1;LIMK1;ISG15;DNAJA1;MAD2L2;PSMC5;PSMC6;PSMC3;PSMC4;UBE2S;D…
20	cellular_response_to_topologically_incorrect_protein_(GO:0035967)	38/92	6.48963e-13	1.74125e-10	5.57829e-10	1.14036e-07	-2.1852	49.1043	PPP1R15A;ACADVL;VCP;CXCL8;FKBP14;DERL1;DERL2;HDAC6;HERPUD1;SERP1;DNAJB9;EXTL3;TSPYL2;PTPN1;ZBTB17;HSPA5;WFS1;EDEM1;GFPT1;PPP2R5B;EIF2AK3;ASNS;WIPI1;EIF2S1;PDIA6;YIF1A;ARFGAP1;DNAJC3;ERN1;SRPRB;HYOU1;PREB;CALR;ATP6V0D1;ATF6;ATF3;AARS;ATF4
22	positive_regulation_of_nuclease_activity_(GO:0032075)	31/66	1.37899e-12	3.48236e-10	1.95168e-09	3.10317e-07	-2.17583	47.3856	ACADVL;CXCL8;FKBP14;HERPUD1;SERP1;DNAJB9;EXTL3;TSPYL2;ZBTB17;HSPA5;WFS1;EDEM1;GFPT1;EIF2AK3;PPP2R5B;ASNS;WIPI1;EIF2S1;PDIA6;YIF1A;ARFGAP1;ERN1;DNAJC3;SRPRB;HYOU1;PREB;CALR;ATP6V0D1;ATF6;ATF3;ATF4
16	RNA_splicing_(GO:0008380)	82/313	1.48035e-12	3.53063e-10	6.38047e-11	2.1626e-08	-2.2984	50.0232	RBM28;RBM25;TSEN15;RTCB;EIF4A3;YBX1;USP39;PRPF19;LSM10;LGALS3;PNN;SNRNP70;CWC22;DHX16;BCAS2;TFIP11;PLRG1;WBP11;GTF2F1;PRPF4;PRPF6;DDX39A;HNRNPH1;ESRP1;FRG1;SRSF3;CD2BP2;PPIH;RP9;SNRPA1;DNAJC8;PPIG;SRSF6;CACTIN;SRSF7;SRSF8;SF1;RBM22;ZCCHC8;SF3B5;SF3B2;DGCR14;AKAP17A;IWS1;U2AF2;TRA2B;DHX35;PCBP1;PPP1R8;TRA2A;ZMAT5;POLR2E;SAP18;SNRPB2;RALY;SMNDC1;POLR2K;HNRNPA0;SF3A3;RBM38;RBM39;ZRSR2;CPSF7;PRPF38B;…
11	modification-dependent_protein_catabolic_process_(GO:0019941)	91/364	1.60338e-12	3.62279e-10	4.70168e-11	2.01843e-08	-2.41519	52.5029	USP38;UBXN1;UBE2D3;PTPN23;USP39;FBXO22;HERPUD1;PSMD8;CDC20;PSMD6;PSMD7;PSMD4;KAT5;PSMD2;PSMD3;ARIH2;LONP1;PSMD1;SEC61B;FBXO7;USP8;FBXW5;USP42;USP43;USP2;VPS37A;RAD23A;TRPC4AP;SIRT1;TOPORS;KLHL42;PSMA5;RNF168;RNF126;CDC34;PSMA4;PSME3;PSME4;RBCK1;SQSTM1;VPS28;PSMD10;USP14;PSMD12;VCP;PSMD11;PSMD14;UHRF2;PSMD13;CUL2;DERL1;DERL2;FBXO45;HDAC6;PSMA7;ARNTL;ZMPSTE24;UBE2J1;DNAJB2;PSMB6;ERLEC1;PPP2CB;PSMB4…
24	signal_transduction_involved_in_DNA_integrity_checkpoint_(GO:0072401)	32/71	2.45762e-12	5.02407e-10	2.38127e-09	3.29768e-07	-2.20649	47.2444	PSMD10;CDKN1A;PSMD12;PSMD11;PSMD14;PSMD13;PRPF19;PSMA7;PSMB6;PSMD8;PSMB4;PSMD6;PSMD7;PSMB2;UBB;PSMD4;PSMD2;UBC;PSMB1;PSMD3;PSMD1;RBM38;CDC5L;PSMA5;PSMC5;PSMA4;PSMC6;PSMC3;PSMC4;PSME3;PSME4;TP53
25	signal_transduction_involved_in_DNA_damage_checkpoint_(GO:0072422)	32/71	2.45762e-12	5.02407e-10	2.38127e-09	3.29768e-07	-2.20336	47.1774	PSMD10;CDKN1A;PSMD12;PSMD11;PSMD14;PSMD13;PRPF19;PSMA7;PSMB6;PSMD8;PSMD6;PSMB4;PSMD7;PSMB2;UBB;PSMD4;PSMD2;UBC;PSMB1;PSMD3;PSMD1;RBM38;CDC5L;PSMA5;PSMC5;PSMA4;PSMC6;PSMC3;PSMC4;PSME3;PSME4;TP53
29	antigen_processing_and_presentation_of_exogenous_peptide_antigen_via_MHC_class_I_(GO:0042590)	34/79	2.58599e-12	5.0462e-10	1.94166e-09	3.10317e-07	-2.14623	45.9448	PSMD10;PSMD12;PSMD11;PSMD14;PSMD13;PSMA7;PSMB6;PSMD8;SEC61A1;PSMB4;PSMD6;PSMD7;UBB;PSMB2;PSMD4;PSMD2;SEC61G;UBC;PSMB1;PSMD3;PSMD1;SEC61B;B2M;PDIA3;TAP1;PSMA5;PSMC5;PSMA4;PSMC6;PSMC3;PSMC4;PSME3;PSME4;CALR
13	modification-dependent_macromolecule_catabolic_process_(GO:0043632)	91/368	3.10115e-12	5.68302e-10	7.67151e-11	2.35241e-08	-2.41076	51.3211	USP38;UBXN1;UBE2D3;PTPN23;USP39;FBXO22;HERPUD1;PSMD8;CDC20;PSMD6;PSMD7;KAT5;PSMD4;PSMD2;PSMD3;ARIH2;LONP1;PSMD1;SEC61B;FBXO7;USP8;FBXW5;USP42;USP43;USP2;VPS37A;RAD23A;TRPC4AP;SIRT1;TOPORS;KLHL42;PSMA5;RNF168;RNF126;CDC34;PSMA4;PSME3;PSME4;RBCK1;SQSTM1;VPS28;PSMD10;USP14;PSMD12;VCP;PSMD11;PSMD14;UHRF2;PSMD13;CUL2;DERL1;DERL2;FBXO45;PSMA7;HDAC6;UBE2J1;ARNTL;ZMPSTE24;DNAJB2;PSMB6;ERLEC1;PPP2CB;PSMB4…
17	mRNA_processing_(GO:0006397)	96/397	3.17709e-12	5.68302e-10	6.48601e-11	2.1626e-08	-2.33052	49.6129	RBM28;RBM25;TSEN15;EIF4A3;YBX1;USP39;PRPF19;CDC73;LSM10;LGALS3;PNN;SNRNP70;CWC22;DHX16;BCAS2;CMTR2;TFIP11;PLRG1;GTF2F1;WBP11;PRPF4;PRPF6;DDX39A;PDE12;HNRNPH1;PAPD5;ESRP1;FRG1;SRSF3;CD2BP2;PPIH;SNRPA1;DNAJC8;SRSF6;CACTIN;SRSF7;SRSF8;SF1;RBM22;ZCCHC8;SLBP;SF3B5;ZNF473;RNASEL;SF3B2;DGCR14;CSTF2T;AKAP17A;HNRNPLL;IWS1;U2AF2;TRA2B;DHX35;PCBP1;PPP1R8;TRA2A;ZMAT5;POLR2E;SAP18;SNRPB2;RALY;SMNDC1;POLR2K;HN…
23	proteasome-mediated_ubiquitin-dependent_protein_catabolic_process_(GO:0043161)	61/205	3.42604e-12	5.8832e-10	3.11504e-10	7.42937e-08	-2.22886	47.3717	UBXN1;UBE2D3;PSMD8;CDC20;PSMD6;PSMD7;KAT5;PSMD4;PSMD2;PSMD3;PSMD1;SEC61B;FBXW5;RAD23A;SIRT1;TOPORS;KLHL42;PSMA5;RNF126;CDC34;PSMA4;PSME3;PSME4;RBCK1;PSMD10;PSMD12;VCP;PSMD11;PSMD14;PSMD13;DERL1;DERL2;FBXO45;PSMA7;UBE2J1;ARNTL;DNAJB2;PSMB6;PPP2CB;ERLEC1;PSMB4;OS9;UBB;PSMB2;UBC;PSMB1;DNAJB9;UBE2I;HSPA5;UBE2B;WFS1;EDEM1;FBXL15;KLHL20;PSMC5;NPLOC4;PSMC6;PSMC3;UBE2S;PSMC4;RNF187
26	signal_transduction_involved_in_cell_cycle_checkpoint_(GO:0072395)	32/72	3.9253e-12	6.24122e-10	3.11561e-09	3.93391e-07	-2.19116	46.4409	PSMD10;CDKN1A;PSMD12;PSMD11;PSMD14;PSMD13;PRPF19;PSMA7;PSMB6;PSMD8;PSMB4;PSMD6;PSMD7;PSMB2;UBB;PSMD4;PSMD2;UBC;PSMB1;PSMD3;PSMD1;RBM38;CDC5L;PSMA5;PSMC5;PSMA4;PSMC6;PSMC3;PSMC4;PSME3;PSME4;TP53
28	regulation_of_nuclease_activity_(GO:0032069)	32/72	3.9253e-12	6.24122e-10	3.11561e-09	3.93391e-07	-2.16783	45.9465	ACADVL;CXCL8;FKBP14;HERPUD1;SERP1;DNAJB9;EXTL3;TSPYL2;ZBTB17;HSPA5;WFS1;EDEM1;GFPT1;EIF2AK3;PPP2R5B;ASNS;WIPI1;EIF2S1;PDIA6;SIRT1;YIF1A;ARFGAP1;ERN1;DNAJC3;SRPRB;HYOU1;PREB;CALR;ATP6V0D1;ATF6;ATF3;ATF4
27	protein_polyubiquitination_(GO:0000209)	57/186	4.63794e-12	7.11095e-10	4.7797e-10	1.02596e-07	-2.18871	46.1036	UBE2D3;TNFAIP3;PRPF19;FBXO22;PSMD8;PSMD6;PSMD7;PSMD4;TRIM5;PSMD2;PSMD3;ARIH2;PSMD1;TRIM27;TRAF2;TOPORS;RNF41;KLHL42;PSMA5;RNF168;RNF126;CDC34;PSMA4;TRAF6;PSME3;PSME4;RBCK1;PSMD10;PSMD12;PSMD11;PSMD14;TNKS;PSMD13;HDAC6;PSMA7;PSMB6;PSMB4;SHARPIN;UBB;TNKS2;PSMB2;UBC;PSMB1;UBE2H;UBE2B;MARCH5;KLHL20;PSMC5;PSMC6;PSMC3;UBE2S;PSMC4;MKRN1;TPP2;UBE2O;BLMH;RNF187
31	regulation_of_ligase_activity_(GO:0051340)	40/108	1.03369e-11	1.53022e-09	2.54705e-09	3.41703e-07	-2.18418	44.3341	PSMD10;PSMD12;PSMD11;PSMD14;PSMD13;PSMA7;PSMB6;PSMD8;CDC20;PSMD6;PSMB4;PSMD7;UBB;PSMB2;PSMD4;PSMD2;UBC;PSMB1;PSMD3;PSMD1;ARRDC4;FEM1A;FEM1B;MID1IP1;LIMK1;ARRDC3;TOPORS;PSMA5;MAD2L2;PSMC5;PSMA4;PSMC6;PSMC3;PSMC4;UBE2S;PSME3;PSME4;PIN1;TRIB3;GCLM
32	positive_regulation_of_protein_ubiquitination_(GO:0031398)	48/146	1.39142e-11	1.99112e-09	1.72641e-09	2.96459e-07	-2.16946	43.4642	PSMD10;PSMD12;PSMD11;PSMD14;PSMD13;BCL10;RCHY1;FBXO22;PSMA7;CDC20;DNAJB2;PSMB6;PSMD8;RASSF1;PSMB4;PSMD6;PSMD7;UBB;PSMB2;PSMD4;PSMD2;UBC;PSMB1;PSMD3;PSMD1;ARRDC4;NDFIP1;HSPA5;WFS1;RIPK2;SPHK1;ARRDC3;TICAM1;TOPORS;PSMA5;PSMC5;PSMC6;PSMA4;PSMC3;UBE2S;PSMC4;DNAJA3;TRAF6;PSME3;PSME4;PIN1;TRIB3;BIRC3
33	DNA_damage_response,_signal_transduction_by_p53_class_mediator_resulting_in_cell_cycle_arrest_(GO:0006977)	30/67	1.45694e-11	2.01762e-09	8.41774e-09	9.50983e-07	-2.16071	43.2603	PSMD10;CDKN1A;PSMD12;PSMD11;PSMD14;PSMD13;PSMA7;PSMD8;PSMB6;PSMD6;PSMB4;PSMD7;PSMD4;UBB;PSMB2;PSMD2;PSMD3;UBC;PSMB1;PSMD1;RBM38;PSMA5;PSMC5;PSMA4;PSMC6;PSMC3;PSMC4;PSME3;PSME4;TP53
21	ubiquitin-dependent_protein_catabolic_process_(GO:0006511)	87/355	1.55598e-11	2.08745e-09	2.96263e-10	7.42937e-08	-2.37839	47.5376	USP38;UBXN1;UBE2D3;PTPN23;USP39;FBXO22;HERPUD1;PSMD8;CDC20;PSMD6;PSMD7;KAT5;PSMD4;PSMD2;PSMD3;ARIH2;PSMD1;SEC61B;FBXO7;USP8;FBXW5;USP42;USP43;USP2;VPS37A;RAD23A;TRPC4AP;SIRT1;TOPORS;KLHL42;PSMA5;RNF168;RNF126;CDC34;PSMA4;PSME3;PSME4;RBCK1;SQSTM1;VPS28;PSMD10;USP14;PSMD12;VCP;PSMD11;PSMD14;UHRF2;PSMD13;CUL2;DERL1;DERL2;FBXO45;PSMA7;HDAC6;UBE2J1;ARNTL;DNAJB2;PSMB6;ERLEC1;PPP2CB;PSMB4;OS9;PSMB2;UBB;…
34	positive_regulation_of_ligase_activity_(GO:0051351)	36/92	1.73255e-11	2.25389e-09	4.97343e-09	6.10027e-07	-2.15384	42.8843	PSMD10;PSMD12;PSMD11;PSMD14;PSMD13;PSMA7;CDC20;PSMB6;PSMD8;PSMB4;PSMD6;PSMD7;UBB;PSMB2;PSMD4;PSMD2;UBC;PSMB1;PSMD3;PSMD1;ARRDC4;MID1IP1;ARRDC3;TOPORS;PSMA5;PSMC5;PSMA4;PSMC6;PSMC3;UBE2S;PSMC4;PSME3;PSME4;PIN1;TRIB3;GCLM
36	intracellular_signal_transduction_involved_in_G1_DNA_damage_checkpoint_(GO:1902400)	30/68	2.31392e-11	2.83819e-09	1.09906e-08	1.1234e-06	-2.15889	42.4871	PSMD10;CDKN1A;PSMD12;PSMD11;PSMD14;PSMD13;PSMA7;PSMB6;PSMD8;PSMB4;PSMD6;PSMD7;PSMB2;UBB;PSMD4;PSMD2;UBC;PSMB1;PSMD3;PSMD1;RBM38;PSMA5;PSMC5;PSMA4;PSMC6;PSMC3;PSMC4;PSME3;PSME4;TP53
37	signal_transduction_involved_in_mitotic_G1_DNA_damage_checkpoint_(GO:0072431)	30/68	2.31392e-11	2.83819e-09	1.09906e-08	1.1234e-06	-2.15596	42.4295	PSMD10;CDKN1A;PSMD12;PSMD11;PSMD14;PSMD13;PSMA7;PSMD8;PSMB6;PSMD6;PSMB4;PSMD7;PSMB2;UBB;PSMD4;PSMD2;UBC;PSMB1;PSMD3;PSMD1;RBM38;PSMA5;PSMC5;PSMA4;PSMC6;PSMC3;PSMC4;PSME3;PSME4;TP53
35	positive_regulation_of_protein_modification_by_small_protein_conjugation_or_removal_(GO:1903322)	50/158	2.5599e-11	3.05268e-09	2.29321e-09	3.29768e-07	-2.18507	42.8432	FBXO22;CDC20;PSMD8;RASSF1;PSMD6;PSMD7;PSMD4;PSMD2;PSMD3;PSMD1;ARRDC4;RIPK2;SPHK1;ARRDC3;MUL1;TICAM1;TOPORS;PSMA5;PSMA4;TRAF6;PSME3;PSME4;TRIB3;BIRC3;PSMD10;PSMD12;VCP;PSMD11;PSMD14;PSMD13;BCL10;RCHY1;PSMA7;DNAJB2;PSMB6;PSMB4;UBB;PSMB2;UBC;PSMB1;NDFIP1;HSPA5;WFS1;PSMC5;PSMC6;PSMC3;UBE2S;PSMC4;DNAJA3;PIN1
30	protein_catabolic_process_(GO:0030163)	71/269	3.20805e-11	3.64695e-09	9.47087e-10	1.76776e-07	-2.28261	44.3497	UBXN1;UBE2D3;IDE;PRPF19;PSMD8;CDC20;PSMD6;PSMD7;KAT5;PSMD4;PSMD2;PSMD3;TRIM24;LONP1;PSMD1;SEC61B;FBXW5;RAD23A;TRAF2;SIRT1;TOPORS;RNF41;KLHL42;PSMA5;RNF126;CDC34;PSMA4;PSME3;PSME4;RBCK1;PSMD10;PSMD12;VCP;PSMD11;PSMD14;PSMD13;DERL1;DERL2;FBXO45;PSMA7;UBE2J1;ARNTL;DNAJB2;PSMB6;ERLEC1;PPP2CB;PSMB4;OS9;UBB;PSMB2;UBC;PSMB1;PMAIP1;DNAJB9;SOCS6;UBE2I;HSPA5;UBE2B;WFS1;EDEM1;FBXL15;NR1D1;MTOR;KLHL20;PSMC5;…
40	RNA_splicing,_via_transesterification_reactions_(GO:0000375)	55/184	3.22814e-11	3.64695e-09	2.02481e-09	3.10446e-07	-2.1402	41.5828	EIF4A3;YBX1;PRPF19;PNN;SNRNP70;CWC22;BCAS2;TFIP11;PLRG1;GTF2F1;PRPF4;PRPF6;DDX39A;HNRNPH1;FRG1;SRSF3;CD2BP2;PPIH;SNRPA1;DNAJC8;SRSF6;CACTIN;SRSF7;SF1;RBM22;ZCCHC8;SF3B5;SF3B2;DGCR14;U2AF2;TRA2B;DHX35;PCBP1;TRA2A;POLR2E;SNRPB2;RALY;SMNDC1;POLR2K;HNRNPA0;SF3A3;ZRSR2;CPSF7;ALYREF;CDC5L;UPF3B;CWC15;XAB2;SNRNP40;PHF5A;SNW1;MPHOSPH10;RNPS1;BUD13;HNRNPC
41	signal_transduction_involved_in_mitotic_cell_cycle_checkpoint_(GO:0072413)	30/69	3.63348e-11	3.80452e-09	1.42864e-08	1.33329e-06	-2.14403	41.5664	PSMD10;CDKN1A;PSMD12;PSMD11;PSMD14;PSMD13;PSMA7;PSMB6;PSMD8;PSMD6;PSMB4;PSMD7;PSMB2;UBB;PSMD4;PSMD2;UBC;PSMB1;PSMD3;PSMD1;RBM38;PSMA5;PSMC5;PSMA4;PSMC6;PSMC3;PSMC4;PSME3;PSME4;TP53
42	signal_transduction_involved_in_mitotic_DNA_integrity_checkpoint_(GO:1902403)	30/69	3.63348e-11	3.80452e-09	1.42864e-08	1.33329e-06	-2.14103	41.5084	PSMD10;CDKN1A;PSMD12;PSMD11;PSMD14;PSMD13;PSMA7;PSMB6;PSMD8;PSMD6;PSMB4;PSMD7;PSMB2;UBB;PSMD4;PSMD2;UBC;PSMB1;PSMD3;PSMD1;RBM38;PSMA5;PSMC5;PSMA4;PSMC6;PSMC3;PSMC4;PSME3;PSME4;TP53
43	signal_transduction_involved_in_mitotic_DNA_damage_checkpoint_(GO:1902402)	30/69	3.63348e-11	3.80452e-09	1.42864e-08	1.33329e-06	-2.13781	41.4458	PSMD10;CDKN1A;PSMD12;PSMD11;PSMD14;PSMD13;PSMA7;PSMB6;PSMD8;PSMD6;PSMB4;PSMD7;PSMB2;UBB;PSMD4;PSMD2;UBC;PSMB1;PSMD3;PSMD1;RBM38;PSMA5;PSMC5;PSMA4;PSMC6;PSMC3;PSMC4;PSME3;PSME4;TP53
39	regulation_of_ubiquitin-protein_transferase_activity_(GO:0051438)	38/103	3.86797e-11	3.95362e-09	6.90527e-09	8.01198e-07	-2.15038	41.607	PSMD10;PSMD12;PSMD11;PSMD14;PSMD13;PSMA7;PSMB6;PSMD8;CDC20;PSMB4;PSMD6;PSMD7;UBB;PSMB2;PSMD4;PSMD2;UBC;PSMB1;PSMD3;PSMD1;ARRDC4;FEM1A;FEM1B;ARRDC3;LIMK1;TOPORS;PSMA5;MAD2L2;PSMC5;PSMA4;PSMC6;PSMC3;UBE2S;PSMC4;PSME3;PSME4;PIN1;TRIB3
45	regulation_of_cellular_amino_acid_metabolic_process_(GO:0006521)	28/62	5.3961e-11	5.38732e-09	2.27297e-08	2.07614e-06	-2.08035	39.6082	PSMD10;PSMD12;PSMD11;PSMD14;PSMD13;ODC1;PSMA7;PSMD8;PSMB6;PSMD6;PSMB4;PSMD7;PSMD4;PSMB2;PSMD2;PSMD3;PSMB1;PSMD1;NQO1;AZIN1;PSMA5;PSMC5;PSMA4;PSMC6;PSMC3;PSMC4;PSME3;PSME4
38	signal_transduction_by_p53_class_mediator_(GO:0072331)	44/132	5.83724e-11	5.69528e-09	5.80421e-09	6.92152e-07	-2.20554	41.8692	PSMD10;CDKN1A;PSMD12;PSMD11;DYRK2;PSMD14;PSMD13;FOXO3;RRP8;EDA2R;PSMA7;PSMB6;PSMD8;PSMB4;PSMD6;PSMD7;KAT5;UBB;PSMB2;PSMD4;PSMD2;UBC;PSMB1;PSMD3;PMAIP1;PSMD1;RBM38;AEN;HIPK1;SIRT1;TOPORS;PSMA5;PSMC5;PSMA4;PSMC6;SNW1;PSMC3;PSMC4;PSME3;DDIT4;JMY;PSME4;MDM4;TP53
44	positive_regulation_of_ubiquitin-protein_transferase_activity_(GO:0051443)	34/87	6.54718e-11	6.24601e-09	1.35398e-08	1.33329e-06	-2.12252	40.0972	PSMD10;PSMD12;PSMD11;PSMD14;PSMD13;PSMA7;PSMB6;PSMD8;CDC20;PSMB4;PSMD6;PSMD7;PSMB2;PSMD4;UBB;PSMD2;UBC;PSMB1;PSMD3;PSMD1;ARRDC4;ARRDC3;TOPORS;PSMA5;PSMC5;PSMA4;PSMC6;PSMC3;PSMC4;UBE2S;PSME3;PSME4;PIN1;TRIB3
46	positive_regulation_of_cell_cycle_arrest_(GO:0071158)	33/85	1.53174e-10	1.42952e-08	2.50449e-08	2.23996e-06	-2.1733	39.2572	PSMD10;CDKN1A;PSMD12;PSMD11;UHRF2;PSMD14;PSMD13;GATA6;PSMA7;RRP8;PSMB6;PSMD8;PSMB4;PSMD6;PSMD7;PSMB2;UBB;PSMD4;PSMD2;UBC;PSMB1;PSMD3;PSMD1;RBM38;PSMA5;PSMC5;PSMA4;PSMC6;PSMC3;PSMC4;PSME3;PSME4;TP53
47	mRNA_splicing,_via_spliceosome_(GO:0000398)	52/177	2.21811e-10	1.98383e-08	9.01351e-09	9.67375e-07	-2.10786	37.3842	EIF4A3;YBX1;PRPF19;PNN;SNRNP70;CWC22;TFIP11;PLRG1;GTF2F1;PRPF4;PRPF6;DDX39A;HNRNPH1;FRG1;CD2BP2;SRSF3;SNRPA1;PPIH;DNAJC8;SRSF6;CACTIN;SRSF7;SF1;RBM22;ZCCHC8;SF3B5;SF3B2;DGCR14;U2AF2;PCBP1;DHX35;TRA2B;TRA2A;POLR2E;SNRPB2;RALY;POLR2K;HNRNPA0;SF3A3;ZRSR2;CPSF7;ALYREF;CDC5L;UPF3B;CWC15;XAB2;SNRNP40;PHF5A;SNW1;RNPS1;BUD13;HNRNPC
48	RNA_splicing,_via_transesterification_reactions_with_bulged_adenosine_as_nucleophile_(GO:0000377)	52/177	2.21811e-10	1.98383e-08	9.01351e-09	9.67375e-07	-2.10545	37.3416	EIF4A3;YBX1;PRPF19;PNN;SNRNP70;CWC22;TFIP11;PLRG1;GTF2F1;PRPF4;PRPF6;DDX39A;HNRNPH1;FRG1;CD2BP2;SRSF3;SNRPA1;PPIH;DNAJC8;SRSF6;CACTIN;SRSF7;SF1;RBM22;ZCCHC8;SF3B5;SF3B2;DGCR14;U2AF2;PCBP1;DHX35;TRA2B;TRA2A;POLR2E;SNRPB2;RALY;POLR2K;HNRNPA0;SF3A3;ZRSR2;CPSF7;ALYREF;CDC5L;UPF3B;CWC15;XAB2;SNRNP40;PHF5A;SNW1;RNPS1;BUD13;HNRNPC
49	signal_transduction_in_response_to_DNA_damage_(GO:0042770)	37/106	4.38319e-10	3.84021e-08	3.52888e-08	3.09173e-06	-2.14294	36.591	PSMD10;CDKN1A;PSMD12;PSMD11;PSMD14;PSMD13;FOXO3;PRPF19;PSMA7;PSMB6;PSMD8;PSMB4;PSMD6;PSMD7;KAT5;UBB;PSMB2;PSMD4;PSMD2;UBC;PSMB1;PSMD3;PSMD1;RBM38;GADD45A;CDC5L;PSMA5;MAD2L2;PSMC5;PSMA4;PSMC6;PSMC3;PSMC4;PSME3;PSME4;MDM4;TP53
52	negative_regulation_of_ubiquitin-protein_ligase_activity_involved_in_mitotic_cell_cycle_(GO:0051436)	28/67	4.99163e-10	4.28581e-08	8.33182e-08	6.80241e-06	-2.00673	34.045	PSMD10;PSMD12;PSMD11;PSMD14;PSMD13;PSMA7;PSMD8;CDC20;PSMB6;PSMD6;PSMB4;PSMD7;PSMD4;UBB;PSMB2;PSMD2;PSMD3;UBC;PSMB1;PSMD1;MAD2L2;PSMA5;PSMC5;PSMA4;PSMC6;PSMC3;PSMC4;PSME3
50	negative_regulation_of_protein_ubiquitination_(GO:0031397)	38/113	8.74569e-10	7.36181e-08	5.16865e-08	4.4378e-06	-2.10462	34.5671	PSMD10;PSMD12;UBXN1;PSMD11;PSMD14;PSMD13;TNFAIP3;PSMA7;PSMB6;PSMD8;CDC20;PSMD6;PSMB4;PSMD7;UBB;PSMB2;PSMD4;PSMD2;UBC;PSMB1;PSMD3;CHP1;PSMD1;ATG5;PRMT3;LIMK1;ISG15;DNAJA1;PSMA5;MAD2L2;PSMC5;PSMA4;PSMC6;PSMC3;PSMC4;PSME3;CRY1;VPS28
51	DNA_damage_response,_signal_transduction_by_p53_class_mediator_(GO:0030330)	33/91	1.23203e-09	1.00081e-07	9.27053e-08	7.2348e-06	-2.13782	34.4558	PSMD10;CDKN1A;PSMD12;PSMD11;PSMD14;PSMD13;FOXO3;PSMA7;PSMB6;PSMD8;PSMB4;PSMD6;PSMD7;KAT5;PSMB2;UBB;PSMD4;PSMD2;UBC;PSMB1;PSMD3;PSMD1;RBM38;PSMA5;PSMC5;PSMA4;PSMC6;PSMC3;PSMC4;PSME3;PSME4;MDM4;TP53
53	negative_regulation_of_protein_modification_by_small_protein_conjugation_or_removal_(GO:1903321)	39/119	1.23557e-09	1.00081e-07	6.08619e-08	5.12314e-06	-2.08896	33.6683	PSMD10;PSMD12;PSMD11;UBXN1;PSMD14;PSMD13;TNFAIP3;PSMA7;DNAJB2;PSMB6;CDC20;PSMD8;PSMD6;PSMB4;PSMD7;UBB;PSMB2;PSMD4;PSMD2;PSMB1;PSMD3;UBC;PSMD1;CHP1;ATG5;PRMT3;LIMK1;ISG15;PSMA5;DNAJA1;MAD2L2;PSMC5;PSMA4;PSMC6;PSMC3;PSMC4;PSME3;CRY1;VPS28
54	protein_N-linked_glycosylation_via_asparagine_(GO:0018279)	34/96	1.42718e-09	1.13461e-07	9.43742e-08	7.2348e-06	-2.06437	33.0129	DPAGT1;B4GALT3;VCP;RPN2;SAR1B;RPN1;UAP1;MAGT1;UBE2J1;LMAN1;GMPPA;PGM3;MLEC;MGAT1;PDIA3;SEC13;PMM1;EDEM1;GFPT1;EDEM2;ALG2;ALG14;ALG3;DAD1;DOLPP1;OSTC;CANX;MVD;PREB;CALR;SEC24D;SEC24C;B4GALT4;B4GALT5
57	negative_regulation_of_ligase_activity_(GO:0051352)	29/74	1.51358e-09	1.16032e-07	1.47944e-07	1.04395e-05	-2.03524	32.5016	PSMD10;PSMD12;PSMD11;PSMD14;PSMD13;PSMA7;PSMB6;PSMD8;CDC20;PSMD6;PSMB4;PSMD7;PSMB2;PSMD4;UBB;PSMD2;UBC;PSMB1;PSMD3;PSMD1;LIMK1;PSMA5;MAD2L2;PSMC5;PSMA4;PSMC6;PSMC3;PSMC4;PSME3
58	negative_regulation_of_ubiquitin-protein_transferase_activity_(GO:0051444)	29/74	1.51358e-09	1.16032e-07	1.47944e-07	1.04395e-05	-2.03201	32.4499	PSMD10;PSMD12;PSMD11;PSMD14;PSMD13;PSMA7;PSMB6;PSMD8;CDC20;PSMD6;PSMB4;PSMD7;PSMB2;PSMD4;UBB;PSMD2;UBC;PSMB1;PSMD3;PSMD1;LIMK1;PSMA5;MAD2L2;PSMC5;PSMA4;PSMC6;PSMC3;PSMC4;PSME3
59	peptidyl-asparagine_modification_(GO:0018196)	34/97	1.95001e-09	1.46866e-07	1.15453e-07	8.69543e-06	-2.05815	32.3824	DPAGT1;B4GALT3;VCP;RPN2;SAR1B;RPN1;UAP1;MAGT1;UBE2J1;LMAN1;GMPPA;PGM3;MLEC;MGAT1;PDIA3;SEC13;PMM1;EDEM1;GFPT1;EDEM2;ALG14;ALG2;ALG3;DAD1;DOLPP1;OSTC;CANX;PREB;MVD;CALR;SEC24D;SEC24C;B4GALT4;B4GALT5
60	rRNA_metabolic_process_(GO:0016072)	40/126	2.19024e-09	1.62116e-07	8.39803e-08	6.80241e-06	-2.0657	32.2971	RNASEL;RRP1;EIF4A3;NOP2;TSR3;NOLC1;NOL8;NOC4L;RRP8;RPF1;RRP9;NOL6;DEDD2;EXOSC6;RPS16;ERI1;EXOSC8;UTP14A;EXOSC1;UTP15;WDR36;NIFK;NSUN4;KRR1;DIS3;DDX51;WBP11;SIRT1;UTP18;BYSL;FTSJ3;ISG20;TBL3;PAPD5;FRG1;C1D;SBDS;TSR2;MPHOSPH10;NOP10
63	positive_regulation_of_ubiquitin-protein_ligase_activity_involved_in_mitotic_cell_cycle_(GO:0051437)	28/72	3.54835e-09	2.52061e-07	2.74026e-07	1.72999e-05	-1.99503	30.3116	PSMD10;PSMD12;PSMD11;PSMD14;PSMD13;PSMA7;PSMD8;CDC20;PSMB6;PSMD6;PSMB4;PSMD7;PSMD4;UBB;PSMB2;PSMD2;PSMD3;UBC;PSMB1;PSMD1;PSMA5;PSMC5;PSMA4;PSMC6;PSMC3;PSMC4;PSME3;PSME4
55	negative_regulation_of_cell_cycle_G1/S_phase_transition_(GO:1902807)	34/99	3.58158e-09	2.52061e-07	1.7143e-07	1.14992e-05	-2.15631	32.7621	PSMD10;CDKN1A;PSMD12;PSMD11;PSMD14;PSMD13;JADE1;CDC73;PSMA7;PSMB6;PSMD8;PSMB4;PSMD6;PSMD7;PSMB2;UBB;PSMD4;PSMD2;UBC;PSMB1;PSMD3;PSMD1;FBXO7;RBM38;PSMA5;PSMC5;PSMA4;PSMC6;PSMC3;PSMC4;PSME3;PSME4;TP53;EZH2
56	negative_regulation_of_G1/S_transition_of_mitotic_cell_cycle_(GO:2000134)	34/99	3.58158e-09	2.52061e-07	1.7143e-07	1.14992e-05	-2.15347	32.7189	PSMD10;CDKN1A;PSMD12;PSMD11;PSMD14;PSMD13;JADE1;CDC73;PSMA7;PSMB6;PSMD8;PSMB4;PSMD6;PSMD7;UBB;PSMB2;PSMD4;PSMD2;UBC;PSMB1;PSMD3;PSMD1;FBXO7;RBM38;PSMA5;PSMC5;PSMA4;PSMC6;PSMC3;PSMC4;PSME3;PSME4;TP53;EZH2
62	protein_N-linked_glycosylation_(GO:0006487)	35/104	3.90977e-09	2.7072e-07	1.69547e-07	1.14992e-05	-2.03634	30.7939	DPAGT1;B4GALT3;VCP;RPN2;SAR1B;RPN1;UAP1;MAGT1;UBE2J1;LMAN1;GMPPA;PGM3;MLEC;MGAT1;PDIA3;SEC13;PMM1;EDEM1;GFPT1;EDEM2;ALG2;ALG14;ALG3;DAD1;DOLPP1;OSTC;CANX;MVD;PREB;CALR;SEC24D;SEC24C;B4GALT7;B4GALT4;B4GALT5
61	regulation_of_cell_cycle_arrest_(GO:0071156)	35/105	5.20427e-09	3.54634e-07	2.04772e-07	1.33195e-05	-2.13197	31.6644	PSMD10;CDKN1A;PSMD12;PSMD11;UHRF2;PSMD14;PSMD13;GATA6;PSMA7;RRP8;PSMB6;PSMD8;PSMD6;PSMB4;RASSF1;PSMD7;PSMB2;UBB;PSMD4;PSMD2;UBC;PSMB1;PSMD3;PSMD1;RBM38;PSMA5;PSMC5;PSMA4;PSMC6;PSMC3;PSMC4;PSME3;PSME4;MDM4;TP53
65	rRNA_processing_(GO:0006364)	38/120	5.92116e-09	3.9718e-07	1.85089e-07	1.22244e-05	-2.03962	30.0617	RNASEL;RRP1;NOP2;EIF4A3;TSR3;NOL8;NOLC1;NOC4L;RRP8;RPF1;RRP9;NOL6;EXOSC6;RPS16;ERI1;EXOSC8;UTP14A;EXOSC1;UTP15;WDR36;NSUN4;KRR1;DIS3;DDX51;WBP11;SIRT1;UTP18;BYSL;FTSJ3;ISG20;TBL3;PAPD5;FRG1;C1D;SBDS;TSR2;MPHOSPH10;NOP10
70	regulation_of_ubiquitin-protein_ligase_activity_involved_in_mitotic_cell_cycle_(GO:0051439)	29/78	6.33099e-09	4.18137e-07	3.60917e-07	2.12249e-05	-1.97239	28.9694	PSMD10;PSMD12;PSMD11;PSMD14;PSMD13;PSMA7;CDC20;PSMB6;PSMD8;PSMB4;PSMD6;PSMD7;UBB;PSMB2;PSMD4;PSMD2;UBC;PSMB1;PSMD3;PSMD1;PSMA5;MAD2L2;PSMC5;PSMA4;PSMC6;PSMC3;PSMC4;PSME3;PSME4
69	Golgi_vesicle_transport_(GO:0048193)	53/202	1.219e-08	7.92904e-07	1.48337e-07	1.04395e-05	-2.07092	29.0914	CLTA;GCC1;CLINT1;GOLGA4;GOLGA5;FTH1;CREB3L2;TMED2;GOLGA7;SCYL1;SEC13;TMED9;COG3;SCAMP3;NRBP1;ARFGAP1;SCAMP2;VAMP7;ZW10;PREB;SEC22B;OPTN;COPB2;RAB1A;VCP;TMED10;SAR1B;USO1;ARL1;RGPD5;RGPD8;RGPD2;LMAN1;SCFD1;LMAN2;STX5;WHAMM;RAB6A;SEC23B;YKT6;AP1M1;BCAP31;TRAPPC3;GBF1;SURF4;KLHL20;RAB10;GOLPH3;SPIRE1;COPG1;SEC24D;SEC24C;BET1
64	antigen_processing_and_presentation_(GO:0019882)	57/225	1.37382e-08	8.80271e-07	1.38338e-07	1.02394e-05	-2.16274	30.1551	CLTA;PSMD8;SEC61A1;PSMD6;ACTR1A;PSMD7;PSMD4;PSMD2;SEC61G;PSMD3;PSMD1;SEC61B;B2M;PDIA3;SEC13;TAP1;DYNLL2;PSMA5;RAB32;PSMA4;PSME3;TRAF6;CANX;PSME4;RAB35;PSMD10;PSMD12;PSMD11;PSMD14;PSMD13;SAR1B;PSMA7;RELB;PSMB6;PSMB4;KLC2;UBB;PSMB2;KIF3A;UBC;PSMB1;RAB6A;AP1M1;MICB;BCAP31;AP3D1;RAB10;PSMC5;PSMC6;PSMC3;PSMC4;TPP2;BLMH;CALR;SEC24D;ULBP2;SEC24C
67	regulation_of_G1/S_transition_of_mitotic_cell_cycle_(GO:2000045)	39/129	1.60453e-08	1.01298e-06	3.45085e-07	2.05757e-05	-2.15214	29.7051	PSMD10;CDKN1A;PSMD12;DDX3X;PSMD11;PSMD14;PSMD13;JADE1;CDC73;PSMA7;LSM10;PSMB6;PSMD8;PSMB4;PSMD6;PSMD7;UBB;PSMB2;PSMD4;PSMD2;UBC;PSMB1;PSMD3;PSMD1;FBXO7;RBM38;INO80;CDC6;PLRG1;PSMA5;PSMC5;PSMA4;PSMC6;PSMC3;PSMC4;PSME3;PSME4;TP53;EZH2
66	ncRNA_metabolic_process_(GO:0034660)	75/332	1.7828e-08	1.10921e-06	9.15289e-08	7.2348e-06	-2.17019	29.7574	CARS;POP7;VARS;TSEN15;WDR4;RRP1;EIF4A3;RTCB;PHAX;EPRS;MTO1;RRP8;RRP9;RPS16;TRMT44;UTP14A;UTP15;WDR36;WARS;TYW5;NSUN4;DIS3;MARS2;PUS1;NSUN2;SARS;DDX51;WBP11;FTSJ1;SIRT1;UTP18;FTSJ3;CTU1;KARS;PAPD5;FRG1;C1D;SBDS;GARS;RNASEL;METTL2A;NOP2;SRRT;TSR3;DDX20;NOL8;NOLC1;TARS;NOC4L;RPF1;NOL6;DEDD2;EXOSC6;ERI1;LARS;TGS1;EXOSC8;EXOSC1;YARS;SSB;NIFK;KRR1;RPP40;TRMT1;BYSL;ISG20;TBL3;TSR2;MPHOSPH10;DUS1L;IARS;F…
76	anaphase-promoting_complex-dependent_proteasomal_ubiquitin-dependent_protein_catabolic_process_(GO:0031145)	29/82	2.35023e-08	1.44136e-06	8.33524e-07	4.41768e-05	-2.00214	26.9287	PSMD10;PSMD12;PSMD11;PSMD14;PSMD13;PSMA7;PSMB6;PSMD8;CDC20;PSMD6;PSMB4;PSMD7;PSMB2;PSMD4;UBB;PSMD2;PSMB1;PSMD3;UBC;PSMD1;PSMA5;PSMC5;PSMA4;PSMC6;PSMC3;PSMC4;UBE2S;PSME3;PSME4
80	ER_to_Golgi_vesicle-mediated_transport_(GO:0006888)	24/60	2.40739e-08	1.45562e-06	1.28706e-06	6.73822e-05	-1.9078	25.641	BCAP31;RAB1A;TRAPPC3;SEC13;VCP;TMED10;SAR1B;COG3;USO1;NRBP1;LMAN1;VAMP7;ZW10;CREB3L2;TMED2;STX5;PREB;WHAMM;SEC24D;SEC22B;SEC23B;YKT6;SEC24C;BET1
72	antigen_processing_and_presentation_of_exogenous_antigen_(GO:0019884)	47/173	2.50047e-08	1.49091e-06	3.20452e-07	1.96528e-05	-2.12066	28.451	PSMD10;PSMD12;PSMD11;PSMD14;SAR1B;PSMD13;CLTA;PSMA7;PSMB6;PSMD8;SEC61A1;PSMB4;PSMD6;ACTR1A;KLC2;PSMD7;UBB;PSMB2;PSMD4;KIF3A;PSMD2;SEC61G;UBC;PSMB1;PSMD3;PSMD1;SEC61B;B2M;AP1M1;PDIA3;SEC13;AP3D1;TAP1;DYNLL2;PSMA5;PSMC5;PSMA4;PSMC6;PSMC3;PSMC4;TRAF6;PSME3;CANX;PSME4;CALR;SEC24D;SEC24C
71	regulation_of_cell_cycle_G1/S_phase_transition_(GO:1902806)	39/131	2.56938e-08	1.51101e-06	4.77541e-07	2.66245e-05	-2.14388	28.7339	PSMD10;CDKN1A;PSMD12;DDX3X;PSMD11;PSMD14;PSMD13;JADE1;CDC73;PSMA7;LSM10;PSMB6;PSMD8;PSMB4;PSMD6;PSMD7;UBB;PSMB2;PSMD4;PSMD2;UBC;PSMB1;PSMD3;PSMD1;FBXO7;RBM38;INO80;CDC6;PLRG1;PSMA5;PSMC5;PSMA4;PSMC6;PSMC3;PSMC4;PSME3;PSME4;TP53;EZH2
73	antigen_processing_and_presentation_of_peptide_antigen_(GO:0048002)	49/185	3.08736e-08	1.79108e-06	3.42679e-07	2.05757e-05	-2.11436	27.9787	CLTA;PSMD8;SEC61A1;PSMD6;ACTR1A;PSMD7;PSMD4;PSMD2;SEC61G;PSMD3;PSMD1;SEC61B;B2M;PDIA3;SEC13;TAP1;DYNLL2;PSMA5;PSMA4;TRAF6;PSME3;CANX;PSME4;PSMD10;PSMD12;PSMD11;PSMD14;PSMD13;SAR1B;PSMA7;PSMB6;PSMB4;KLC2;UBB;PSMB2;KIF3A;UBC;PSMB1;AP1M1;BCAP31;PSMC5;PSMC6;PSMC3;PSMC4;TPP2;BLMH;CALR;SEC24D;SEC24C
68	negative_regulation_of_transferase_activity_(GO:0051348)	66/284	4.03069e-08	2.30717e-06	2.26157e-07	1.44909e-05	-2.25221	29.2325	CDKN1A;HSPB1;TNFAIP3;DUSP14;PSMD8;CDC20;PSMD6;PSMD7;RGS3;PSMD4;PSMD2;CASP3;PSMD3;CHORDC1;CHP1;PSMD1;TRIM27;FBXO7;YWHAG;DUSP2;PPP2R5A;DUSP8;SIRT1;PSMA5;DNAJC3;PSMA4;LATS2;PSME3;TRIB3;AIDA;PSMD10;PSMD12;PSMD11;PSMD14;PSMD13;GPS1;HMGCR;PSMA7;PSMB6;PGS1;PSMB4;SOCS1;UBB;PSMB2;PRKAR2A;UBC;PSMB1;SFN;RANBP2;GADD45B;GADD45A;LIMK1;SPRY4;CHCHD10;HIPK3;GADD45G;DNAJA1;MAD2L2;IL6;PSMC5;IBTK;PSMC6;PSMC3;PSMC4;D…
75	antigen_processing_and_presentation_of_exogenous_peptide_antigen_(GO:0002478)	46/171	4.86037e-08	2.74547e-06	5.39048e-07	2.96684e-05	-2.10558	26.9632	PSMD10;PSMD12;PSMD11;PSMD14;SAR1B;PSMD13;CLTA;PSMA7;PSMB6;PSMD8;SEC61A1;PSMB4;PSMD6;ACTR1A;KLC2;PSMD7;UBB;PSMB2;PSMD4;KIF3A;PSMD2;SEC61G;UBC;PSMB1;PSMD3;PSMD1;SEC61B;B2M;AP1M1;PDIA3;SEC13;TAP1;DYNLL2;PSMA5;PSMC5;PSMA4;PSMC6;PSMC3;PSMC4;TRAF6;PSME3;CANX;PSME4;CALR;SEC24D;SEC24C
74	translation_(GO:0006412)	62/264	6.85588e-08	3.82237e-06	3.84961e-07	2.23329e-05	-2.17511	27.1337	HBS1L;MRPS15;TRAM1;SRP54;MRPL36;MRPL41;MRPL4;MRPL3;MRPL1;RPS16;SEC61G;RPL38;SEC61B;WARS;SSR2;MRPS23;SSR3;MRPL49;MRPS2;SARS;FTSJ1;MRPL52;ETF1;RPN2;MRPL18;RPN1;MRPL16;TARS;RRBP1;MRPL15;MRPS30;MRPL55;SRP72;EIF4H;EIF4EBP1;ABCF1;SEC11C;EIF2B4;EIF2B3;EIF2B2;MRPL27;EIF2AK3;SRP68;GTF2H2;EIF2S2;MRPL24;EIF2S1;MRPL21;CYLD;SPCS3;EIF3M;SPCS2;EIF5;EIF3I;RPS6KB2;EIF3G;SRPRB;RPL22L1;EIF3F;CPEB3;RPL26L1;FARSB
77	ncRNA_processing_(GO:0034470)	58/241	7.30154e-08	4.01865e-06	4.61255e-07	2.60548e-05	-2.11308	26.2541	POP7;TSEN15;RRP1;EIF4A3;RTCB;WDR4;MTO1;RRP8;RRP9;RPS16;TRMT44;UTP14A;UTP15;WDR36;TYW5;NSUN4;DIS3;PUS1;NSUN2;SARS;DDX51;WBP11;FTSJ1;SIRT1;UTP18;FTSJ3;CTU1;KARS;PAPD5;FRG1;C1D;SBDS;RNASEL;METTL2A;NOP2;SRRT;TSR3;NOLC1;NOL8;NOC4L;RPF1;NOL6;EXOSC6;ERI1;EXOSC8;EXOSC1;SSB;KRR1;RPP40;TRMT1;BYSL;ISG20;TBL3;TSR2;MPHOSPH10;DUS1L;NOP10;AARS
83	regulation_of_cellular_amine_metabolic_process_(GO:0033238)	28/82	9.6731e-08	5.25653e-06	2.24688e-06	0.000116215	-1.94811	23.6813	PSMD10;PSMD12;PSMD11;PSMD14;PSMD13;ODC1;PSMA7;PSMB6;PSMD8;PSMB4;PSMD6;PSMD7;PSMB2;PSMD4;PSMD2;PSMB1;PSMD3;PSMD1;NQO1;AZIN1;PSMA5;PSMC5;PSMA4;PSMC6;PSMC3;PSMC4;PSME3;PSME4
79	protein_localization_to_organelle_(GO:0033365)	83/396	1.09997e-07	5.90273e-06	3.01483e-07	1.87575e-05	-2.167	26.0909	TRAM1;ZFAND6;SRP54;CBLB;GCC1;CHCHD4;SEC61A1;GOLGA4;RPS16;SEC61G;KPNA4;RPL38;SEC61B;KPNA5;FBXO7;TNPO3;KPNA1;PDIA3;HSP90AA1;SSR2;SSR3;COG3;TOMM34;TIMM23;ANK2;PLRG1;TOPORS;MID2;HGS;CNEP1R1;ZW10;RAB35;CRY2;CHMP4B;TERF2IP;TXNIP;MAPRE1;OPTN;SLC25A6;TOMM40;RPN2;TNKS;RPN1;ARL1;RGPD5;RGPD8;RGPD2;TIMM50;MAPK9;TNKS2;SRP72;GRPEL2;SH3BP4;MFN2;RAB6A;SEC11C;HSPA9;RANBP2;PEX16;BCAP31;OSBPL8;TIMM8A;JUN;ACD;HSPA4;…
78	negative_regulation_of_protein_modification_process_(GO:0031400)	84/407	1.85977e-07	9.85681e-06	4.45663e-07	2.55097e-05	-2.2674	26.1371	CDKN1A;UBXN1;YWHAB;HSPB1;TNFAIP3;CIB1;DUSP14;PSMD8;CDC20;PSMD6;PSMD7;RGS3;PSMD4;PSMD2;CASP3;PSMD3;CHORDC1;DNMT3B;PSMD1;CHP1;TRIM27;FBXO7;YWHAG;G6PD;DUSP2;PRMT3;DUSP8;SIRT1;DNAJC3;PSMA5;PSMA4;LATS2;PSME3;DDIT4;CNKSR3;CRY1;STRAP;TRIB3;AIDA;CACTIN;VPS28;PSMD10;PSMD12;PSMD11;PSMD14;PSMD13;GPS1;FAM129A;HMGCR;PRKCZ;PSMA7;DNAJB2;PSMB6;PGS1;PSMB4;SOCS1;UBB;PSMB2;PRKAR2A;UBC;PSMB1;SFN;BAK1;ATG5;PRNP;JUN;U…
85	protein_localization_to_mitochondrion_(GO:0070585)	22/58	2.78729e-07	1.45382e-05	7.01115e-06	0.000349987	-1.84281	20.5266	HSPA9;TIMM8A;HSP90AA1;TOMM40;HSPA4;MTX2;MTX3;PDE2A;TOMM34;TIMM23;TIMM44;MARCH5;GDAP1;GFER;TIMM50;DNAJA1;CHCHD4;MAPK9;GRPEL2;MFN2;FBXO7;SLC25A6
81	negative_regulation_of_cell_cycle_(GO:0045786)	87/430	2.81078e-07	1.45382e-05	5.75235e-07	3.12593e-05	-2.26751	25.2572	CDKN1A;CXCL8;PRDM4;JADE1;TNFAIP3;SMC3;PRPF19;CDC73;PSMD8;CDC20;PSMD6;RASSF1;PSMD7;PSMD4;SESN1;PSMD2;CASP3;MYC;PSMD3;PSMD1;FBXO7;TSPYL2;PRKAB2;CSNK2A1;CSNK2A2;HUS1;CGRRF1;PRKAB1;UHMK1;RHOB;PSMA5;ERN1;CREB3;PPM1A;PSMA4;LATS2;IRF1;ZW10;PSME3;PSME4;IRF6;AURKAIP1;TP53;PSMD10;PPP1R15A;PSMD12;FOXC1;PSMD11;PSMD14;PSMD13;CUL2;PSMA7;TBRG1;PSMB6;PSMB4;UBB;PSMB2;UBC;PSMB1;MFN2;E4F1;BRD4;RBM38;PRNP;NGFR;ZBTB1…
82	posttranscriptional_regulation_of_gene_expression_(GO:0010608)	88/438	3.30866e-07	1.69096e-05	6.40054e-07	3.43469e-05	-2.25744	24.8039	BTG2;DDX3X;VARS;TACO1;EIF4A3;HSPB1;YBX1;EPRS;YBX3;CDC73;RASSF1;SERP1;OGFOD1;TRIM24;CHP1;RPL38;FBXO7;GOLGA7;EIF5A;UPF1;MYLIP;COG3;USP2;MUL1;ANK2;SIRT1;UHMK1;DNAJC1;MAPKAPK2;ETF1;PPIB;EIF1B;PPP1R15A;PPP1R15B;POLDIP3;FAM129A;FOXO3;CDKN2AIP;ZFP36L1;HSPD1;FXR1;TBRG1;BAG3;LARS;MKNK2;EIF4EBP1;EIF4H;VHL;PAIP2;ABCF1;ISOC2;HNRNPA0;PAIP1;RBM38;EIF2B4;EIF2B3;YTHDF2;EIF2B2;UBE2B;KLHL25;WFS1;EIF2AK3;SAMD4A;UPF…
84	regulation_of_cellular_ketone_metabolic_process_(GO:0010565)	44/178	1.22135e-06	6.16854e-05	6.13755e-06	0.000313673	-2.16471	20.9835	PSMD10;PSMD12;ACADVL;PSMD11;PSMD14;PSMD13;INSIG1;ODC1;PSMA7;PSMD8;PSMB6;MAPK9;PSMD6;PSMB4;PSMD7;PSMD4;PSMB2;PSMD2;SESN2;PSMD3;PSMB1;WDR5;PSMD1;RANBP2;NQO1;PDHX;PRKAB2;MID1IP1;EIF2AK3;NR1D1;SIRT1;MTOR;AZIN1;PSMA5;IL6;PSMC5;PDP2;PSMA4;PSMC6;PSMC3;PSMC4;PSME3;PSME4;TRIB3
86	regulation_of_type_I_interferon_production_(GO:0032479)	31/108	1.60428e-06	8.00836e-05	1.27305e-05	0.000628183	-2.04605	19.2993	DDX3X;UBE2D3;TNFAIP3;ZC3HAV1;RELA;HSPD1;IFIH1;UBB;UBC;DHX36;POLR2E;POLR2K;ATG5;MB21D1;RIPK2;ISG15;TICAM1;NFKB1;ATG12;NFKB2;NFKBIA;CYLD;PPM1B;TRAF3;POLR3D;IRF1;TAX1BP1;PIN1;IRF5;CACTIN;NFKBIB
93	establishment_of_protein_localization_to_mitochondrion_(GO:0072655)	20/55	2.09545e-06	0.0001034	2.96123e-05	0.00136694	-1.77301	16.2708	HSPA9;TIMM8A;HSP90AA1;TOMM40;HSPA4;MTX2;MTX3;PDE2A;TOMM34;TIMM23;TIMM44;GFER;GDAP1;TIMM50;CHCHD4;MAPK9;GRPEL2;MFN2;FBXO7;SLC25A6
88	cholesterol_biosynthetic_process_(GO:0006695)	15/34	2.35753e-06	0.00011501	5.12196e-05	0.00222107	-1.97234	17.8901	IDI1;FDPS;G6PD;MVK;HMGCS1;INSIG1;CNBP;MSMO1;HMGCR;HSD17B7;SQLE;NSDHL;MVD;DHCR7;FDFT1
87	establishment_of_protein_localization_to_organelle_(GO:0072594)	62/292	2.75378e-06	0.000132831	6.62866e-06	0.000334786	-2.07668	18.5373	TRAM1;ZFAND6;SRP54;CBLB;GCC1;CHCHD4;SEC61A1;GOLGA4;RPS16;SEC61G;KPNA4;RPL38;KPNA5;SEC61B;FBXO7;TNPO3;KPNA1;PDIA3;HSP90AA1;SSR2;SSR3;TOMM34;TIMM23;LZTFL1;HGS;CRY2;CHMP4B;TXNIP;OPTN;SLC25A6;TOMM40;RPN2;RPN1;RGPD5;RGPD8;RGPD2;TIMM50;MAPK9;SRP72;GRPEL2;MFN2;RAB6A;SEC11C;HSPA9;PEX16;RANBP2;TIMM8A;JUN;HSPA4;MTX2;MTX3;PDE2A;TIMM44;SRP68;GDAP1;GFER;RAB10;SPCS3;SPCS2;SRPRB;RAB3GAP1;RPL26L1
95	Golgi_organization_(GO:0007030)	20/57	3.97438e-06	0.000189578	4.47308e-05	0.0019773	-1.82042	15.6023	USP6NL;RAB1A;TMED9;TMED10;SURF4;ARL1;GOLPH3L;TJAP1;GAK;VCPIP1;LMAN1;RAB30;GOLPH3;NPLOC4;GOLGA5;GOLGB1;TMED2;PLEKHM2;TMED5;OPTN
89	cell_cycle_G1/S_phase_transition_(GO:0044843)	38/152	4.75215e-06	0.00022175	2.0822e-05	0.000993208	-2.00911	16.9046	PSMD10;CDKN1A;PSMD12;PSMD11;PSMD14;PSMD13;CUL2;PSMA7;CKS1B;PSMB6;PSMD8;ORC5;PSMB4;PSMD6;PSMD7;UBB;PSMB2;PSMD4;PSMD2;UBC;PSMB1;PSMD3;EIF4EBP1;PSMD1;PLK2;CDC6;PSMA5;CDK7;PSMC5;DBF4;CDC34;PSMA4;LATS2;PSMC6;PSMC3;PSMC4;PSME3;BCAT1
90	G1/S_transition_of_mitotic_cell_cycle_(GO:0000082)	38/152	4.75215e-06	0.00022175	2.0822e-05	0.000993208	-2.00688	16.8858	PSMD10;CDKN1A;PSMD12;PSMD11;PSMD14;PSMD13;CUL2;PSMA7;CKS1B;PSMB6;PSMD8;ORC5;PSMB4;PSMD6;PSMD7;UBB;PSMB2;PSMD4;PSMD2;UBC;PSMB1;PSMD3;EIF4EBP1;PSMD1;PLK2;CDC6;PSMA5;CDK7;PSMC5;DBF4;CDC34;PSMA4;LATS2;PSMC6;PSMC3;PSMC4;PSME3;BCAT1
91	endosomal_transport_(GO:0016197)	44/187	4.95207e-06	0.000228594	1.75056e-05	0.000853995	-2.00199	16.7838	USP6NL;AP5Z1;ARL1;WASH2P;LMAN1;UBB;UBC;TOM1;STX5;TRIM27;RAB6A;YKT6;AP1M1;SPAG9;TMED9;VTA1;SURF4;AP3D1;LMTK2;VPS37D;VPS37A;STAM;BET1L;KLHL20;RHOB;ARL4C;EHD1;RAB10;RAB32;RNF126;SNX18;EHD4;VAMP7;HOOK1;SNX17;HGS;CHMP2B;RAB35;UBE2O;CHMP4B;RAB5A;SQSTM1;VPS28;PICALM
99	protein_targeting_to_mitochondrion_(GO:0006626)	18/49	5.69835e-06	0.000260245	6.57328e-05	0.00276658	-1.8333	15.1318	HSPA9;TIMM8A;TOMM40;MTX2;MTX3;PDE2A;TOMM34;TIMM23;TIMM44;GFER;GDAP1;TIMM50;CHCHD4;MAPK9;GRPEL2;MFN2;FBXO7;SLC25A6
92	vesicle_coating_(GO:0006901)	16/41	7.59665e-06	0.000343289	9.34487e-05	0.00385745	-2.05715	16.4098	COPB2;TMED9;SEC13;TMED10;SAR1B;SEC16A;GBF1;CLINT1;ARFGAP1;DAB2;TMED2;PREB;COPG1;SEC24D;SEC24C;PICALM
98	mitochondrial_transport_(GO:0006839)	30/111	8.94034e-06	0.000399801	4.51376e-05	0.0019773	-1.93841	15.1672	MCUR1;TOMM40;MRPL18;ATP5I;TIMM50;CHCHD4;MAPK9;MPC1;GRPEL2;FLVCR1;MFN2;FBXO7;HSPA9;STARD3;TIMM8A;PRKAB2;HSP90AA1;MTX2;HSPA4;MTX3;PDE2A;TOMM34;TIMM23;TIMM44;GFER;GDAP1;SLC8B1;SLC25A32;MCU;SLC25A6
97	negative_regulation_of_cell_cycle_phase_transition_(GO:1901988)	45/200	1.33702e-05	0.000591736	3.61822e-05	0.00163505	-2.0767	15.435	PSMD10;PSMD12;CDKN1A;PSMD11;PSMD14;PSMD13;JADE1;PRPF19;CDC73;PSMA7;PSMB6;PSMD8;CDC20;PSMD6;PSMB4;PSMD7;UBB;PSMD4;PSMB2;PSMD2;UBC;PSMB1;PSMD3;PSMD1;FBXO7;RBM38;CSNK2A1;PLK2;CSNK2A2;HUS1;MAD2L1BP;CDC5L;PSMA5;MAD2L2;PSMC5;PSMA4;PSMC6;PSMC3;PSMC4;ZW10;PSME3;PSME4;TP53;BCL2L1;EZH2
96	apoptotic_signaling_pathway_(GO:0097190)	65/327	1.56666e-05	0.000686295	2.45759e-05	0.00115939	-2.13512	15.5527	CDKN1A;DYRK2;DDX3X;YWHAB;CIB1;EDA2R;RRP8;SMPD2;CASP8;AIFM1;CASP3;DPF2;CHAC1;RAC1;IL6R;YWHAG;DAXX;TNFRSF12A;PAWR;AEN;TRAF2;TICAM1;DYNLL2;SIRT1;TOPORS;VAV1;RNF41;ERN1;ADAM17;TRAF6;DDIT4;TRIB3;ARHGEF2;SQSTM1;TP53;ATF4;CUL2;RNF7;FOXO3;DEDD2;UBB;BAG3;BLOC1S2;MKNK2;UBC;PMAIP1;HMOX1;SFN;BAK1;FADD;ZNF622;NGFR;EIF2AK3;TNFRSF10B;HIPK1;SOD2;MLH1;NET1;DAP;SNW1;JMY;NMT1;CYCS;FAS;BCL2L1
94	regulation_of_translation_(GO:0006417)	55/264	1.7446e-05	0.00075652	3.40024e-05	0.0015529	-2.23176	16.0391	BTG2;DDX3X;VARS;TACO1;EIF4A3;HSPB1;EPRS;YBX3;SERP1;OGFOD1;RPL38;EIF5A;UPF1;UHMK1;DNAJC1;ETF1;EIF1B;PPP1R15A;PPP1R15B;POLDIP3;FAM129A;FOXO3;ZFP36L1;FXR1;LARS;MKNK2;EIF4EBP1;EIF4H;PAIP2;ABCF1;PAIP1;EIF2B4;EIF2B3;EIF2B2;KLHL25;EIF2AK3;SAMD4A;UPF3B;EIF2S1;LARP6;MTOR;EIF1;IL6;EIF3M;EIF5;AGO3;EIF3I;CNOT3;RPS6KB2;EIF3G;IARS;CALR;EIF3F;CPEB3;AARS
104	sterol_biosynthetic_process_(GO:0016126)	15/39	1.79502e-05	0.000770604	0.000174657	0.0070736	-1.89906	13.6131	IDI1;FDPS;G6PD;MVK;HMGCS1;INSIG1;CNBP;MSMO1;HMGCR;HSD17B7;SQLE;NSDHL;MVD;DHCR7;FDFT1
100	mitochondrion_organization_(GO:0007005)	41/179	2.03272e-05	0.000864008	5.61626e-05	0.00241106	-2.11411	14.9128	CEBPA;PANK2;POLDIP2;EPAS1;ALKBH7;MTO1;SLC9A1;TIMM50;HEBP2;PPP2CB;MAPK9;RHOT2;SHARPIN;MSTO1;AIFM2;BLOC1S2;CASP3;LONP1;PMAIP1;MFN2;SFN;MTERF1;BAK1;ATG3;JUN;HSP90AA1;HSPA4;CHCHD10;MUL1;SOD2;GDAP1;SUPV3L1;TMEM11;PPIF;YME1L1;JTB;MTFR1;GCLM;LPIN1;TP53;BCL2L1
101	negative_regulation_of_mitotic_cell_cycle_phase_transition_(GO:1901991)	43/192	2.31765e-05	0.000975458	5.85356e-05	0.00248805	-2.07194	14.3639	PSMD10;PSMD12;CDKN1A;PSMD11;PSMD14;PSMD13;JADE1;CDC73;PSMA7;PSMD8;CDC20;PSMB6;PSMD6;PSMB4;PSMD7;PSMD4;UBB;PSMB2;PSMD2;PSMD3;UBC;PSMB1;PSMD1;FBXO7;RBM38;CSNK2A1;PLK2;CSNK2A2;MAD2L1BP;HUS1;PSMA5;MAD2L2;PSMC5;PSMA4;PSMC6;PSMC3;PSMC4;ZW10;PSME3;PSME4;TP53;BCL2L1;EZH2
102	protein_targeting_(GO:0006605)	56/273	2.34553e-05	0.000977608	4.19588e-05	0.00187635	-2.05873	14.2678	TRAM1;YWHAB;ZFAND6;SRP54;GCC1;CHCHD4;SEC61A1;GOLGA4;RPS16;SEC61G;BSG;TMED2;RPL38;SEC61B;FBXO7;YWHAG;ATG3;ANXA2;SSR2;SSR3;TOMM34;TIMM23;ANK2;HGS;CHMP4B;OPTN;SLC25A6;TOMM40;RPN2;RPN1;RGPD5;RGPD8;RGPD2;TIMM50;NKD2;MAPK9;OS9;SRP72;GRPEL2;MFN2;RAB6A;SEC11C;HSPA9;PEX16;TIMM8A;MTX2;MTX3;PDE2A;TIMM44;SRP68;GDAP1;GFER;SPCS3;SPCS2;SRPRB;RPL26L1
106	-de_novo-_protein_folding_(GO:0006458)	18/54	2.67435e-05	0.00110394	0.000179784	0.00721318	-1.85358	12.6208	CCT3;TOR3A;SPHK1;TBCC;TOR1B;HSPD1;CHCHD4;CCT6A;DNAJB1;DNAJC2;HSPH1;TUBB2A;PFDN1;PFDN2;PFDN4;CCT7;CCT5;CCT4
103	single-organism_cellular_localization_(GO:1902580)	89/496	3.31451e-05	0.00135516	2.79206e-05	0.00130286	-2.06873	13.6616	TRAM1;ZFAND6;SRP54;CBLB;GCC1;CHCHD4;SEC61A1;GOLGA4;RPS16;KIF5B;SEC61G;BSG;FLOT1;TMED2;KPNA4;RPL38;KPNA5;RAC1;SEC61B;FBXO7;GOLGA7;TNPO3;KPNA1;NDEL1;PDIA3;ATG3;HSP90AA1;ANXA2;MAP1S;SSR2;SSR3;TOMM34;TIMM23;ANK2;VAMP7;HGS;MAP1B;CRY2;CHMP4B;TXNIP;OPTN;SLC25A6;RAB1A;TOMM40;TMED10;RPN2;SSNA1;RPN1;RGPD5;NRXN2;RGPD8;RGPD2;PRKCZ;TIMM50;NKD2;MAPK9;BAG4;RHOT2;MSTO1;SRP72;KIF3A;GRPEL2;MFN2;RAB6A;SEC11C;HSPA9;…
111	regulation_of_translational_initiation_(GO:0006446)	20/66	4.67274e-05	0.00189246	0.00023289	0.00908905	-1.76827	11.0869	EIF2B4;EIF2B3;EIF2B2;DDX3X;KLHL25;EIF2AK3;HSPB1;EIF2S1;EIF1;UHMK1;EIF3M;EIF5;EIF3I;RPS6KB2;EIF3G;EIF4H;EIF4EBP1;EIF3F;PAIP2;EIF1B
105	negative_regulation_of_cell_cycle_process_(GO:0010948)	52/254	4.76005e-05	0.00190981	8.11864e-05	0.00338382	-2.12618	13.3115	CDKN1A;JADE1;SMC3;PRPF19;CDC73;PSMD8;CDC20;RASSF1;PSMD6;PSMD7;PSMD4;PSMD2;PSMD3;PSMD1;FBXO7;CSNK2A1;CSNK2A2;HUS1;PSMA5;PSMA4;ZW10;PSME3;PSME4;AURKAIP1;TP53;PSMD10;PSMD12;PSMD11;PSMD14;PSMD13;PSMA7;PSMB6;PSMB4;UBB;PSMB2;UBC;PSMB1;BRD4;RBM38;PLK2;LIF;CDC5L;MAD2L1BP;MAD2L2;PSMC5;PSMC6;PSMC3;PSMC4;MDM4;TRIM37;BCL2L1;EZH2
107	negative_regulation_of_mitotic_cell_cycle_(GO:0045930)	46/219	6.65394e-05	0.00264494	0.00012273	0.00501791	-2.07677	12.3258	PSMD10;PSMD12;FOXC1;CDKN1A;PSMD11;PSMD14;PSMD13;JADE1;CDC73;PSMA7;PSMD8;CDC20;PSMB6;PSMD6;PSMB4;PSMD7;PSMD4;UBB;PSMB2;PSMD2;PSMD3;UBC;PSMB1;PSMD1;FBXO7;RBM38;CSNK2A1;PLK2;CSNK2A2;MAD2L1BP;HUS1;PSMA5;MAD2L2;PSMC5;PSMA4;PSMC6;PSMC3;PSMC4;ZW10;PSME3;PSME4;TRIM35;AURKAIP1;TP53;BCL2L1;EZH2
110	negative_regulation_of_type_I_interferon_production_(GO:0032480)	14/39	8.30422e-05	0.00327064	0.000502121	0.0175253	-1.93974	11.1007	UBE2D3;TNFAIP3;ISG15;ATG12;IFIH1;CYLD;PPM1B;UBB;TRAF3;UBC;TAX1BP1;PIN1;CACTIN;ATG5
113	cellular_response_to_starvation_(GO:0009267)	21/74	8.8723e-05	0.00346262	0.000346532	0.0130497	-1.88163	10.6608	KLF10;JUN;HSPA5;MAX;SPHK1;ASNS;FBXO22;SIRT1;HDAC6;RRP8;ATG12;WRN;DAP;NUAK2;ATG2A;PMAIP1;UPP1;SQSTM1;TP53;OPTN;CPEB4
117	-de_novo-_posttranslational_protein_folding_(GO:0051084)	16/49	9.80865e-05	0.00379356	0.000487281	0.0171467	-1.84318	10.2747	CCT3;TOR3A;SPHK1;TBCC;TOR1B;CHCHD4;CCT6A;DNAJB1;HSPH1;TUBB2A;PFDN1;PFDN2;CCT7;PFDN4;CCT5;CCT4
116	toll-like_receptor_3_signaling_pathway_(GO:0034138)	22/80	0.000101933	0.00390713	0.000365412	0.013641	-1.86424	10.3371	MAP2K3;MAP2K4;JUN;MAP2K2;RIPK2;UBE2D3;TICAM1;RELA;NFKB1;NFKB2;NFKBIA;MAPK9;CASP8;UBB;TRAF3;TNIP2;TRAF6;MAPKAPK2;UBC;FADD;BIRC3;NFKBIB
138	COPII_vesicle_coating_(GO:0048208)	8/15	0.00011087	0.00421208	0.00116883	0.0343684	-1.4921	8.1615	SEC13;TMED10;SAR1B;SEC16A;TMED2;PREB;SEC24D;SEC24C
119	nucleotide-sugar_metabolic_process_(GO:0009225)	12/31	0.000115099	0.0043344	0.000730164	0.0233925	-1.83874	10.0049	DPAGT1;UGDH;TSTA3;UGP2;PMM1;TGDS;GUK1;GMPPA;GFPT1;PGM3;UAP1;MGAT1
114	vesicle_organization_(GO:0016050)	30/126	0.000119493	0.00446074	0.000303771	0.0115406	-1.96207	10.6196	COPB2;TMED10;SERPINE2;SAR1B;USO1;SNX11;CLINT1;NKD2;BLOC1S2;TMED2;STX5;AP1M1;SEC13;TMED9;ANXA2;SEC16A;GBF1;CADPS;AP3D1;ARFGAP1;RAB32;DAB2;GOLPH3;VAMP7;PREB;COPG1;SEC24D;SEC24C;BET1;PICALM
112	NADP_metabolic_process_(GO:0006739)	11/27	0.000128946	0.00477213	0.000861629	0.0268041	-2.04661	10.939	RPIA;NADK2;PRDX5;G6PD;DCXR;IDH1;ME1;FDXR;TALDO1;PGD;TKT
108	regulation_of_mitotic_cell_cycle_phase_transition_(GO:1901990)	50/251	0.00013468	0.00482583	0.000195605	0.00770398	-2.10173	11.2102	CDKN1A;DDX3X;JADE1;CDC73;PSMD8;LSM10;CDC20;PSMD6;PSMD7;PSMD4;PSMD2;PSMD3;PSMD1;FBXO7;CSNK2A1;CSNK2A2;HUS1;PLRG1;PSMA5;PSMA4;ZW10;PSME3;PSME4;TP53;PSMD10;PSMD12;PSMD11;PSMD14;PSMD13;PSMA7;PSMB6;PSMB4;UBB;PSMB2;UBC;PSMB1;BRD4;RBM38;PLK2;MAD2L1BP;CDC6;INO80;MAD2L2;PSMC5;PSMC6;PSMC3;PSMC4;ERCC2;BCL2L1;EZH2
109	regulation_of_cell_cycle_phase_transition_(GO:1901987)	52/264	0.000134864	0.00482583	0.000187257	0.00744346	-2.0887	11.1407	CDKN1A;DDX3X;JADE1;PRPF19;CDC73;PSMD8;LSM10;CDC20;PSMD6;PSMD7;PSMD4;PSMD2;PSMD3;PSMD1;FBXO7;CSNK2A1;CSNK2A2;HUS1;PLRG1;PSMA5;PSMA4;ZW10;PSME3;PSME4;TP53;PSMD10;PSMD12;PSMD11;PSMD14;PSMD13;PSMA7;PSMB6;PSMB4;UBB;PSMB2;UBC;PSMB1;BRD4;RBM38;PLK2;MAD2L1BP;CDC5L;CDC6;INO80;MAD2L2;PSMC5;PSMC6;PSMC3;PSMC4;ERCC2;BCL2L1;EZH2
121	TRIF-dependent_toll-like_receptor_signaling_pathway_(GO:0035666)	21/76	0.000134894	0.00482583	0.000466733	0.0165594	-1.82564	9.73757	MAP2K3;MAP2K4;JUN;MAP2K2;RIPK2;UBE2D3;TICAM1;RELA;NFKB1;NFKB2;NFKBIA;MAPK9;CASP8;UBB;TRAF3;TRAF6;MAPKAPK2;UBC;FADD;BIRC3;NFKBIB
122	RNA_export_from_nucleus_(GO:0006405)	21/76	0.000134894	0.00482583	0.000466733	0.0165594	-1.79747	9.58728	FYTTD1;EIF5A;UPF1;SLBP;CHTOP;NXT1;POLDIP3;ALYREF;UPF3B;PHAX;SMG7;NXF1;DDX39A;XPOT;U2AF2;SRSF3;RNPS1;BUD13;SRSF6;SRSF7;RAE1
118	alcohol_biosynthetic_process_(GO:0046165)	26/104	0.000142638	0.00506068	0.000397812	0.0147225	-1.90363	10.0631	DPAGT1;CDS1;IDI1;ACHE;MVK;SAMD8;INSIG1;MSMO1;HMGCR;SGMS2;HSD17B7;NSDHL;IMPA1;FDFT1;FDPS;G6PD;GOT1;HMGCS1;CNBP;SQLE;FABP5;IMPAD1;PEMT;MVD;DHCR7;LPIN1
115	intrinsic_apoptotic_signaling_pathway_(GO:0097193)	37/170	0.000155312	0.00546521	0.000301622	0.0115406	-2.00141	10.4261	CDKN1A;DDX3X;DYRK2;YWHAB;CUL2;RNF7;RRP8;EDA2R;CASP8;AIFM1;CASP3;PMAIP1;HMOX1;SFN;BAK1;CHAC1;ZNF622;YWHAG;EIF2AK3;TNFRSF10B;AEN;HIPK1;MLH1;SOD2;DYNLL2;SIRT1;TOPORS;ERN1;SNW1;JMY;DDIT4;NMT1;CYCS;TRIB3;TP53;BCL2L1;ATF4
120	apoptotic_mitochondrial_changes_(GO:0008637)	18/61	0.000160981	0.00561864	0.000610385	0.0207967	-1.91214	9.90807	ATG3;JUN;SOD2;TIMM50;MAPK9;PPP2CB;RHOT2;AIFM2;BLOC1S2;CASP3;PPIF;PMAIP1;JTB;SFN;BAK1;GCLM;TP53;BCL2L1
4026	negative_regulation_of_necroptotic_process_(GO:0060546)	6/9	0.000164011	0.0056328	0.00216566	0.0537408	0.115365	-0.59749	CASP8;ARHGEF2;RBCK1;FADD;YBX3;BIRC3
4105	cullin_deneddylation_(GO:0010388)	6/9	0.000164011	0.0056328	0.00216566	0.0537408	0.24527	-1.27029	COPS4;COPS3;COPS6;GPS1;COPS7A;COPS8
123	autophagic_vacuole_assembly_(GO:0000045)	11/28	0.000189836	0.006468	0.00109375	0.0327946	-1.8819	9.48645	ATG3;RAB1A;ATG101;RB1CC1;ATG2A;ATG4B;WIPI2;EMC6;ATG13;ATG12;ATG5
158	nucleotide-sugar_biosynthetic_process_(GO:0009226)	8/16	0.000198795	0.0067199	0.00160206	0.0438066	-1.3277	6.64205	UGDH;TSTA3;UGP2;PMM1;GMPPA;GFPT1;PGM3;UAP1
131	MyD88-independent_toll-like_receptor_signaling_pathway_(GO:0002756)	21/79	0.000243862	0.00817891	0.000714623	0.0230668	-1.80104	8.65615	MAP2K3;MAP2K4;JUN;MAP2K2;RIPK2;UBE2D3;TICAM1;RELA;NFKB1;NFKB2;NFKBIA;MAPK9;CASP8;UBB;TRAF3;TRAF6;UBC;MAPKAPK2;FADD;NFKBIB;BIRC3
126	ER-associated_ubiquitin-dependent_protein_catabolic_process_(GO:0030433)	13/38	0.000258414	0.00859978	0.00113415	0.0335786	-1.88212	8.95139	VCP;HSPA5;WFS1;EDEM1;DERL1;DERL2;UBE2J1;DNAJB2;ERLEC1;NPLOC4;OS9;DNAJB9;SEC61B
127	autophagy_(GO:0006914)	25/102	0.000264441	0.00873264	0.000652004	0.0215312	-1.88441	8.9334	RAB1A;CISD2;AMBRA1;HDAC6;MAP1LC3B;SESN2;BNIP1;TMEM208;MFN2;ANXA7;SUPT20H;FBXO7;ATG5;ATG3;GABARAPL1;MAP1LC3B2;WIPI1;ATG12;DAP;ATG2A;ATG4B;SQSTM1;RNF185;OPTN;ATG4D
203	COPI_coating_of_Golgi_vesicle_(GO:0048205)	7/13	0.000283438	0.00914927	0.00228456	0.0557252	-0.941552	4.41972	COPB2;TMED9;TMED10;GBF1;TMED2;COPG1;ARFGAP1
207	Golgi_transport_vesicle_coating_(GO:0048200)	7/13	0.000283438	0.00914927	0.00228456	0.0557252	-0.919924	4.3182	COPB2;TMED9;TMED10;GBF1;TMED2;COPG1;ARFGAP1
124	regulation_of_I-kappaB_kinase/NF-kappaB_signaling_(GO:0043122)	43/213	0.00028345	0.00914927	0.000417256	0.0153101	-1.97003	9.2475	PSMD10;GOLT1B;SLC20A1;ZFAND6;OTUD7B;HSPB1;TNFAIP3;ZC3HAV1;BCL10;RELA;MTDH;CASP8;SHARPIN;TFG;UBB;TRIM5;UBC;HMOX1;FADD;BRD4;TLE1;NDFIP1;RIPK2;SPHK1;PLK2;TNFRSF10B;MUL1;TICAM1;SIRT1;MID2;NFKBIA;PPM1A;CYLD;PPM1B;VAPA;TNIP2;DNAJA3;TRAF6;TERF2IP;RBCK1;SQSTM1;CC2D1A;BIRC3
125	release_of_cytochrome_c_from_mitochondria_(GO:0001836)	10/25	0.000312753	0.00994556	0.0016398	0.0442183	-1.96814	9.07436	MAPK9;JUN;CASP3;PMAIP1;SFN;BAK1;SOD2;TP53;BCL2L1;TIMM50
139	retrograde_vesicle-mediated_transport,_Golgi_to_ER_(GO:0006890)	10/25	0.000312753	0.00994556	0.0016398	0.0442183	-1.76137	8.12101	COPB2;SCFD1;TMED10;LMAN2;COG3;GBF1;COPG1;RAB6A;ARFGAP1;SCYL1
130	positive_regulation_of_peptidase_activity_(GO:0010952)	31/139	0.000326242	0.0102982	0.000633267	0.0210745	-1.92358	8.80189	MTCH1;VCP;DDX3X;PSMD14;BCL10;HSPD1;MAPK9;CASP8;AIFM1;MYC;CASP3;PMAIP1;BAK1;FADD;BCAP31;AKIRIN2;PRELID1;ADRM1;EIF2AK3;TNFRSF10B;MUL1;TRAF2;SIRT1;DAP;MMP14;DNAJA3;PSME3;PSME4;CYCS;FAS;PICALM
163	cellular_response_to_glucose_starvation_(GO:0042149)	8/17	0.000336709	0.010551	0.0021531	0.0537408	-1.40241	6.38311	NUAK2;HSPA5;ASNS;PMAIP1;UPP1;TP53;RRP8;CPEB4
143	tRNA_aminoacylation_for_protein_translation_(GO:0006418)	15/49	0.000357491	0.0110538	0.0012461	0.0361454	-1.72515	7.77175	YARS;CARS;WARS;VARS;MARS2;SARS;TARS;EPRS;KARS;LARS;GARS;IARS;FARSA;FARSB;AARS
141	regulation_of_DNA-templated_transcription,_elongation_(GO:0032784)	14/44	0.000357904	0.0110538	0.00132164	0.0375748	-1.77542	7.99822	ALYREF;TCEANC;SUPT5H;HTATSF1;GTF2F1;CDC73;RNF168;DAB2;PAF1;TCEA1;EAPP;HMGN1;EZH2;BRD4
4010	protein_deneddylation_(GO:0000338)	6/10	0.00036894	0.011246	0.00317623	0.0741063	0.0983171	-0.441222	COPS4;COPS3;COPS6;GPS1;COPS7A;COPS8
129	mitotic_cell_cycle_(GO:0000278)	71/404	0.000371126	0.011246	0.000299974	0.0115406	-1.96231	8.80632	CDKN1A;AHCTF1;CETN2;CIB1;SMC3;CKS1B;PSMD8;CDC20;PSMD6;ACTR1A;PSMD7;PSMD4;PSMD2;PSMD3;PSMD1;BANF1;AZI2;YWHAG;LIN52;NDEL1;NUDC;SEC13;HSP90AA1;CSNK2A1;ESCO1;RFC2;CSNK2A2;DYRK1A;TUBG2;RANGAP1;HAUS2;PSMA5;DBF4;PSMA4;GORASP2;ZW10;PSME3;PSME4;MAPRE1;OPTN;MCPH1;PSMD10;RAB1A;PSMD12;PSMD11;PSMD14;PSMD13;SSNA1;MIS12;USO1;PSMA7;PSMB6;ORC5;PSMB4;UBB;PSMB2;UBC;PSMB1;E2F4;RAE1;RANBP2;NCAPH2;NUP153;CDC6;PSMC5;CD…
137	nuclear_export_(GO:0051168)	26/110	0.000371985	0.011246	0.000814523	0.0255237	-1.8354	8.23678	FYTTD1;SLBP;NXT1;POLDIP3;PHAX;SMG7;NXF1;U2AF2;XPO5;CHP1;RAE1;HSPA9;EIF5A;UPF1;CHTOP;ALYREF;UPF3B;LSG1;DDX39A;XPOT;SRSF3;RNPS1;BUD13;CALR;SRSF6;SRSF7
128	cofactor_metabolic_process_(GO:0051186)	49/255	0.000378254	0.0113015	0.000461794	0.0165594	-1.9741	8.84955	VKORC1L1;PANK2;ALAS1;MTRR;NADK2;PNP;SPR;FLAD1;RFK;FDXR;ME1;ACOT9;G6PD;ACOT7;DCXR;TALDO1;ELOVL7;PGD;MTHFD2;HMBS;BLVRB;MVD;FAR1;TKT;UBIAD1;ACSS2;MVK;FECH;DLST;HMGCR;MAT2B;PTS;PRDX5;MTHFD1L;HMOX1;HMOX2;AASDHPPT;PCK2;GCH1;IDH1;MOCOS;CYP4F11;COQ4;SLC25A38;RPIA;OCLN;SLC25A39;SLC25A32;NFE2L1
135	positive_regulation_of_endopeptidase_activity_(GO:0010950)	29/128	0.000379084	0.0113015	0.000753258	0.0239536	-1.88169	8.43531	MTCH1;VCP;DDX3X;PSMD14;BCL10;HSPD1;MAPK9;CASP8;AIFM1;MYC;CASP3;PMAIP1;FADD;BAK1;BCAP31;AKIRIN2;PRELID1;ADRM1;EIF2AK3;TNFRSF10B;MUL1;TRAF2;SIRT1;DAP;DNAJA3;PSME3;CYCS;FAS;PICALM
133	cellular_response_to_external_stimulus_(GO:0071496)	38/185	0.000436285	0.012917	0.000662302	0.0217043	-1.987	8.64188	CDKN1A;MAX;BCL10;FBXO22;RRP8;HDAC6;WRN;NUAK2;CASP8;BAG3;HABP4;PMAIP1;HMOX1;FADD;BAK1;UPP1;MAP3K2;KLF10;MAP2K4;JUN;HSPA5;GADD45A;SPHK1;PDE2A;ASNS;TNFRSF10B;SIRT1;ATG12;NFKB1;MTOR;DAP;IRF1;ATG2A;FAS;TP53;SQSTM1;OPTN;CPEB4
140	post-translational_protein_modification_(GO:0043687)	42/211	0.000451015	0.0132617	0.00061977	0.0209502	-1.87423	8.10208	DPAGT1;B4GALT3;PIGT;RPN2;SAR1B;RPN1;UAP1;MAGT1;LMAN1;GMPPA;PGM3;MLEC;MGAT1;ATG5;EIF5A;PDIA3;SEC13;UBE2I;PMM1;ESCO1;EDEM1;GFPT1;C1GALT1;EDEM2;ALG2;ALG14;PLAUR;ALG3;DOHH;ATG12;DAD1;DOLPP1;PIGA;CANX;MVD;PREB;CALR;SEC24D;SEC24C;ST6GALNAC4;B4GALT4;B4GALT5
134	mitotic_cell_cycle_phase_transition_(GO:0044772)	52/277	0.000456245	0.0133242	0.00050669	0.0175421	-1.96385	8.48025	CDKN1A;SMARCB1;CETN2;CKS1B;PSMD8;PSMD6;ACTR1A;PSMD7;PSMD4;PSMD2;PSMD3;PSMD1;YWHAG;LIN52;HSP90AA1;TUBG2;HAUS2;PSMA5;CDC34;PSMA4;DBF4;LATS2;PSME3;MAPRE1;BCAT1;OPTN;PSMD10;PSMD12;PSMD11;PSMD14;PSMD13;SSNA1;CUL2;PPM1D;PSMA7;PSMB6;ORC5;PSMB4;UBB;PSMB2;UBC;PSMB1;EIF4EBP1;PLK2;FBXL15;CDC6;CDK7;PSMC5;PSMC6;PSMC3;PSMC4;TUBGCP6
132	regulation_of_sequence-specific_DNA_binding_transcription_factor_activity_(GO:0051090)	61/338	0.000461058	0.0133738	0.000430641	0.0156673	-2.00571	8.65355	CREBZF;CRTC2;SMARCB1;TNFAIP3;CIB1;EDA2R;TRIM5;PIM1;CHP1;TRIM27;IL6R;MSX2;RIPK2;SPHK1;RIPK4;TRAF2;TICAM1;SIRT1;MID2;RNF41;BRMS1;TRAF3;TRAF6;TAX1BP1;TERF2IP;RBCK1;ARHGEF2;SGK1;CACTIN;PSMD10;GTF2A2;CEBPG;BCL10;PRKCZ;RELA;MTDH;MAPK9;UBB;UBC;HMOX1;PRNP;JUN;UBE2I;RNF25;WFS1;NFKB1;VEGFA;NFKB2;NFKBIA;MAD2L2;CYLD;IL6;DAP;DNAJA3;BHLHE40;JMY;RLIM;TRIM37;TAF6;TAF3;NFKBIB
144	positive_regulation_of_type_I_interferon_production_(GO:0032481)	20/77	0.000471734	0.0135916	0.00120275	0.0351253	-1.78636	7.67832	DDX3X;RIPK2;ZC3HAV1;TICAM1;NFKB1;RELA;NFKB2;HSPD1;IFIH1;NFKBIA;UBB;POLR3D;IRF1;UBC;DHX36;POLR2E;IRF5;POLR2K;NFKBIB;MB21D1
176	regulation_of_necrotic_cell_death_(GO:0010939)	8/18	0.000543568	0.0155569	0.00284265	0.0677973	-1.34146	5.58482	HEBP2;CASP8;PPIF;ARHGEF2;RBCK1;FADD;YBX3;BIRC3
150	transcription_elongation_from_RNA_polymerase_II_promoter_(GO:0006368)	18/67	0.000574975	0.0163468	0.00150727	0.0420177	-1.74864	7.1934	GTF2A2;CCNT2;CTDP1;TAF13;ADRM1;IKBKAP;GTF2H2;SUPT5H;GTF2F1;GTF2E2;CDK7;ERCC2;POLR2E;TAF4B;TCEA1;TAF6;NELFCD;POLR2K
142	cell_cycle_phase_transition_(GO:0044770)	52/280	0.000592394	0.0167312	0.000628837	0.0210745	-1.95031	7.9777	CDKN1A;SMARCB1;CETN2;CKS1B;PSMD8;PSMD6;ACTR1A;PSMD7;PSMD4;PSMD2;PSMD3;PSMD1;YWHAG;LIN52;HSP90AA1;TUBG2;HAUS2;PSMA5;CDC34;PSMA4;DBF4;LATS2;PSME3;MAPRE1;BCAT1;OPTN;PSMD10;PSMD12;PSMD11;PSMD14;PSMD13;SSNA1;CUL2;PPM1D;PSMA7;PSMB6;ORC5;PSMB4;UBB;PSMB2;UBC;PSMB1;EIF4EBP1;PLK2;FBXL15;CDC6;PSMC5;CDK7;PSMC6;PSMC3;PSMC4;TUBGCP6
153	protein_autoubiquitination_(GO:0051865)	13/41	0.000598756	0.0168004	0.00199224	0.0509088	-1.70387	6.9626	RNF10;RNF11;UHRF2;UBE2B;TRAF2;RCHY1;MARCH5;RNF41;TRAF6;RNF181;TRIM37;RNF141;RNF187
157	regulation_of_RNA_splicing_(GO:0043484)	19/73	0.000629397	0.0175455	0.00154493	0.0425153	-1.67122	6.75666	RBM38;RBM25;AKAP17A;HNRNPLL;CLK3;CLK1;SNW1;HNRNPH1;SNRNP70;U2AF2;ESRP1;TRA2B;CWC22;SAP18;RNPS1;SRSF6;SRSF7;ZPR1;RBM22
136	regulation_of_mitotic_cell_cycle_(GO:0007346)	68/391	0.000654014	0.0181141	0.000512366	0.0175967	-2.06559	8.28523	CDKN1A;DDX3X;JADE1;CDC73;PSMD8;LSM10;CDC20;PSMD6;MAEA;PSMD7;PSMD4;PSMD2;PSMD3;PSMD1;FBXO7;CSNK2A1;SPHK1;USP2;CSNK2A2;HUS1;PLRG1;SIRT1;THAP1;PSMA5;RINT1;DYNC1LI1;PSMA4;ZW10;PSME3;PSME4;SBDS;AURKAIP1;TP53;PSMD10;PSMD12;FOXC1;PSMD11;PSMD14;PSMD13;PSMA7;PSMB6;PSMB4;UBB;PSMB2;UBC;PSMB1;EIF4EBP1;E4F1;MAP9;BRD4;RBM38;PLK2;NEK7;ASNS;MAD2L1BP;CDC6;INO80;MAD2L2;CYLD;PSMC5;PSMC6;PSMC3;PSMC4;ERCC2;TRIM35;PIN…
148	nuclear_transport_(GO:0051169)	41/209	0.000710618	0.0194484	0.000914588	0.0278463	-1.88556	7.42908	FYTTD1;SLBP;NXT1;POLDIP3;CBLB;PHAX;SMG7;FBXO22;TBRG1;NXF1;WRN;U2AF2;TGS1;XPO5;CHP1;KPNA4;KPNA5;RAE1;TNPO3;KPNA1;HSPA9;EIF5A;RANBP2;PDIA3;UPF1;JUN;CHTOP;ALYREF;UPF3B;NUP153;LSG1;DDX39A;XPOT;CRY2;SRSF3;TXNIP;RNPS1;BUD13;CALR;SRSF6;SRSF7
145	coenzyme_metabolic_process_(GO:0006732)	39/196	0.000711252	0.0194484	0.000956652	0.0289219	-1.89443	7.46404	PANK2;UBIAD1;MTRR;ACSS2;MVK;DLST;HMGCR;MAT2B;PTS;NADK2;PRDX5;PNP;SPR;MTHFD1L;FLAD1;RFK;FDXR;ME1;AASDHPPT;PCK2;ACOT9;G6PD;ACOT7;GCH1;IDH1;DCXR;MOCOS;TALDO1;ELOVL7;CYP4F11;PGD;RPIA;COQ4;OCLN;MTHFD2;FAR1;SLC25A32;MVD;TKT
161	amino_acid_activation_(GO:0043038)	15/52	0.000722096	0.0194794	0.00203426	0.0513711	-1.64496	6.47851	YARS;CARS;WARS;VARS;MARS2;TARS;SARS;EPRS;KARS;LARS;GARS;IARS;FARSA;AARS;FARSB
162	tRNA_aminoacylation_(GO:0043039)	15/52	0.000722096	0.0194794	0.00203426	0.0513711	-1.64049	6.46089	YARS;CARS;WARS;VARS;MARS2;SARS;TARS;EPRS;KARS;LARS;GARS;IARS;FARSA;FARSB;AARS
165	protein_K63-linked_ubiquitination_(GO:0070534)	11/32	0.000729012	0.0194794	0.002592	0.0628669	-1.59638	6.28719	RNF168;RNF126;UBE2B;UBE2S;TRIM5;TRAF6;ARIH2;UBE2O;TRAF2;TRIM27;PRPF19
497	negative_regulation_of_necrotic_cell_death_(GO:0060547)	6/11	0.000730535	0.0194794	0.00450049	0.0933362	-0.00589318	0.0232097	CASP8;ARHGEF2;RBCK1;FADD;YBX3;BIRC3
151	tRNA_metabolic_process_(GO:0006399)	31/146	0.000792075	0.02099	0.00126267	0.0362026	-1.84062	7.11162	CARS;POP7;VARS;TSEN15;METTL2A;RTCB;WDR4;TARS;EPRS;MTO1;LARS;TRMT44;YARS;WARS;SSB;TYW5;MARS2;PUS1;NSUN2;RPP40;SARS;TRMT1;FTSJ1;CTU1;KARS;GARS;IARS;DUS1L;FARSA;FARSB;AARS
160	DNA-templated_transcription,_termination_(GO:0006353)	21/86	0.000835315	0.0217864	0.00176823	0.0468581	-1.71231	6.55208	ZNF473;SLBP;CPSF7;ALYREF;UPF3B;GTF2H2;SETX;LSM10;CDK7;U2AF2;TAF1C;POLR3D;TAF1A;ERCC2;POLR2E;SRSF3;RNPS1;MTERF1;SRSF6;SRSF7;POLR2K
167	mRNA_export_from_nucleus_(GO:0006406)	18/69	0.000840443	0.0217864	0.00198603	0.0509088	-1.62071	6.2016	FYTTD1;EIF5A;UPF1;SLBP;CHTOP;POLDIP3;ALYREF;UPF3B;SMG7;NXF1;DDX39A;U2AF2;SRSF3;RNPS1;BUD13;SRSF6;SRSF7;RAE1
192	protein_refolding_(GO:0042026)	8/19	0.000842221	0.0217864	0.0036928	0.0826159	-1.26015	4.82194	DNAJB2;DNAJB1;HSP90AA1;DNAJA4;PTGES3;DNAJA2;B2M;HSPD1
146	macromolecule_glycosylation_(GO:0043413)	49/264	0.000848708	0.0217864	0.000897883	0.027533	-1.94517	7.44314	DPAGT1;B4GALT3;ARF4;MAGT1;POFUT2;SERP1;GMPPA;PGM3;PDIA3;SEC13;COG3;ALG14;ALG2;ALG3;SIRT6;SIRT1;DAD1;CANX;MVD;PREB;B4GALT7;ST6GALNAC4;B4GALT4;B4GALT5;VCP;RPN2;SAR1B;TNKS;RPN1;UAP1;FUT1;UBE2J1;LMAN1;TNKS2;MLEC;MGAT1;NUS1;PMM1;TIPARP;EDEM1;GFPT1;EDEM2;C1GALT1;EXT1;DOLPP1;OSTC;CALR;SEC24D;SEC24C
147	protein_glycosylation_(GO:0006486)	49/264	0.000848708	0.0217864	0.000897883	0.027533	-1.9426	7.4333	DPAGT1;B4GALT3;ARF4;MAGT1;POFUT2;SERP1;GMPPA;PGM3;PDIA3;SEC13;COG3;ALG14;ALG2;ALG3;SIRT6;SIRT1;DAD1;CANX;MVD;PREB;B4GALT7;ST6GALNAC4;B4GALT4;B4GALT5;VCP;RPN2;SAR1B;TNKS;RPN1;UAP1;FUT1;UBE2J1;LMAN1;TNKS2;MLEC;MGAT1;NUS1;PMM1;TIPARP;EDEM1;GFPT1;EDEM2;C1GALT1;EXT1;DOLPP1;OSTC;CALR;SEC24D;SEC24C
256	ubiquitin-dependent_protein_catabolic_process_via_the_multivesicular_body_sorting_pathway_(GO:0043162)	7/15	0.000857653	0.0217864	0.00421046	0.0877452	-0.749147	2.86659	RNF126;NDFIP1;UBAP1;VPS37A;PTPN23;VPS28;HDAC6
262	protein_targeting_to_Golgi_(GO:0000042)	7/15	0.000857653	0.0217864	0.00421046	0.0877452	-0.71209	2.72479	GOLGA4;RGPD5;RGPD8;GCC1;RAB6A;RGPD2;OPTN
168	endoplasmic_reticulum_organization_(GO:0007029)	10/28	0.000900138	0.0227311	0.00320663	0.0744111	-1.61642	6.11655	RAB10;GAK;LMAN1;SEC61A1;SEC16A;BNIP1;EIF2AK3;RAB18;TOR1B;RTN4
155	cellular_response_to_oxidative_stress_(GO:0034599)	31/148	0.00100373	0.025199	0.00152144	0.0421389	-1.85837	6.84059	OSER1;VKORC1L1;EPAS1;TNFAIP3;RNF7;FOXO3;RELA;HDAC6;ARNTL;PRDX5;CASP3;LONP1;HMOX1;ADNP2;ZNF622;KDM6B;NQO1;G6PD;GPX4;SPHK1;TRAF2;SOD2;DHRS2;SIRT1;RHOB;NET1;IL6;PPIF;TP53;EZH2;ATF4
159	cellular_response_to_nutrient_levels_(GO:0031669)	23/99	0.00101556	0.0253477	0.00191822	0.0496079	-1.79889	6.61105	KLF10;JUN;HSPA5;MAX;SPHK1;ASNS;SIRT1;FBXO22;RRP8;ATG12;HDAC6;MTOR;WRN;DAP;NUAK2;ATG2A;PMAIP1;HMOX1;UPP1;TP53;SQSTM1;OPTN;CPEB4
177	positive_regulation_of_DNA-templated_transcription,_elongation_(GO:0032786)	9/24	0.00108509	0.026801	0.00392521	0.0857555	-1.52181	5.5079	DAB2;ALYREF;PAF1;GTF2F1;SUPT5H;EAPP;CDC73;HMGN1;BRD4
149	positive_regulation_of_cell_cycle_process_(GO:0090068)	42/220	0.00108627	0.026801	0.00126494	0.0362026	-1.99597	7.22404	PSMD10;CDKN1A;PSMD12;PSMD11;DDX3X;PSMD14;UHRF2;PSMD13;GATA6;RRP8;PSMA7;PSMD8;LSM10;PSMB6;PSMD6;PSMB4;PSMD7;PSMB2;PSMD4;UBB;PSMD2;PSMD3;UBC;PSMB1;PSMD1;BRD4;RBM38;UBE2B;MSX2;CDC6;PLRG1;INO80;PSMA5;DYNC1LI1;PSMC5;PSMA4;PSMC6;PSMC3;PSMC4;PSME3;PSME4;TP53
152	transcription_from_RNA_polymerase_II_promoter_(GO:0006366)	78/470	0.00113525	0.0278494	0.000704792	0.0229218	-1.96397	7.03287	CCNT2;GMEB2;PRDM4;MED19;YBX1;MED15;AFF4;MED18;LSM10;SNAPC4;TRIM24;NELFCD;ZNF202;MSX2;VEZF1;GTF2F1;ETV3;ETV7;CREB3;MED22;IRF1;TBPL1;SRSF3;SRSF6;SRSF7;CREB5;ATF4;CEBPA;ZNF473;SLBP;FOXC1;GTF2A2;CEBPB;CTDP1;TMF1;CBFB;CEBPD;MAX;EPAS1;GATA6;RELA;GTF2E2;ARNTL;NFIL3;TAF1C;U2AF2;TDG;TAF1A;POLR2E;SCAND1;ZBTB7B;MEF2D;POLR2K;CPSF7;JUN;JUND;NFYA;TAF13;MBD1;ALYREF;LIF;UPF3B;NMI;GTF2H2;SUPT5H;SCAF1;NFKB1;PSMC5;…
179	regulation_of_mitochondrial_membrane_permeability_(GO:0046902)	10/29	0.00122999	0.0300021	0.00393521	0.0857555	-1.56043	5.47163	HEBP2;RHOT2;BLOC1S2;PPIF;PMAIP1;BAK1;ALKBH7;TP53;BCL2L1;SLC9A1
222	response_to_arsenic-containing_substance_(GO:0046685)	8/20	0.00125943	0.0305464	0.00472681	0.0965138	-1.09345	3.81449	CDKN1A;DDX3X;FECH;ZFAND2A;MKNK2;SRRT;PPIF;HMOX1
178	dolichol-linked_oligosaccharide_biosynthetic_process_(GO:0006488)	11/34	0.00129337	0.0310273	0.00380325	0.0841615	-1.58555	5.50644	DPAGT1;PMM1;DOLPP1;GMPPA;GFPT1;ALG2;PGM3;ALG14;ALG3;UAP1;MVD
175	tRNA_modification_(GO:0006400)	12/39	0.00129625	0.0310273	0.00358681	0.0810429	-1.65738	5.75589	CTU1;SSB;TYW5;METTL2A;NSUN2;PUS1;WDR4;TRMT1;DUS1L;FTSJ1;MTO1;AARS
448	response_to_muramyl_dipeptide_(GO:0032495)	6/12	0.00131539	0.0310273	0.00619059	0.117273	-0.0608389	0.211287	NFKBIA;RIPK2;TNFAIP3;IRF5;ARHGEF2;RELA
3885	regulation_of_necroptotic_process_(GO:0060544)	6/12	0.00131539	0.0310273	0.00619059	0.117273	0.00358251	-0.0124417	CASP8;ARHGEF2;RBCK1;FADD;YBX3;BIRC3
3943	positive_regulation_of_RNA_splicing_(GO:0033120)	6/12	0.00131539	0.0310273	0.00619059	0.117273	0.0528629	-0.183587	SNW1;U2AF2;TRA2B;HNRNPLL;ZPR1;RBM22
154	positive_regulation_of_kinase_activity_(GO:0033674)	79/480	0.00134786	0.0316194	0.000807718	0.0254966	-1.99859	6.90311	CDKN1A;ACADVL;CXCL8;HSP90AB1;CSF1;YWHAB;FKBP14;CIB1;CRKL;HERPUD1;DUSP12;SERP1;PIM1;RAC1;MAP3K9;TSPYL2;MAP2K3;MAP2K4;DAXX;MAP2K2;RIPK2;PPP2R5B;MUL1;WIPI1;FRS2;TRAF2;SIRT1;PDIA6;ARFGAP1;DNAJC3;ERN1;ADAM17;TRAF4;TRAF6;MAPKAPK2;RAPGEF1;JTB;PREB;ATP6V0D1;CRK;ATF6;ATF3;ATF4;PSMD10;PFKFB2;PRKCZ;UBB;PRKAR2A;UBC;DNAJB9;DVL3;ZNF622;EXTL3;MAP3K2;SPAG9;ZBTB17;HSPA5;GADD45B;FZD5;GADD45A;WFS1;EDEM1;GFPT1;EIF2A…
273	establishment_of_protein_localization_to_Golgi_(GO:0072600)	7/16	0.0013701	0.0317937	0.00554118	0.107688	-0.713214	2.45951	GOLGA4;RGPD5;RGPD8;GCC1;RAB6A;RGPD2;OPTN
274	retrograde_transport,_vesicle_recycling_within_Golgi_(GO:0000301)	7/16	0.0013701	0.0317937	0.00554118	0.107688	-0.712313	2.4564	GOLGA4;RGPD5;RGPD8;GCC1;RAB6A;RGPD2;OPTN
166	GTP_catabolic_process_(GO:0006184)	45/243	0.00141269	0.0326059	0.00147983	0.0415222	-1.81559	6.21525	HBS1L;RAB1A;RALA;SAR1B;ARL1;SRP54;ARHGAP5;RND3;RND1;GNA13;RAB21;RHOT2;NKIRAS2;MFN2;RAC1;RAB6A;GCH1;TBCC;RRAS2;TUBE1;TUBG2;GNL2;GTPBP2;RHOD;RHOB;ARL4C;EHD1;RAB10;RAP2C;RAB32;LSG1;RIT1;RAB30;EHD4;TUBB2A;RAP2B;EIF5;RHEB;GNB2;RAB35;GNAS;RAB18;RAB9A;RAB5A;ARL8A
172	positive_regulation_of_NF-kappaB_transcription_factor_activity_(GO:0051092)	27/126	0.00144666	0.0332113	0.00224746	0.0554502	-1.71024	5.82314	CIB1;BCL10;PRKCZ;RELA;EDA2R;MTDH;UBB;TRIM5;UBC;IL6R;RNF25;RIPK2;SPHK1;RIPK4;TRAF2;TICAM1;NFKB1;MID2;NFKB2;NFKBIA;IL6;TRAF6;TERF2IP;TRIM37;ARHGEF2;RBCK1;NFKBIB
156	positive_regulation_of_cell_cycle_(GO:0045787)	50/278	0.00153756	0.0351104	0.0014472	0.0408739	-2.02957	6.79756	CDKN1A;DDX3X;RRP8;PSMD8;LSM10;PSMD6;PSMD7;PSMD4;PSMD2;PSMD3;PIM1;PSMD1;MSX2;SPHK1;USP2;PLRG1;PSMA5;DYNC1LI1;ADAM17;PSMA4;PSME3;PSME4;TP53;PSMD10;PSMD12;PSMD11;PSMD14;UHRF2;PSMD13;GATA6;PSMA7;PSMB6;PSMB4;UBB;PSMB2;UBC;PSMB1;EIF4EBP1;BRD4;RBM38;UBE2B;ASNS;CDC6;INO80;TBX3;PSMC5;PSMC6;PSMC3;PSMC4;CALR
173	DNA-templated_transcription,_elongation_(GO:0006354)	21/90	0.00155412	0.0352209	0.00282299	0.0677043	-1.73992	5.82199	GTF2A2;CCNT2;CTDP1;TAF13;ADRM1;IKBKAP;GTF2H2;SUPT5H;GTF2F1;GTF2E2;CDK7;TAF1C;POLR3D;TAF1A;ERCC2;POLR2E;TAF4B;TCEA1;TAF6;NELFCD;POLR2K
170	nucleocytoplasmic_transport_(GO:0006913)	39/204	0.00155881	0.0352209	0.00180817	0.0475282	-1.79007	5.9898	FYTTD1;SLBP;NXT1;POLDIP3;CBLB;PHAX;SMG7;FBXO22;NXF1;U2AF2;TGS1;XPO5;CHP1;KPNA4;KPNA5;RAE1;TNPO3;KPNA1;HSPA9;EIF5A;RANBP2;PDIA3;UPF1;JUN;CHTOP;ALYREF;UPF3B;NUP153;LSG1;DDX39A;XPOT;CRY2;SRSF3;TXNIP;RNPS1;BUD13;CALR;SRSF6;SRSF7
190	regulation_of_membrane_permeability_(GO:0090559)	10/30	0.001652	0.0369377	0.00478859	0.0965138	-1.46409	4.82934	HEBP2;RHOT2;BLOC1S2;PPIF;PMAIP1;BAK1;ALKBH7;TP53;BCL2L1;SLC9A1
194	intrinsic_apoptotic_signaling_pathway_in_response_to_DNA_damage_by_p53_class_mediator_(GO:0042771)	10/30	0.001652	0.0369377	0.00478859	0.0965138	-1.43357	4.72867	CDKN1A;DYRK2;SNW1;DDIT4;PMAIP1;AEN;HIPK1;SIRT1;TP53;TOPORS
187	regulation_of_interferon-beta_production_(GO:0032648)	11/35	0.0016875	0.037536	0.00455863	0.0936373	-1.5034	4.93484	IFIH1;PPM1B;DDX3X;RIPK2;TRAF3;POLR3D;IRF1;IRF5;ZC3HAV1;CACTIN;TICAM1
169	glycosylation_(GO:0070085)	49/273	0.00177898	0.0393645	0.00166574	0.0444162	-1.87491	6.06512	DPAGT1;B4GALT3;ARF4;MAGT1;POFUT2;SERP1;GMPPA;PGM3;PDIA3;SEC13;COG3;ALG14;ALG2;ALG3;SIRT6;SIRT1;DAD1;CANX;MVD;PREB;B4GALT7;ST6GALNAC4;B4GALT4;B4GALT5;VCP;RPN2;SAR1B;TNKS;RPN1;UAP1;FUT1;UBE2J1;LMAN1;TNKS2;MLEC;MGAT1;NUS1;PMM1;TIPARP;EDEM1;GFPT1;EDEM2;C1GALT1;EXT1;DOLPP1;OSTC;CALR;SEC24D;SEC24C
164	positive_regulation_of_protein_kinase_activity_(GO:0045860)	75/456	0.00178805	0.0393645	0.00110003	0.0327946	-1.96361	6.35208	CDKN1A;ACADVL;CXCL8;HSP90AB1;CSF1;YWHAB;FKBP14;CIB1;CRKL;HERPUD1;SERP1;PIM1;MAP3K9;TSPYL2;MAP2K3;MAP2K4;DAXX;MAP2K2;RIPK2;PPP2R5B;MUL1;WIPI1;FRS2;TRAF2;SIRT1;PDIA6;ARFGAP1;DNAJC3;ERN1;ADAM17;TRAF4;TRAF6;MAPKAPK2;RAPGEF1;JTB;PREB;ATP6V0D1;CRK;ATF6;ATF3;ATF4;PSMD10;PRKCZ;UBB;PRKAR2A;UBC;DNAJB9;DVL3;EXTL3;MAP3K2;SPAG9;ZBTB17;HSPA5;GADD45B;FZD5;GADD45A;WFS1;EDEM1;GFPT1;EIF2AK3;TNFRSF10B;ASNS;EIF2S1;Y…
191	mitochondrial_membrane_organization_(GO:0007006)	14/51	0.00181952	0.0396522	0.00411735	0.0877452	-1.49563	4.82729	HSP90AA1;HSPA4;ALKBH7;SLC9A1;TIMM50;HEBP2;RHOT2;BLOC1S2;PPIF;PMAIP1;MFN2;BAK1;TP53;BCL2L1
174	guanosine-containing_compound_catabolic_process_(GO:1901069)	45/246	0.00181958	0.0396522	0.00182653	0.0475282	-1.79242	5.78523	HBS1L;RAB1A;RALA;SAR1B;SRP54;ARL1;ARHGAP5;RND3;RND1;GNA13;RAB21;RHOT2;NKIRAS2;MFN2;RAC1;RAB6A;GCH1;RRAS2;TBCC;TUBE1;TUBG2;GNL2;GTPBP2;RHOD;RHOB;ARL4C;EHD1;RAB10;RAP2C;RAB32;LSG1;RIT1;RAB30;EHD4;TUBB2A;RAP2B;EIF5;RHEB;GNB2;RAB35;GNAS;RAB18;RAB9A;RAB5A;ARL8A
4245	cellular_response_to_arsenic-containing_substance_(GO:0071243)	5/9	0.0019036	0.0412736	0.00895994	0.147942	1.69143	-5.39148	DDX3X;ZFAND2A;MKNK2;PPIF;HMOX1
180	pattern_recognition_receptor_signaling_pathway_(GO:0002221)	29/142	0.00214674	0.0463113	0.00291951	0.0692455	-1.77242	5.44551	UBE2D3;PIK3R4;TNFAIP3;BCL10;RELA;HSPD1;IFIH1;MAPK9;CASP8;UBB;TRIM5;UBC;FADD;MAP2K3;MAP2K4;JUN;MAP2K2;RIPK2;TICAM1;NFKB1;NFKB2;NFKBIA;CYLD;TNIP2;TRAF3;TRAF6;MAPKAPK2;NFKBIB;BIRC3
3972	NADPH_regeneration_(GO:0006740)	6/13	0.00219992	0.0472212	0.00829878	0.139167	0.0870006	-0.265605	RPIA;G6PD;IDH1;TALDO1;PGD;TKT
181	carbohydrate_biosynthetic_process_(GO:0016051)	27/130	0.00233027	0.0497703	0.00327114	0.0750962	-1.74224	5.22731	CRTC2;MAT2B;UGP2;IMPA1;UBB;UBC;PGM2;NANS;GYG1;PCK2;G6PD;PMM1;GOT1;PTGES3;GOT2;CSGALNACT2;GFPT1;AKR1A1;TALDO1;NR1D1;PGD;EXT1;IMPAD1;CRY1;TKT;ATF3;ATF4
183	positive_regulation_of_viral_process_(GO:0048524)	19/81	0.00238343	0.0505705	0.00416356	0.0877452	-1.71868	5.1292	JUN;SMARCB1;CTDP1;YTHDC2;TMPRSS2;RAD23A;GTF2H2;SUPT5H;GTF2F1;CDK7;SNW1;ZNF639;ERCC2;POLR2E;TCEA1;CHMP4B;PPIH;NELFCD;POLR2K
195	protein_modification_by_small_protein_removal_(GO:0070646)	21/93	0.00239129	0.0505705	0.00392403	0.0857555	-1.57028	4.68632	USP8;USP14;USP38;USP42;PSMD14;GPS1;USP2;OTUD7B;TNFAIP3;COPS7A;COPS4;CYLD;COPS3;VCPIP1;COPS6;UIMC1;USP1;EIF3F;COPS8;OTUD1;OTUD3
204	chaperone-mediated_protein_folding_(GO:0061077)	13/47	0.00243106	0.0511596	0.00530538	0.104477	-1.4739	4.38161	TOR3A;CSNK2A1;FKBP14;PTGES3;TOR1B;PDIA4;DNAJB1;HSPH1;CANX;CHORDC1;CALR;FKBP4;PPIB
171	regulation_of_cellular_response_to_stress_(GO:0080135)	67/404	0.00247216	0.0517706	0.00164801	0.0442183	-1.97464	5.84679	HSPB1;YBX3;EDA2R;MYC;CHORDC1;UIMC1;MAP3K9;NDEL1;MAP2K4;DAXX;MAP2K2;RIPK2;DYRK1A;MUL1;SIRT6;TRAF2;SIRT1;ERN1;RNF168;RINT1;TRAF4;TRAF6;CRY1;CHMP4B;TERF2IP;ARHGEF2;AIDA;TP53;SQSTM1;ATF4;PSMD10;FECH;CEBPG;HMGCR;HDAC6;ARNTL;MAPK9;PPP4C;FIGNL1;USP1;UBQLN1;PMAIP1;DVL3;BAK1;ZNF622;BRD4;MAP4K4;MAP3K2;SPAG9;TIGAR;GADD45B;FZD5;GADD45A;WFS1;FEM1B;SUPT5H;SOD2;HIPK3;MTOR;VEGFA;GADD45G;DNAJA1;RSL1D1;DAB2;CREBRF…
251	protein_localization_to_Golgi_apparatus_(GO:0034067)	8/22	0.00257517	0.053666	0.0074441	0.12995	-1.01149	2.95858	GOLGA4;ARL1;RGPD5;RGPD8;GCC1;RAB6A;RGPD2;OPTN
188	response_to_starvation_(GO:0042594)	23/106	0.00264616	0.054879	0.00400971	0.0866678	-1.68072	4.87851	KLF10;JUN;HSPA5;MAX;SPHK1;ASNS;SIRT1;FBXO22;RRP8;ATG12;HDAC6;AACS;GNPAT;WRN;DAP;NUAK2;ATG2A;PMAIP1;UPP1;TP53;SQSTM1;OPTN;CPEB4
184	innate_immune_response-activating_signal_transduction_(GO:0002758)	29/144	0.00266889	0.0550844	0.00347424	0.0793347	-1.74559	5.06029	UBE2D3;PIK3R4;TNFAIP3;BCL10;RELA;HSPD1;IFIH1;MAPK9;CASP8;UBB;TRIM5;UBC;FADD;MAP2K3;MAP2K4;JUN;MAP2K2;RIPK2;TICAM1;NFKB1;NFKB2;NFKBIA;CYLD;TNIP2;TRAF3;TRAF6;MAPKAPK2;NFKBIB;BIRC3
202	regulation_of_mRNA_metabolic_process_(GO:1903311)	18/76	0.00273705	0.0562209	0.00477671	0.0965138	-1.55328	4.47107	BTG2;RBM25;ZC3HAV1;CDK11B;CDC73;IWS1;BAG4;SNW1;DHX34;U2AF2;TRA2B;CWC22;SAP18;PAF1;RNPS1;CPEB3;SRSF6;SRSF7
186	activation_of_innate_immune_response_(GO:0002218)	30/151	0.0028233	0.0568125	0.00355284	0.0807002	-1.73118	4.96501	UBE2D3;PIK3R4;TNFAIP3;BCL10;RELA;HSPD1;IFIH1;MAPK9;CASP8;UBB;TRIM5;UBC;FADD;MB21D1;MAP2K3;MAP2K4;JUN;MAP2K2;RIPK2;TICAM1;NFKB1;NFKB2;NFKBIA;CYLD;TNIP2;TRAF3;TRAF6;MAPKAPK2;NFKBIB;BIRC3
228	intracellular_transport_of_virus_(GO:0075733)	10/32	0.00284525	0.0568125	0.00692605	0.123376	-1.24943	3.58338	UBB;ALYREF;UBC;DERL1;TAP1;VPS37D;VPS37A;NUP153;VPS28;KPNA1
229	transport_of_virus_(GO:0046794)	10/32	0.00284525	0.0568125	0.00692605	0.123376	-1.24651	3.57499	UBB;ALYREF;UBC;DERL1;TAP1;VPS37D;VPS37A;NUP153;VPS28;KPNA1
230	multi-organism_intracellular_transport_(GO:1902583)	10/32	0.00284525	0.0568125	0.00692605	0.123376	-1.24229	3.56288	UBB;ALYREF;UBC;DERL1;TAP1;VPS37D;VPS37A;NUP153;VPS28;KPNA1
231	multi-organism_localization_(GO:1902579)	10/32	0.00284525	0.0568125	0.00692605	0.123376	-1.23743	3.54895	UBB;ALYREF;UBC;DERL1;TAP1;VPS37D;VPS37A;NUP153;VPS28;KPNA1
233	multi-organism_transport_(GO:0044766)	10/32	0.00284525	0.0568125	0.00692605	0.123376	-1.2299	3.52735	UBB;ALYREF;UBC;DERL1;TAP1;VPS37D;VPS37A;NUP153;VPS28;KPNA1
189	ribonucleoprotein_complex_subunit_organization_(GO:0071826)	29/145	0.00296823	0.0589525	0.00378354	0.0841593	-1.71048	4.84242	DDX3X;YTHDC1;DDX20;PHAX;USP39;PRPF19;SART3;KIF5B;BMS1;OGFOD1;TGS1;LUC7L;RPL38;SF3A3;ZRSR2;TFIP11;ERAL1;PATL1;ATXN2L;EIF3M;PRPF6;EIF3I;EIF3G;SBDS;CD2BP2;STRAP;EIF3F;SRSF6;SF1
213	intrinsic_apoptotic_signaling_pathway_by_p53_class_mediator_(GO:0072332)	13/48	0.0029799	0.0589525	0.00614317	0.117273	-1.47028	4.1624	CDKN1A;DYRK2;AEN;HIPK1;SIRT1;RRP8;TOPORS;EDA2R;SNW1;JMY;DDIT4;PMAIP1;TP53
206	oxidoreduction_coenzyme_metabolic_process_(GO:0006733)	16/65	0.00304541	0.0599722	0.00554367	0.107688	-1.53537	4.32034	UBIAD1;G6PD;IDH1;DCXR;TALDO1;HMGCR;PGD;RPIA;COQ4;NADK2;PRDX5;PNP;ME1;FDXR;TKT;PCK2
298	virion_assembly_(GO:0019068)	7/18	0.00307977	0.060372	0.00911153	0.149869	-0.663412	1.86235	USP6NL;RAB1A;UBB;UBC;VPS37D;VPS37A;VPS28
201	response_to_hydrogen_peroxide_(GO:0042542)	21/95	0.00313876	0.0612486	0.00484055	0.097105	-1.61875	4.52087	KDM6B;OSER1;PPP1R15B;JUN;GPX4;SPHK1;TNFAIP3;SOD2;SIRT1;HDAC6;RELA;RHOB;NET1;PPP2CB;PRDX5;IL6;PPIF;TXNIP;HMOX1;BAK1;EZH2
210	positive_regulation_of_viral_transcription_(GO:0050434)	14/54	0.00325568	0.0631059	0.00628295	0.117785	-1.55021	4.28315	JUN;SMARCB1;CTDP1;GTF2H2;SUPT5H;GTF2F1;CDK7;SNW1;ZNF639;ERCC2;POLR2E;TCEA1;NELFCD;POLR2K
182	regulation_of_cell_cycle_process_(GO:0010564)	77/481	0.00326334	0.0631059	0.00182673	0.0475282	-1.88745	5.21491	CDKN1A;DDX3X;CETN2;JADE1;SMC3;PRPF19;CDC73;RRP8;PSMD8;LSM10;CDC20;PSMD6;RASSF1;PSMD7;PSMD4;PSMD2;PSMD3;CHORDC1;PSMD1;FBXO7;ILKAP;CSNK2A1;MSX2;CSNK2A2;HUS1;PLRG1;PSMA5;RINT1;DYNC1LI1;PSMA4;ZW10;PSME3;PSME4;SBDS;CRY1;AURKAIP1;TP53;PSMD10;PSMD12;PSMD11;PSMD14;UHRF2;PSMD13;GATA6;PSMA7;PSMB6;PSMB4;UBB;PSMB2;HSF1;UBC;PSMB1;E4F1;MAP9;BRD4;RBM38;UBE2B;FEM1B;PLK2;KLHL21;LIF;MAD2L1BP;CDC5L;CDC6;INO80;MAD2L…
4214	ER_overload_response_(GO:0006983)	5/10	0.00343827	0.0650134	0.0123571	0.186792	1.33033	-3.636	PPP1R15B;HSPA5;WFS1;EIF2AK3;TP53
4236	UDP-N-acetylglucosamine_metabolic_process_(GO:0006047)	5/10	0.00343827	0.0650134	0.0123571	0.186792	1.76847	-4.83352	DPAGT1;GFPT1;PGM3;UAP1;MGAT1
196	establishment_of_RNA_localization_(GO:0051236)	30/153	0.00346307	0.0650134	0.00418986	0.0877452	-1.70399	4.65727	FYTTD1;SLBP;AHCTF1;NXT1;TNKS;POLDIP3;MRPL18;EIF4A3;PHAX;SMG7;IWS1;NXF1;U2AF2;RAE1;EIF5A;RANBP2;UPF1;CHTOP;SEC13;ALYREF;UPF3B;NUP153;DDX39A;XPOT;SRSF3;NUP35;RNPS1;BUD13;SRSF6;SRSF7
197	RNA_transport_(GO:0050658)	30/153	0.00346307	0.0650134	0.00418986	0.0877452	-1.70138	4.65014	FYTTD1;SLBP;AHCTF1;NXT1;TNKS;POLDIP3;MRPL18;EIF4A3;PHAX;SMG7;IWS1;NXF1;U2AF2;RAE1;EIF5A;RANBP2;UPF1;CHTOP;SEC13;ALYREF;UPF3B;NUP153;DDX39A;XPOT;SRSF3;NUP35;RNPS1;BUD13;SRSF6;SRSF7
198	nucleic_acid_transport_(GO:0050657)	30/153	0.00346307	0.0650134	0.00418986	0.0877452	-1.69879	4.64306	FYTTD1;SLBP;AHCTF1;NXT1;TNKS;POLDIP3;MRPL18;EIF4A3;PHAX;SMG7;IWS1;NXF1;U2AF2;RAE1;EIF5A;RANBP2;UPF1;CHTOP;SEC13;ALYREF;UPF3B;NUP153;DDX39A;XPOT;SRSF3;NUP35;RNPS1;BUD13;SRSF6;SRSF7
4001	positive_regulation_of_transcription_elongation_from_RNA_polymerase_II_promoter_(GO:0032968)	6/14	0.00346799	0.0650134	0.0108763	0.172295	0.135133	-0.369342	DAB2;PAF1;GTF2F1;EAPP;CDC73;BRD4
4045	pentose_metabolic_process_(GO:0019321)	6/14	0.00346799	0.0650134	0.0108763	0.172295	0.240251	-0.656645	RPIA;G6PD;DCXR;TALDO1;PGD;TKT
259	isoprenoid_biosynthetic_process_(GO:0008299)	8/23	0.00354495	0.0661672	0.00917762	0.15038	-1.02607	2.78638	DPAGT1;IDI1;FDPS;MVK;HMGCS1;MVD;HMGCR;FDFT1
212	positive_regulation_of_translation_(GO:0045727)	16/66	0.00358817	0.066684	0.00626812	0.117785	-1.53871	4.16651	EIF5A;DDX3X;POLDIP3;EIF4A3;SAMD4A;FAM129A;UPF3B;YBX3;MTOR;UHMK1;IL6;SERP1;RPS6KB2;CPEB3;PAIP1;ABCF1
240	nucleotide-binding_oligomerization_domain_containing_signaling_pathway_(GO:0070423)	9/28	0.00370229	0.0680947	0.00882012	0.146196	-1.27686	3.43073	NFKBIA;CYLD;CASP8;UBB;RIPK2;TRAF6;UBC;TNFAIP3;RELA
247	heme_metabolic_process_(GO:0042168)	9/28	0.00370229	0.0680947	0.00882012	0.146196	-1.15231	3.0961	SLC25A38;SLC25A39;ALAS1;FECH;HMBS;BLVRB;HMOX1;NFE2L1;HMOX2
185	negative_regulation_of_phosphorylation_(GO:0042326)	55/325	0.00371166	0.0680947	0.00282246	0.0677043	-1.87352	5.03387	CDKN1A;HSPB1;TNFAIP3;CIB1;DUSP14;RGS3;CASP3;MYC;CHORDC1;CHP1;TRIM27;FBXO7;YWHAG;DUSP2;PPP2R5A;DUSP8;SIRT1;DNAJC3;LATS2;DDIT4;CNKSR3;RAPGEF1;PPIF;STRAP;TRIB3;AIDA;CACTIN;BIRC3;PSMD10;GPS1;FAM129A;HMGCR;PRKCZ;PGS1;SOCS1;PRKAR2A;SFN;BAK1;RANBP2;PRNP;PTPN1;JUN;GADD45B;UBE2B;GADD45A;SPRY4;LIF;HIPK3;GADD45G;DNAJA1;IL6;IBTK;DNAJA3;TAF7;PIN1
199	guanosine-containing_compound_metabolic_process_(GO:1901068)	47/269	0.00374596	0.0684315	0.00323921	0.074763	-1.7306	4.64134	HBS1L;RAB1A;RALA;SAR1B;SRP54;ARL1;ARHGAP5;RND3;RND1;RAB21;GNA13;DGUOK;RHOT2;GUK1;NKIRAS2;MFN2;RAC1;RAB6A;GCH1;RRAS2;TBCC;TUBE1;TUBG2;GTPBP2;GNL2;RHOD;RHOB;ARL4C;EHD1;RAB10;RAP2C;RAB32;RIT1;LSG1;RAB30;EIF5;TUBB2A;EHD4;RAP2B;RHEB;GNB2;RAB35;GNAS;RAB18;RAB9A;RAB5A;ARL8A
193	response_to_oxidative_stress_(GO:0006979)	50/290	0.00376233	0.0684393	0.00309337	0.0729661	-1.79435	4.81209	VKORC1L1;NDUFA12;TNFAIP3;SLC7A11;CASP3;LONP1;ADNP2;KDM6B;G6PD;GPX4;SPHK1;TRAF2;SIRT1;RHOB;MMP14;MTF1;PPIF;TXNIP;TP53;ATF4;OSER1;PPP1R15B;EPAS1;RNF7;FOXO3;RELA;HDAC6;ARNTL;PPP2CB;WRN;PRDX5;HMOX1;BAK1;ZNF622;HMOX2;MICB;NQO1;PRNP;JUN;NDUFA6;GSS;IDH1;SOD2;DHRS2;NFKB1;NET1;IL6;ERCC2;GCLM;EZH2
200	positive_regulation_of_proteolysis_(GO:0045862)	41/228	0.00386828	0.0700698	0.00369491	0.0826159	-1.74549	4.63997	PSMD10;MTCH1;VCP;DDX3X;PSMD14;ZFAND2A;BCL10;RCHY1;FBXO22;NKD2;HSPD1;DNAJB2;MAPK9;CASP8;AIFM1;MYC;CASP3;PMAIP1;BAK1;FADD;BCAP31;AKIRIN2;PRELID1;WFS1;PLK2;ADRM1;EIF2AK3;TNFRSF10B;MUL1;TRAF2;SIRT1;MMP14;DAB2;DAP;DNAJA3;PSME3;PSME4;CYCS;FAS;AURKAIP1;PICALM
224	positive_regulation_of_neuron_death_(GO:1901216)	14/55	0.00390202	0.0703839	0.00717931	0.126834	-1.40794	3.73639	NQO1;MAP2K4;DAXX;JUN;FOXO3;CDC34;CASP3;DDIT4;ZNF746;PMAIP1;TP53;UBE2M;ATF4;PICALM
211	toll-like_receptor_signaling_pathway_(GO:0002224)	25/122	0.00398522	0.0715838	0.00525981	0.104057	-1.60238	4.2253	UBE2D3;PIK3R4;BCL10;RELA;HSPD1;MAPK9;CASP8;UBB;UBC;FADD;MAP2K3;MAP2K4;JUN;MAP2K2;RIPK2;TICAM1;NFKB1;NFKB2;NFKBIA;TNIP2;TRAF3;TRAF6;MAPKAPK2;NFKBIB;BIRC3
216	toll-like_receptor_4_signaling_pathway_(GO:0034142)	21/97	0.00407263	0.0728491	0.00592735	0.114622	-1.52203	3.98676	MAP2K3;MAP2K4;JUN;MAP2K2;RIPK2;UBE2D3;TICAM1;RELA;NFKB1;NFKB2;NFKBIA;MAPK9;CASP8;UBB;TRAF3;TRAF6;UBC;MAPKAPK2;FADD;NFKBIB;BIRC3
217	protein_stabilization_(GO:0050821)	20/91	0.00416487	0.07419	0.00620104	0.117273	-1.52435	3.96502	UBE2B;WFS1;COG3;USP2;MUL1;ANK2;HSPD1;TBRG1;RASSF1;TNIP2;BAG3;DNAJA3;AAK1;CHP1;MDM4;NAA16;CALR;VHL;PPIB;GOLGA7
223	toll-like_receptor_9_signaling_pathway_(GO:0034162)	17/73	0.00426286	0.0756217	0.00690634	0.123376	-1.44733	3.73703	MAP2K3;MAP2K4;JUN;MAP2K2;RIPK2;PIK3R4;RELA;NFKB1;NFKB2;NFKBIA;MAPK9;UBB;TNIP2;TRAF6;MAPKAPK2;UBC;NFKBIB
209	GTP_metabolic_process_(GO:0046039)	45/258	0.0046363	0.0807999	0.00401745	0.0866678	-1.711	4.30449	HBS1L;RAB1A;RALA;SAR1B;ARL1;SRP54;ARHGAP5;RND3;RND1;RAB21;GNA13;RHOT2;NKIRAS2;MFN2;RAC1;RAB6A;GCH1;RRAS2;TBCC;TUBE1;TUBG2;GTPBP2;GNL2;RHOD;RHOB;ARL4C;EHD1;RAB10;RAP2C;RAB32;RIT1;LSG1;RAB30;TUBB2A;EIF5;EHD4;RAP2B;RHEB;GNB2;RAB35;GNAS;RAB18;RAB9A;RAB5A;ARL8A
235	cytoplasmic_pattern_recognition_receptor_signaling_pathway_(GO:0002753)	10/34	0.00464195	0.0807999	0.00973592	0.157129	-1.39088	3.49915	IFIH1;NFKBIA;CYLD;CASP8;UBB;RIPK2;TRAF6;UBC;TNFAIP3;RELA
243	positive_regulation_of_mitochondrial_outer_membrane_permeabilization_involved_in_apoptotic_signaling_pathway_(GO:1901030)	10/34	0.00464195	0.0807999	0.00973592	0.157129	-1.30021	3.27105	CASP8;YWHAB;NMT1;PMAIP1;ZNF205;SFN;BAK1;DYNLL2;TP53;YWHAG
244	T_cell_differentiation_in_thymus_(GO:0033077)	10/34	0.00464195	0.0807999	0.00973592	0.157129	-1.28104	3.22282	ADAM17;MAFB;FZD5;DNAJA3;NKAP;LIG4;FADD;B2M;TP53;ZFP36L1
237	cellular_carbohydrate_biosynthetic_process_(GO:0034637)	14/56	0.00464886	0.0807999	0.0081745	0.138298	-1.3723	3.45239	GOT1;PTGES3;CSGALNACT2;NR1D1;MAT2B;EXT1;UGP2;IMPA1;UBB;IMPAD1;UBC;PGM2;NANS;GYG1
218	positive_regulation_of_cysteine-type_endopeptidase_activity_involved_in_apoptotic_process_(GO:0043280)	23/111	0.00485539	0.0840492	0.00646211	0.120094	-1.56269	3.86978	BCAP31;MTCH1;VCP;DDX3X;EIF2AK3;TNFRSF10B;MUL1;TRAF2;BCL10;SIRT1;HSPD1;MAPK9;DAP;CASP8;AIFM1;MYC;DNAJA3;CASP3;PMAIP1;CYCS;FAS;BAK1;FADD
205	small_molecule_biosynthetic_process_(GO:0044283)	64/394	0.00493545	0.085092	0.00316924	0.0741063	-1.76106	4.3393	DPAGT1;ACHE;MTRR;MSMO1;FADS3;NSDHL;PNP;IMPA1;RFK;PHGDH;ENOPH1;SEPHS2;STARD3;PRKAB2;G6PD;ACOT7;HMGCS1;GPT2;AKR1A1;ELOVL7;PRKAB1;UGDH;MTHFD2;IMPAD1;MVD;BCAT1;CDS1;IDI1;PRPS1;UBIAD1;MVK;SAMD8;ACSS2;INSIG1;SGMS2;HMGCR;MAT2B;HSD17B7;HSD17B8;UGP2;MTHFD1L;CBS;AASDHPPT;FDFT1;FDPS;EIF2B4;EIF2B2;GOT1;GCH1;GSS;PTGES3;CNBP;GOT2;ASNS;ASS1;COQ4;SQLE;FABP5;PSAT1;SCD;PEMT;DHCR7;LPIN1;GCLM
4000	membrane_protein_intracellular_domain_proteolysis_(GO:0031293)	6/15	0.00520821	0.0890791	0.0139723	0.201023	0.151141	-0.365495	NGFR;ADAM17;TRAF6;SPPL2A;NFKB1;RELA
4005	regulation_of_inclusion_body_assembly_(GO:0090083)	6/15	0.00520821	0.0890791	0.0139723	0.201023	0.16447	-0.397727	DNAJB2;DNAJB1;PSMC5;CDC34;DNAJB6;DNAJA4
208	negative_regulation_of_protein_phosphorylation_(GO:0001933)	45/260	0.00535713	0.0912625	0.00454496	0.0936373	-1.80167	4.31324	CDKN1A;GPS1;FAM129A;HSPB1;TNFAIP3;CIB1;HMGCR;PRKCZ;DUSP14;PGS1;RGS3;SOCS1;CASP3;PRKAR2A;CHORDC1;CHP1;SFN;BAK1;TRIM27;FBXO7;YWHAG;PRNP;JUN;DUSP2;UBE2B;GADD45B;GADD45A;SPRY4;DUSP8;SIRT1;HIPK3;GADD45G;DNAJA1;DNAJC3;IL6;IBTK;LATS2;DNAJA3;DDIT4;CNKSR3;TAF7;STRAP;TRIB3;AIDA;CACTIN
219	regulation_of_protein_stability_(GO:0031647)	27/138	0.00551757	0.0932556	0.00652403	0.120205	-1.63026	3.86765	CDKN2AIP;CDC73;HSPD1;TBRG1;RASSF1;BAG3;TRIM24;CHP1;VHL;GOLGA7;FBXO7;ISOC2;MYLIP;UBE2B;WFS1;USP2;COG3;MUL1;ANK2;SIRT1;TNIP2;DNAJA3;AAK1;MDM4;NAA16;CALR;PPIB
221	ribonucleoprotein_complex_assembly_(GO:0022618)	27/138	0.00551757	0.0932556	0.00652403	0.120205	-1.60951	3.81842	DDX3X;YTHDC1;DDX20;PHAX;USP39;PRPF19;SART3;BMS1;OGFOD1;TGS1;LUC7L;RPL38;SF3A3;ZRSR2;ERAL1;PATL1;ATXN2L;EIF3M;PRPF6;EIF3I;EIF3G;SBDS;CD2BP2;STRAP;EIF3F;SRSF6;SF1
4220	spliceosomal_tri-snRNP_complex_assembly_(GO:0000244)	5/11	0.00569471	0.0956215	0.0165302	0.231154	1.67544	-3.93285	SART3;PRPF6;DDX20;CD2BP2;PRPF19
214	positive_regulation_of_protein_processing_(GO:0010954)	42/240	0.00572437	0.0956215	0.00505662	0.1005	-1.72125	4.04039	PSMD10;MTCH1;VCP;DDX3X;PSMD14;ZFAND2A;BCL10;RCHY1;FBXO22;NKD2;HSPD1;DNAJB2;MAPK9;CASP8;AIFM1;MYC;CASP3;PMAIP1;BAK1;FADD;BCAP31;AKIRIN2;PRELID1;WFS1;PLK2;ADRM1;EIF2AK3;TNFRSF10B;MUL1;TRAF2;SIRT1;MMP14;DAB2;DAP;DNAJA3;PSME3;PSME4;CYCS;FAS;CNTN2;AURKAIP1;PICALM
215	positive_regulation_of_protein_maturation_(GO:1903319)	42/240	0.00572437	0.0956215	0.00505662	0.1005	-1.71864	4.03426	PSMD10;MTCH1;VCP;DDX3X;PSMD14;ZFAND2A;BCL10;RCHY1;FBXO22;HSPD1;NKD2;DNAJB2;MAPK9;CASP8;AIFM1;MYC;CASP3;PMAIP1;BAK1;FADD;BCAP31;AKIRIN2;PRELID1;WFS1;PLK2;ADRM1;EIF2AK3;TNFRSF10B;MUL1;TRAF2;SIRT1;DAB2;MMP14;DAP;DNAJA3;PSME3;PSME4;CNTN2;CYCS;FAS;AURKAIP1;PICALM
225	cellular_response_to_extracellular_stimulus_(GO:0031668)	24/119	0.00581005	0.0961588	0.00727852	0.12806	-1.592	3.72808	KLF10;JUN;CDKN1A;HSPA5;MAX;SPHK1;ASNS;SIRT1;FBXO22;RRP8;ATG12;HDAC6;MTOR;WRN;DAP;NUAK2;ATG2A;PMAIP1;HMOX1;UPP1;TP53;SQSTM1;OPTN;CPEB4
250	extrinsic_apoptotic_signaling_pathway_via_death_domain_receptors_(GO:0008625)	10/35	0.00582373	0.0961588	0.011431	0.178382	-1.26632	2.96541	DAXX;DDX3X;CASP8;BAG3;BLOC1S2;CASP3;TNFRSF10B;FAS;FADD;DEDD2
252	organelle_transport_along_microtubule_(GO:0072384)	10/35	0.00582373	0.0961588	0.011431	0.178382	-1.25485	2.93854	RAB1A;RHOT2;MAP1S;KIF3A;MAP1B;KIF5B;COPG1;RAB6A;PRKCZ;NDEL1
245	nucleotide-binding_domain,_leucine_rich_repeat_containing_receptor_signaling_pathway_(GO:0035872)	12/46	0.00590419	0.0967431	0.0105473	0.168325	-1.3716	3.20365	NFKBIA;CYLD;CASP8;HSP90AB1;UBB;RIPK2;TRAF6;UBC;TXNIP;TNFAIP3;RELA;BCL2L1
253	termination_of_RNA_polymerase_II_transcription_(GO:0006369)	12/46	0.00590419	0.0967431	0.0105473	0.168325	-1.24856	2.91626	LSM10;SETX;SLBP;ZNF473;CPSF7;U2AF2;ALYREF;SRSF3;UPF3B;RNPS1;SRSF6;SRSF7
220	regulation_of_viral_process_(GO:0050792)	29/152	0.0059712	0.097469	0.00666809	0.122334	-1.6494	3.84016	RNASEL;CXCL8;CTDP1;SMARCB1;YTHDC2;TMPRSS2;ZC3HAV1;TRIM5;POLR2E;TRIM27;NELFCD;POLR2K;JUN;RSAD2;ISG15;RAD23A;GTF2H2;SUPT5H;GTF2F1;MID2;ISG20;CDK7;SNW1;ZNF639;ERCC2;TRIM35;TCEA1;CHMP4B;PPIH
357	aspartate_family_amino_acid_biosynthetic_process_(GO:0009067)	7/20	0.00606802	0.0983019	0.014126	0.201472	-0.396972	0.920862	EIF2B4;EIF2B2;MTRR;GOT1;GOT2;ASNS;ENOPH1
368	protein_K63-linked_deubiquitination_(GO:0070536)	7/20	0.00606802	0.0983019	0.014126	0.201472	-0.328747	0.762599	USP8;CYLD;PSMD14;UIMC1;OTUD7B;TNFAIP3;OTUD1
287	regulation_of_transcription_elongation_from_RNA_polymerase_II_promoter_(GO:0034243)	8/25	0.00630681	0.100651	0.0135212	0.19879	-0.900803	2.06833	RNF168;DAB2;PAF1;GTF2F1;EAPP;CDC73;BRD4;EZH2
295	positive_regulation_of_interferon-beta_production_(GO:0032728)	8/25	0.00630681	0.100651	0.0135212	0.19879	-0.846783	1.94429	IFIH1;DDX3X;RIPK2;POLR3D;IRF1;IRF5;ZC3HAV1;TICAM1
300	intrinsic_apoptotic_signaling_pathway_in_response_to_endoplasmic_reticulum_stress_(GO:0070059)	8/25	0.00630681	0.100651	0.0135212	0.19879	-0.788335	1.81009	ERN1;AIFM1;EIF2AK3;TNFRSF10B;TRIB3;CHAC1;BAK1;ATF4
306	maintenance_of_protein_localization_in_organelle_(GO:0072595)	8/25	0.00630681	0.100651	0.0135212	0.19879	-0.74844	1.71849	ANKRD13C;PDIA3;CIZ1;OS9;HSPA5;ARL2BP;TAF3;TOPORS
238	positive_regulation_of_cell_growth_(GO:0030307)	22/107	0.00636753	0.10087	0.00821474	0.138298	-1.49951	3.43976	PSMD10;DDX3X;TNFRSF12A;CSNK2A1;SPHK1;LIMK1;NOL8;DERL2;CIB1;INO80;SLC9A1;VEGFA;SUPV3L1;MMP14;ADAM17;ZNF639;MAP1B;ADNP2;SFN;EXTL3;HBEGF;NDEL1
242	cholesterol_metabolic_process_(GO:0008203)	22/107	0.00636753	0.10087	0.00821474	0.138298	-1.46766	3.36669	IDI1;FDPS;STARD3;CEBPA;G6PD;MVK;FECH;HMGCS1;CNBP;INSIG1;HDLBP;MSMO1;HMGCR;HSD17B7;SQLE;NSDHL;SNX17;FDXR;MVD;DHCR7;FDFT1;APOL2
255	regulation_of_mitochondrial_outer_membrane_permeabilization_involved_in_apoptotic_signaling_pathway_(GO:1901028)	11/41	0.00657348	0.10375	0.0119021	0.182485	-1.27897	2.89785	CASP8;YWHAB;NMT1;PMAIP1;MUL1;ZNF205;SFN;BAK1;DYNLL2;TP53;YWHAG
227	nucleobase-containing_compound_transport_(GO:0015931)	33/180	0.00661873	0.104081	0.00670833	0.122548	-1.58933	3.596	FYTTD1;SLBP;AHCTF1;NXT1;TNKS;POLDIP3;MRPL18;SLC35B1;EIF4A3;PHAX;SMG7;IWS1;NXF1;U2AF2;RAE1;EIF5A;SLC35A2;RANBP2;UPF1;CHTOP;SEC13;ALYREF;UPF3B;NUP153;DDX39A;XPOT;SRSF3;NUP35;RNPS1;BUD13;SRSF6;SRSF7;SLC25A6
232	cell_cycle_arrest_(GO:0007050)	27/140	0.00672529	0.105371	0.00766246	0.131992	-1.56851	3.52956	PPP1R15A;CDKN1A;CXCL8;CUL2;TBRG1;RASSF1;MYC;SESN1;MFN2;E4F1;RBM38;PRNP;PRKAB2;GADD45A;CGRRF1;PRKAB1;UHMK1;ERN1;PPM1A;CDK7;RHEB;IRF1;JMY;HBP1;IRF6;CALR;TP53
239	mRNA_transport_(GO:0051028)	26/134	0.00712706	0.110942	0.00820652	0.138298	-1.56261	3.4358	FYTTD1;SLBP;AHCTF1;TNKS;POLDIP3;EIF4A3;SMG7;IWS1;NXF1;U2AF2;RAE1;EIF5A;RANBP2;UPF1;CHTOP;SEC13;ALYREF;UPF3B;NUP153;DDX39A;SRSF3;NUP35;BUD13;RNPS1;SRSF6;SRSF7
254	regulation_of_cyclin-dependent_protein_serine/threonine_kinase_activity_(GO:0000079)	19/89	0.00713253	0.110942	0.00970013	0.157129	-1.31898	2.90011	PSMD10;CDKN1A;CCNT2;GADD45A;FAM58A;TNFAIP3;CDC6;CKS1B;CDK7;ADAM17;LATS2;SERTAD1;CASP3;PIM1;SFN;CCNL2;CCNL1;FBXO7;CCNO
249	activation_of_cysteine-type_endopeptidase_activity_involved_in_apoptotic_process_(GO:0006919)	18/83	0.00734059	0.113766	0.0101939	0.163903	-1.39253	3.02682	MTCH1;VCP;EIF2AK3;TNFRSF10B;MUL1;TRAF2;HSPD1;MAPK9;DAP;CASP8;AIFM1;CASP3;DNAJA3;PMAIP1;CYCS;FAS;FADD;BAK1
257	nicotinamide_nucleotide_metabolic_process_(GO:0046496)	13/53	0.00742625	0.114268	0.01203	0.183138	-1.31827	2.8596	G6PD;IDH1;DCXR;TALDO1;PGD;RPIA;NADK2;PRDX5;PNP;ME1;FDXR;TKT;PCK2
258	pyridine_nucleotide_metabolic_process_(GO:0019362)	13/53	0.00742625	0.114268	0.01203	0.183138	-1.31427	2.85091	G6PD;DCXR;IDH1;TALDO1;PGD;RPIA;NADK2;PRDX5;PNP;ME1;FDXR;TKT;PCK2
226	negative_regulation_of_kinase_activity_(GO:0033673)	36/202	0.00747916	0.114344	0.00703478	0.124795	-1.66227	3.60471	CDKN1A;GPS1;HSPB1;TNFAIP3;HMGCR;DUSP14;PGS1;RGS3;SOCS1;CASP3;PRKAR2A;CHORDC1;CHP1;SFN;TRIM27;FBXO7;YWHAG;RANBP2;DUSP2;GADD45B;GADD45A;SPRY4;PPP2R5A;DUSP8;SIRT1;HIPK3;GADD45G;DNAJA1;DNAJC3;IL6;IBTK;LATS2;DNAJA3;TAF7;TRIB3;AIDA
4042	regulation_of_telomere_maintenance_(GO:0032204)	6/16	0.00751108	0.114344	0.017633	0.238031	0.299294	-0.649032	ACD;TNKS2;TNKS;MYC;DHX36;TERF2IP
4048	glucose_catabolic_process_(GO:0006007)	6/16	0.00751108	0.114344	0.017633	0.238031	0.324204	-0.703051	PFKFB2;RPIA;G6PD;TALDO1;PGD;TKT
241	positive_regulation_of_I-kappaB_kinase/NF-kappaB_signaling_(GO:0043123)	31/168	0.00755434	0.114596	0.00777802	0.133032	-1.55423	3.367	GOLT1B;SLC20A1;ZC3HAV1;BCL10;RELA;MTDH;CASP8;SHARPIN;UBB;TFG;TRIM5;UBC;HMOX1;FADD;BRD4;NDFIP1;RIPK2;PLK2;SPHK1;TNFRSF10B;MUL1;TICAM1;MID2;PPM1A;VAPA;TNIP2;TRAF6;TERF2IP;RBCK1;CC2D1A;BIRC3
264	toll-like_receptor_10_signaling_pathway_(GO:0034166)	15/65	0.00765944	0.115375	0.0115098	0.178382	-1.23081	2.65802	MAP2K3;MAP2K4;JUN;MAP2K2;RIPK2;RELA;NFKB1;NFKB2;NFKBIA;MAPK9;UBB;TRAF6;MAPKAPK2;UBC;NFKBIB
265	toll-like_receptor_5_signaling_pathway_(GO:0034146)	15/65	0.00765944	0.115375	0.0115098	0.178382	-1.22758	2.65103	MAP2K3;MAP2K4;JUN;MAP2K2;RIPK2;RELA;NFKB1;NFKB2;NFKBIA;MAPK9;UBB;TRAF6;MAPKAPK2;UBC;NFKBIB
236	negative_regulation_of_protein_kinase_activity_(GO:0006469)	34/189	0.00793058	0.119042	0.00765952	0.131992	-1.62665	3.46196	CDKN1A;GPS1;HSPB1;TNFAIP3;HMGCR;DUSP14;PGS1;SOCS1;RGS3;PRKAR2A;CASP3;CHORDC1;CHP1;SFN;TRIM27;FBXO7;YWHAG;DUSP2;GADD45B;GADD45A;SPRY4;DUSP8;SIRT1;HIPK3;GADD45G;DNAJA1;DNAJC3;IBTK;IL6;LATS2;DNAJA3;TAF7;TRIB3;AIDA
280	aspartate_family_amino_acid_metabolic_process_(GO:0009066)	11/42	0.00797626	0.11931	0.0137079	0.199823	-1.0691	2.27294	EIF2B4;EIF2B2;MTRR;GOT1;GOT2;DLST;ASNS;PHGDH;ENOPH1;ASS1;GCAT
383	polyamine_metabolic_process_(GO:0006595)	7/21	0.00818916	0.121647	0.0172591	0.23634	-0.298337	0.628486	GOT1;SMOX;ODC1;SAT1;ENOPH1;AZIN1;SRM
387	negative_regulation_of_mRNA_metabolic_process_(GO:1903312)	7/21	0.00818916	0.121647	0.0172591	0.23634	-0.287981	0.606669	BAG4;DHX34;U2AF2;SAP18;RNPS1;SRSF6;SRSF7
246	regulation_of_mitochondrion_organization_(GO:0010821)	20/97	0.00872727	0.12796	0.0110879	0.175001	-1.5343	3.15456	PSMD10;HRK;PRELID1;YWHAB;MUL1;DYNLL2;MARCH5;GOLPH3;HAX1;CASP8;NMT1;PPIF;LONP1;PMAIP1;ZNF205;SFN;BAK1;TP53;YWHAG;BCL2L1
278	retrograde_transport,_endosome_to_Golgi_(GO:0042147)	13/54	0.00874862	0.12796	0.0136072	0.199372	-1.11741	2.29742	SPAG9;TMED9;SURF4;ARL1;WASH2P;BET1L;LMAN1;RNF126;UBE2O;STX5;TRIM27;RAB6A;YKT6
234	regulation_of_neuron_death_(GO:1901214)	39/225	0.00882111	0.12796	0.00768646	0.131992	-1.71235	3.52066	CEBPB;BTG2;HSP90AB1;AMBRA1;FOXO3;SIX4;ALKBH1;CASP3;ZNF746;PMAIP1;HMOX1;CHP1;NQO1;MAP2K4;DAXX;JUN;G6PD;WFS1;UNC5B;RRAS2;LIG4;TRAF2;SOD2;SIRT1;BTBD10;VEGFA;IL6;CDC34;DDIT4;CHMP4B;GCLM;TP53;BCL2L1;UBE2M;ZPR1;CPEB4;AARS;ATF4;PICALM
4209	3--UTR-mediated_mRNA_stabilization_(GO:0070935)	5/12	0.0088228	0.12796	0.0215426	0.272696	1.70327	-3.50199	RBM38;MAPKAPK2;HNRNPC;YBX3;HNRNPA0
4210	viral_protein_processing_(GO:0019082)	5/12	0.0088228	0.12796	0.0215426	0.272696	1.73509	-3.56741	UBB;UBC;VPS37D;VPS37A;VPS28
4216	positive_regulation_of_mitochondrial_membrane_permeability_(GO:0035794)	5/12	0.0088228	0.12796	0.0215426	0.272696	1.84508	-3.79356	HEBP2;RHOT2;BLOC1S2;TP53;SLC9A1
4226	pentose-phosphate_shunt_(GO:0006098)	5/12	0.0088228	0.12796	0.0215426	0.272696	2.00786	-4.12824	RPIA;G6PD;TALDO1;PGD;TKT
4292	positive_regulation_of_p38MAPK_cascade_(GO:1900745)	4/8	0.00913796	0.131642	0.0250629	0.30394	4.96836	-10.0742	GADD45B;GADD45A;GADD45G;VEGFA
4293	regulation_of_translational_termination_(GO:0006449)	4/8	0.00913796	0.131642	0.0250629	0.30394	5.16495	-10.4728	EIF5A;UPF1;OGFOD1;ETF1
268	mRNA_3--end_processing_(GO:0031124)	18/85	0.00944043	0.135544	0.012417	0.187039	-1.28933	2.57666	ZNF473;SLBP;CPSF7;ALYREF;EIF4A3;UPF3B;MLH1;CDC73;LSM10;U2AF2;CNOT3;PAF1;SRSF3;RNPS1;PABPC1L;SRSF6;SRSF7;PAIP1
302	7-methylguanosine_RNA_capping_(GO:0009452)	9/32	0.00974037	0.138922	0.0173415	0.23634	-0.895601	1.76778	CDK7;TGS1;ERCC2;POLR2E;GTF2H2;SUPT5H;GTF2F1;POLR2K;CMTR2
303	RNA_capping_(GO:0036260)	9/32	0.00974037	0.138922	0.0173415	0.23634	-0.891414	1.75951	CDK7;TGS1;ERCC2;POLR2E;GTF2H2;SUPT5H;GTF2F1;POLR2K;CMTR2
275	toll-like_receptor_2_signaling_pathway_(GO:0034134)	16/73	0.0100099	0.142293	0.0137311	0.199823	-1.24775	2.43293	MAP2K3;MAP2K4;JUN;MAP2K2;RIPK2;RELA;NFKB1;NFKB2;NFKBIA;MAPK9;UBB;TNIP2;TRAF6;MAPKAPK2;UBC;NFKBIB
266	extrinsic_apoptotic_signaling_pathway_(GO:0097191)	19/92	0.0102275	0.144907	0.0128943	0.192876	-1.3489	2.60563	DAXX;DDX3X;TNFRSF12A;TNFRSF10B;CIB1;FOXO3;HIPK1;RNF41;DEDD2;CASP8;BAG3;BLOC1S2;CASP3;MKNK2;FAS;FADD;BAK1;IL6R;BCL2L1
271	pyridine-containing_compound_metabolic_process_(GO:0072524)	14/61	0.0102886	0.145292	0.0148909	0.210979	-1.28308	2.47507	G6PD;DCXR;IDH1;TALDO1;PGD;RPIA;NADK2;PRDX5;PNP;PSAT1;ME1;FDXR;TKT;PCK2
270	protein_localization_to_endoplasmic_reticulum_(GO:0070972)	23/118	0.0103383	0.145515	0.0118482	0.18231	-1.32394	2.55185	BCAP31;PEX16;TRAM1;RPN2;SSR2;RPN1;SSR3;SRP54;ANK2;SRP68;SPCS3;SEC61A1;SPCS2;RPS16;VAPA;SRP72;SEC61G;SRPRB;CHMP4B;RPL38;SEC61B;RPL26L1;SEC11C
328	positive_regulation_of_protein_insertion_into_mitochondrial_membrane_involved_in_apoptotic_signaling_pathway_(GO:1900740)	8/27	0.0104502	0.146133	0.0191991	0.254388	-0.707608	1.3609	CASP8;YWHAB;NMT1;PMAIP1;SFN;DYNLL2;TP53;YWHAG
331	regulation_of_protein_insertion_into_mitochondrial_membrane_involved_in_apoptotic_signaling_pathway_(GO:1900739)	8/27	0.0104502	0.146133	0.0191991	0.254388	-0.702327	1.35074	CASP8;YWHAB;NMT1;PMAIP1;SFN;DYNLL2;TP53;YWHAG
248	regulation_of_protein_serine/threonine_kinase_activity_(GO:0071900)	65/416	0.0109531	0.152668	0.00639702	0.119402	-1.61641	3.03802	CDKN1A;CCNT2;HSP90AB1;HSPB1;TNFAIP3;CIB1;CKS1B;DUSP14;RGS3;CASP3;SESN2;CHORDC1;PIM1;MAP3K9;CCNL2;CCNL1;FBXO7;YWHAG;MAP2K3;MAP2K4;DAXX;DUSP2;MAP2K2;RIPK2;MUL1;TRAF2;FRS2;DUSP8;SIRT1;ADAM17;LATS2;TRAF4;TRAF6;MAPKAPK2;TRIB3;AIDA;CCNO;PSMD10;GPS1;HMGCR;PGS1;UBB;SERTAD1;PRKAR2A;UBC;DVL3;SFN;MAP3K2;SPAG9;GADD45B;FZD5;GADD45A;FAM58A;SPRY4;TNFRSF10B;CDC6;HIPK3;VEGFA;GADD45G;DNAJA1;EFNA1;DAB2;CDK7;COPS8;E…
267	positive_regulation_of_cysteine-type_endopeptidase_activity_(GO:2001056)	23/119	0.0114232	0.158704	0.0128495	0.192876	-1.40194	2.58056	BCAP31;MTCH1;VCP;DDX3X;EIF2AK3;TNFRSF10B;MUL1;TRAF2;BCL10;SIRT1;HSPD1;MAPK9;DAP;CASP8;AIFM1;MYC;DNAJA3;CASP3;PMAIP1;CYCS;FAS;FADD;BAK1
285	negative_regulation_of_I-kappaB_kinase/NF-kappaB_signaling_(GO:0043124)	11/44	0.0114683	0.158817	0.0179305	0.240549	-1.1402	2.09796	NFKBIA;PSMD10;PPM1A;CYLD;PPM1B;TLE1;CASP8;DNAJA3;OTUD7B;TNFAIP3;SIRT1
269	negative_regulation_of_sequence-specific_DNA_binding_transcription_factor_activity_(GO:0043433)	24/126	0.0118446	0.163501	0.0129582	0.193159	-1.41946	2.57056	PSMD10;PRNP;MSX2;WFS1;CEBPG;TNFAIP3;SIRT1;NFKBIA;MAD2L2;CYLD;DAP;BRMS1;TRAF3;DNAJA3;BHLHE40;RLIM;PIM1;TAX1BP1;HMOX1;CHP1;TRIM37;RBCK1;CACTIN;TAF3
288	cellular_response_to_hydrogen_peroxide_(GO:0070301)	14/62	0.0118833	0.163509	0.0166354	0.231869	-1.12765	2.04204	KDM6B;OSER1;GPX4;SPHK1;TNFAIP3;SIRT1;RELA;HDAC6;RHOB;NET1;PRDX5;IL6;PPIF;EZH2
293	monosaccharide_biosynthetic_process_(GO:0046364)	13/56	0.0119418	0.163789	0.0172325	0.23634	-1.09833	1.98706	G6PD;CRTC2;PMM1;GOT1;GOT2;AKR1A1;TALDO1;PGD;CRY1;TKT;ATF3;PCK2;ATF4
311	negative_regulation_of_transcription_factor_import_into_nucleus_(GO:0042992)	9/33	0.0120216	0.163837	0.0201821	0.264521	-0.910343	1.6467	NFKBIA;PSMD10;PPM1A;CREB3;CYLD;PPM1B;DYRK2;NFKBIE;MTOR
321	intra-Golgi_vesicle-mediated_transport_(GO:0006891)	9/33	0.0120216	0.163837	0.0201821	0.264521	-0.817775	1.47926	COPB2;GOLGA4;COG3;RGPD5;RGPD8;GCC1;RAB6A;RGPD2;OPTN
4204	polyamine_biosynthetic_process_(GO:0006596)	5/13	0.0129621	0.176096	0.0274472	0.325982	1.77544	-3.08345	SMOX;ODC1;SAT1;AZIN1;SRM
272	cofactor_biosynthetic_process_(GO:0051188)	24/127	0.0130165	0.176277	0.0140009	0.201023	-1.4199	2.46452	UBIAD1;PANK2;ALAS1;ACSS2;ACOT7;GCH1;FECH;MOCOS;MAT2B;ELOVL7;PTS;SLC25A38;COQ4;NADK2;SLC25A39;PNP;SPR;MTHFD1L;FLAD1;MTHFD2;RFK;HMBS;ME1;NFE2L1
289	regulation_of_mRNA_processing_(GO:0050684)	15/69	0.0133558	0.179738	0.0176874	0.238031	-1.16835	2.00519	BTG2;RBM25;CDK11B;CDC73;IWS1;SNW1;U2AF2;TRA2B;CWC22;SAP18;PAF1;RNPS1;CPEB3;SRSF6;SRSF7
291	alpha-amino_acid_biosynthetic_process_(GO:1901607)	15/69	0.0133558	0.179738	0.0176874	0.238031	-1.16087	1.99234	EIF2B4;EIF2B2;MTRR;GCH1;GOT1;GOT2;ASNS;ASS1;MTHFD1L;MTHFD2;PSAT1;CBS;PHGDH;SEPHS2;ENOPH1
283	activation_of_cysteine-type_endopeptidase_activity_(GO:0097202)	18/88	0.0134621	0.180603	0.01645	0.230784	-1.29183	2.21091	MTCH1;VCP;EIF2AK3;TNFRSF10B;MUL1;TRAF2;HSPD1;MAPK9;DAP;CASP8;AIFM1;DNAJA3;CASP3;PMAIP1;CYCS;FAS;FADD;BAK1
282	RNA_3--end_processing_(GO:0031123)	20/101	0.0135637	0.181328	0.015784	0.222897	-1.30374	2.22607	ZNF473;SLBP;CPSF7;ALYREF;EIF4A3;UPF3B;MLH1;CDC73;LSM10;SUPV3L1;ERI1;U2AF2;CNOT3;SRSF3;PAF1;RNPS1;PABPC1L;SRSF6;SRSF7;PAIP1
304	cellular_response_to_ionizing_radiation_(GO:0071479)	11/45	0.0136007	0.181328	0.0203722	0.264521	-1.01314	1.72988	NET1;CDKN1A;WRN;GADD45A;FIGNL1;HUS1;INO80;SIRT1;TP53;BCL2L1;RHOB
260	negative_regulation_of_phosphate_metabolic_process_(GO:0045936)	70/458	0.0138973	0.184041	0.00747676	0.12995	-1.63377	2.76532	CDKN1A;CSRNP2;YWHAB;GPATCH2;HSPB1;TNFAIP3;CIB1;DUSP14;CNST;RGS3;MYC;CASP3;CHORDC1;CHP1;TMED2;TRIM27;FBXO7;YWHAG;DUSP2;PPP2R5A;DUSP8;SIRT1;DNAJC3;LATS2;TIPRL;DDIT4;CNKSR3;CRY2;RAPGEF1;PPIF;CD2BP2;STRAP;TRIB3;AIDA;CACTIN;BIRC3;PSMD10;FICD;GPS1;PPP1R35;FAM129A;HMGCR;PRKCZ;PGS1;BAG4;SOCS1;PRKAR2A;SH3BP4;SFN;BAK1;RANBP2;PRNP;PTPN1;JUN;GADD45B;UBE2B;NIFK;GADD45A;PDE2A;SPRY4;LIF;HIPK3;GADD45G;DNAJA1;IL6…
261	negative_regulation_of_phosphorus_metabolic_process_(GO:0010563)	70/458	0.0138973	0.184041	0.00747676	0.12995	-1.63121	2.76097	CDKN1A;CSRNP2;YWHAB;GPATCH2;HSPB1;TNFAIP3;CIB1;DUSP14;CNST;RGS3;MYC;CASP3;CHORDC1;CHP1;TMED2;TRIM27;FBXO7;YWHAG;DUSP2;PPP2R5A;DUSP8;SIRT1;DNAJC3;LATS2;TIPRL;DDIT4;CNKSR3;CRY2;RAPGEF1;PPIF;CD2BP2;STRAP;TRIB3;AIDA;CACTIN;BIRC3;PSMD10;FICD;GPS1;PPP1R35;FAM129A;HMGCR;PRKCZ;PGS1;BAG4;SOCS1;PRKAR2A;SH3BP4;SFN;BAK1;RANBP2;PRNP;PTPN1;JUN;GADD45B;UBE2B;NIFK;GADD45A;PDE2A;SPRY4;LIF;HIPK3;GADD45G;DNAJA1;IL6…
279	Ras_protein_signal_transduction_(GO:0007265)	27/148	0.0139328	0.184041	0.013964	0.201023	-1.34676	2.27953	RALA;CDKN1A;GDI1;YWHAB;ARHGAP5;CRKL;GNA13;RASSF1;ARHGDIA;G3BP1;BRAP;USP8;MAP2K2;PLK2;LIMK1;ARHGAP29;RRAS2;RHOD;RHOB;RAP2C;CNKSR1;RIT1;RAP2B;MAPKAPK2;RAPGEF1;CDC42EP1;TP53
263	response_to_peptide_(GO:1901652)	60/384	0.0140493	0.185011	0.00855117	0.142841	-1.61445	2.72413	BTG2;YWHAB;TNFAIP3;IDE;SLC2A8;SESN2;BSG;TRIM24;ATP6V1E1;YWHAG;KLF10;PRKAB2;ATP6V1G1;ATP6V0B;MAP2K2;RIPK2;FRS2;CACYBP;PRKAB1;SIRT1;PPM1A;GAL;VGF;CRY2;ATP6V1B2;CRY1;TRIB3;IRF5;ARHGEF2;ATP6V0D1;CRK;MAX;PIK3R4;PRKCZ;RELA;SOCS2;PRKAR2A;EIF4EBP1;CYC1;SOCS7;ATP6V1F;PTPN1;EIF2B4;EIF2B3;JUND;EIF2B2;UBE2B;GOT1;GFPT1;SORBS1;ASS1;NFKB1;MTOR;NFKBIA;RAB10;IL6;RHEB;GNB2;GNAS;LPIN1
4011	regulation_of_protein_homodimerization_activity_(GO:0043496)	6/18	0.0141593	0.18589	0.0268133	0.320639	0.267172	-0.449544	SPAG9;TRAF4;TRAF2;AIDA;BAK1;TICAM1
281	steroid_biosynthetic_process_(GO:0006694)	21/108	0.0142052	0.185923	0.0160232	0.225534	-1.33941	2.25345	IDI1;FDPS;STARD3;G6PD;MVK;STARD5;HMGCS1;CNBP;INSIG1;MSMO1;HMGCR;HSD17B7;HSD17B8;SQLE;NSDHL;HINT2;FDXR;MVD;DHCR7;ACBD3;FDFT1
284	regulation_of_viral_transcription_(GO:0046782)	16/76	0.0146645	0.188456	0.0185238	0.246965	-1.26997	2.11945	JUN;SMARCB1;CTDP1;GTF2H2;SUPT5H;GTF2F1;MID2;CDK7;SNW1;ZNF639;ERCC2;POLR2E;TCEA1;TRIM27;NELFCD;POLR2K
4266	regulation_of_interleukin-12_biosynthetic_process_(GO:0045075)	4/9	0.0149254	0.188456	0.0334169	0.359546	4.32478	-7.21759	IRF1;TRAF6;NFKB1;RELA
4267	positive_regulation_of_T_cell_cytokine_production_(GO:0002726)	4/9	0.0149254	0.188456	0.0334169	0.359546	4.3637	-7.28255	RSAD2;TRAF6;TRAF2;PRKCZ
4268	positive_regulation_of_insulin_receptor_signaling_pathway_(GO:0046628)	4/9	0.0149254	0.188456	0.0334169	0.359546	4.369	-7.29139	OSBPL8;ADIPOR1;SIRT1;PRKCZ
4270	serine_transport_(GO:0032329)	4/9	0.0149254	0.188456	0.0334169	0.359546	4.40004	-7.34319	SERINC1;SLC1A4;SLC1A5;NFKBIE
4272	peptidyl-threonine_dephosphorylation_(GO:0035970)	4/9	0.0149254	0.188456	0.0334169	0.359546	4.55368	-7.5996	PPM1A;PPM1B;PDP2;PPM1D
4273	negative_regulation_of_inclusion_body_assembly_(GO:0090084)	4/9	0.0149254	0.188456	0.0334169	0.359546	4.74924	-7.92597	DNAJB2;DNAJB1;DNAJB6;DNAJA4
4274	negative_regulation_of_macroautophagy_(GO:0016242)	4/9	0.0149254	0.188456	0.0334169	0.359546	4.75864	-7.94166	TIGAR;CHMP4B;TP53;MTOR
4275	L-methionine_biosynthetic_process_from_methylthioadenosine_(GO:0019509)	4/9	0.0149254	0.188456	0.0334169	0.359546	4.75947	-7.94304	EIF2B4;EIF2B2;GOT1;ENOPH1
4276	protein_K11-linked_deubiquitination_(GO:0035871)	4/9	0.0149254	0.188456	0.0334169	0.359546	4.78583	-7.98704	VCPIP1;TNFAIP3;OTUD7B;OTUD3
4281	NIK/NF-kappaB_signaling_(GO:0038061)	4/9	0.0149254	0.188456	0.0334169	0.359546	4.88843	-8.15826	PPP4C;BIRC3;RELB;NFKB2
4289	GDP-mannose_metabolic_process_(GO:0019673)	4/9	0.0149254	0.188456	0.0334169	0.359546	5.35543	-8.93764	TSTA3;PMM1;GUK1;GMPPA
290	RNA_modification_(GO:0009451)	18/89	0.0150668	0.189683	0.0179994	0.240721	-1.19912	1.99342	SSB;TYW5;NSUN4;METTL2A;PUS1;NSUN2;WDR4;TRMT1;FTSJ1;MTO1;FTSJ3;CTU1;RPUSD2;TGS1;DUS1L;NOP10;CMTR2;AARS
276	protein_localization_to_membrane_(GO:0072657)	45/276	0.015299	0.192043	0.0112998	0.177692	-1.44937	2.39151	TRAM1;RPN2;SSNA1;RPN1;SRP54;NRXN2;PRKCZ;NKD2;SEC61A1;BAG4;GOLGA4;RPS16;SRP72;SEC61G;BSG;FLOT1;TMED2;RPL38;SEC61B;RAC1;GOLGA7;SEC11C;PEX16;OSBPL8;ATG3;HSP90AA1;ANXA2;HSPA4;SSR2;SSR3;AP3D1;ANK2;SRP68;RAB10;SPCS3;SPCS2;GOLPH3;VAMP7;HGS;DNAJA3;SRPRB;CHMP4B;OPTN;RPL26L1;CRB3
294	positive_regulation_of_mitochondrion_organization_(GO:0010822)	14/64	0.015643	0.195788	0.0205872	0.265407	-1.20445	1.96411	HRK;YWHAB;MUL1;DYNLL2;MARCH5;CASP8;NMT1;PPIF;PMAIP1;ZNF205;SFN;BAK1;TP53;YWHAG
319	cellular_polysaccharide_biosynthetic_process_(GO:0033692)	11/46	0.0160195	0.199918	0.0230503	0.286826	-0.947715	1.52568	EXT1;UGP2;UBB;PTGES3;UBC;CSGALNACT2;PGM2;NR1D1;MAT2B;NANS;GYG1
301	protein_localization_to_plasma_membrane_(GO:0072659)	16/77	0.0165417	0.205836	0.0203771	0.264521	-1.14369	1.8078	ANXA2;ANK2;PRKCZ;NKD2;RAB10;BAG4;GOLGA4;GOLPH3;VAMP7;BSG;FLOT1;TMED2;RAC1;GOLGA7;OPTN;CRB3
307	toll-like_receptor_TLR6:TLR2_signaling_pathway_(GO:0038124)	15/71	0.0172246	0.213099	0.0215972	0.272696	-1.08757	1.68139	MAP2K3;MAP2K4;JUN;MAP2K2;RIPK2;RELA;NFKB1;NFKB2;NFKBIA;MAPK9;UBB;TRAF6;MAPKAPK2;UBC;NFKBIB
309	toll-like_receptor_TLR1:TLR2_signaling_pathway_(GO:0038123)	15/71	0.0172246	0.213099	0.0215972	0.272696	-1.08448	1.67661	MAP2K3;MAP2K4;JUN;MAP2K2;RIPK2;RELA;NFKB1;NFKB2;NFKBIA;MAPK9;UBB;TRAF6;MAPKAPK2;UBC;NFKBIB
315	negative_regulation_of_NF-kappaB_transcription_factor_activity_(GO:0032088)	14/65	0.0178346	0.219901	0.0228097	0.284657	-1.06335	1.61052	PSMD10;TNFAIP3;SIRT1;NFKBIA;CYLD;DAP;BRMS1;TRAF3;DNAJA3;TAX1BP1;CHP1;TRIM37;RBCK1;CACTIN
286	positive_regulation_of_sequence-specific_DNA_binding_transcription_factor_activity_(GO:0051091)	36/214	0.0178769	0.219901	0.0148034	0.210434	-1.37179	2.07769	CRTC2;GTF2A2;SMARCB1;CEBPG;CIB1;BCL10;PRKCZ;EDA2R;RELA;MTDH;UBB;TRIM5;UBC;TRIM27;IL6R;UBE2I;RNF25;RIPK2;SPHK1;RIPK4;TRAF2;TICAM1;MID2;NFKB1;VEGFA;RNF41;NFKB2;NFKBIA;IL6;TRAF6;JMY;TERF2IP;TRIM37;RBCK1;ARHGEF2;NFKBIB
4182	negative_regulation_of_NF-kappaB_import_into_nucleus_(GO:0042347)	5/14	0.0182366	0.223048	0.0342859	0.365355	1.74938	-2.62472	NFKBIA;PSMD10;CYLD;PPM1A;PPM1B
4185	tRNA_methylation_(GO:0030488)	5/14	0.0182366	0.223048	0.0342859	0.365355	1.77187	-2.65847	METTL2A;NSUN2;WDR4;TRMT1;FTSJ1
277	negative_regulation_of_intracellular_signal_transduction_(GO:1902532)	54/345	0.0184028	0.224442	0.0117965	0.182166	-1.54194	2.30388	DDX3X;SERPINE2;OTUD7B;HSPB1;TNFAIP3;CIB1;YBX3;DUSP14;RGS3;CASP8;MYC;CHP1;DUSP2;TLE1;DYRK1A;MUL1;DUSP8;SIRT1;PPM1A;PPM1B;CDC34;HGS;DDIT4;CNKSR3;RAPGEF1;PPIF;VDAC2;ARHGEF2;AIDA;PSMD10;GPS1;HMGCR;ARNTL;SOCS2;PGS1;PPP2CB;SOCS1;FIGNL1;SH3BP4;MFN2;PRNP;PTPN1;UBE2B;WFS1;SPRY4;LIF;SOD2;HIPK3;DNAJA1;NFKBIA;CYLD;DNAJA3;PIN1;BCL2L1
329	regulation_of_transcription_from_RNA_polymerase_II_promoter_in_response_to_stress_(GO:0043618)	10/41	0.0184876	0.224836	0.0266231	0.319254	-0.907554	1.35442	JUN;UBB;EPAS1;UBE2D3;CUL2;UBC;HMOX1;VHL;VEGFA;ATF4
4061	histone_H4-K16_acetylation_(GO:0043984)	6/19	0.0186705	0.225431	0.0324033	0.359546	0.533476	-0.794743	MEAF6;KANSL2;MCRS1;WDR5;MSL2;JADE1
4082	regulation_of_translational_elongation_(GO:0006448)	6/19	0.0186705	0.225431	0.0324033	0.359546	0.606368	-0.903332	EIF5A;VARS;LARS;IARS;CPEB3;AARS
326	histone_H4_acetylation_(GO:0043967)	11/47	0.0187465	0.225431	0.0259766	0.313251	-0.932974	1.38989	NAA50;MORF4L1;MEAF6;KANSL2;MCRS1;HAT1;MSL2;JADE1;WDR5;DMAP1;BRD4
332	polysaccharide_biosynthetic_process_(GO:0000271)	11/47	0.0187465	0.225431	0.0259766	0.313251	-0.905686	1.34924	EXT1;UGP2;UBB;PTGES3;UBC;CSGALNACT2;PGM2;NR1D1;MAT2B;NANS;GYG1
292	transcription_initiation_from_RNA_polymerase_II_promoter_(GO:0006367)	32/187	0.019536	0.23351	0.0170288	0.23634	-1.36693	1.98824	GTF2A2;CCNT2;UBE2D3;NR2C1;MED15;GTF2E2;UBB;MED30;MYC;MED10;UBC;POLR2E;NRBF2;E2F4;POLR2K;TGIF1;TAF13;MED8;NR1D2;NR1D1;GTF2H2;GTF2F1;MED27;NRBP1;PPM1A;CDK8;CDK7;SNW1;ERCC2;TAF4B;TAF7;TAF6
299	negative_regulation_of_protein_serine/threonine_kinase_activity_(GO:0071901)	22/118	0.019564	0.23351	0.0203952	0.264521	-1.26586	1.84124	CDKN1A;DUSP2;GPS1;SPRY4;TNFAIP3;HSPB1;HMGCR;DUSP8;SIRT1;HIPK3;DUSP14;DNAJA1;PGS1;LATS2;RGS3;PRKAR2A;CASP3;CHORDC1;SFN;AIDA;FBXO7;YWHAG
308	tRNA_processing_(GO:0008033)	19/98	0.0195815	0.23351	0.0217353	0.273635	-1.1527	1.67664	POP7;SSB;TYW5;TSEN15;METTL2A;PUS1;NSUN2;RPP40;RTCB;WDR4;SARS;TRMT1;MTO1;FTSJ1;CTU1;KARS;TRMT44;DUS1L;AARS
375	mRNA_stabilization_(GO:0048255)	8/30	0.0200168	0.237382	0.0306211	0.351399	-0.494236	0.710752	RBM38;MAPKAPK2;HNRNPC;YBX1;YBX3;HNRNPA0;VEGFA;PAIP1
376	RNA_stabilization_(GO:0043489)	8/30	0.0200168	0.237382	0.0306211	0.351399	-0.489488	0.703925	RBM38;MAPKAPK2;HNRNPC;YBX1;YBX3;HNRNPA0;VEGFA;PAIP1
296	cellular_response_to_biotic_stimulus_(GO:0071216)	24/132	0.0203351	0.240492	0.0202566	0.264521	-1.35402	1.92958	PPP1R15B;CXCL8;HSPA5;FZD5;WFS1;RIPK2;EIF2AK3;TNFAIP3;NR1D1;TICAM1;ASS1;CDC73;NFKB1;RELA;MTDH;NFKBIA;MAPK9;IL6;TNIP2;TRAF6;TXNIP;PAF1;CACTIN;TP53
318	intrinsic_apoptotic_signaling_pathway_in_response_to_DNA_damage_(GO:0008630)	16/79	0.0208458	0.245855	0.0245028	0.301405	-1.11472	1.56398	CDKN1A;DYRK2;AEN;HIPK1;SOD2;MLH1;SIRT1;TOPORS;SNW1;DDIT4;PMAIP1;HMOX1;SFN;BAK1;TP53;BCL2L1
354	response_to_cadmium_ion_(GO:0046686)	9/36	0.0212487	0.249919	0.0306953	0.351399	-0.718199	0.995868	PRNP;MAPK9;GSS;MTF1;MT1F;HMOX1;SLC30A1;SOD2;B2M
305	sterol_metabolic_process_(GO:0016125)	22/119	0.0214103	0.251133	0.0219753	0.275848	-1.24592	1.72158	IDI1;FDPS;STARD3;CEBPA;G6PD;MVK;FECH;HMGCS1;INSIG1;CNBP;HDLBP;MSMO1;HMGCR;HSD17B7;SQLE;NSDHL;SNX17;FDXR;MVD;DHCR7;FDFT1;APOL2
351	I-kappaB_kinase/NF-kappaB_signaling_(GO:0007249)	10/42	0.0217724	0.254345	0.0301281	0.348562	-0.780457	1.0685	UBB;RIPK2;TNIP2;TRAF6;NKIRAS2;TIFA;UBC;SNIP1;TICAM1;AZI2
347	regulation_of_mRNA_stability_(GO:0043488)	11/48	0.0218027	0.254345	0.0291622	0.342245	-0.830197	1.13659	RBM38;YTHDF2;MAPKAPK2;HNRNPC;YBX1;CPEB3;YBX3;HNRNPA0;ZFP36L1;VEGFA;PAIP1
322	cell-type_specific_apoptotic_process_(GO:0097285)	17/86	0.0220284	0.256281	0.0250145	0.30394	-1.07593	1.46486	PIGT;MAX;LIG4;BCL10;HIPK1;RHOB;IL6;CASP8;AIFM1;MYC;DNAJA3;CASP3;FAS;FADD;BAK1;TP53;BCL2L1
316	cellular_amino_acid_biosynthetic_process_(GO:0008652)	20/106	0.022342	0.257849	0.0236998	0.292366	-1.18617	1.60771	EIF2B4;MTRR;EIF2B2;GOT1;GCH1;GSS;GPT2;GOT2;ASNS;MAT2B;ASS1;MTHFD1L;MTHFD2;CBS;PSAT1;PHGDH;BCAT1;GCLM;SEPHS2;ENOPH1
4249	Rap_protein_signal_transduction_(GO:0032486)	4/10	0.0225836	0.257849	0.0431997	0.422452	4.21102	-5.70753	RAP2C;RAP2B;PLK2;RAPGEF1
4255	negative_regulation_of_organelle_assembly_(GO:1902116)	4/10	0.0225836	0.257849	0.0431997	0.422452	4.39917	-5.96255	TBC1D30;CHMP4B;TRIM37;EVI5L
4256	negative_regulation_of_fatty_acid_biosynthetic_process_(GO:0045717)	4/10	0.0225836	0.257849	0.0431997	0.422452	4.483	-6.07618	ACADVL;INSIG1;TRIB3;SIRT1
4262	maintenance_of_protein_localization_in_endoplasmic_reticulum_(GO:0035437)	4/10	0.0225836	0.257849	0.0431997	0.422452	4.67319	-6.33395	ANKRD13C;PDIA3;OS9;HSPA5
4263	organelle_membrane_fusion_(GO:0090174)	4/10	0.0225836	0.257849	0.0431997	0.422452	4.80947	-6.51866	VCPIP1;VAMP7;BNIP1;WIPI2
4264	regulation_of_ER_to_Golgi_vesicle-mediated_transport_(GO:0060628)	4/10	0.0225836	0.257849	0.0431997	0.422452	4.87975	-6.61392	SCFD1;SAR1A;INSIG1;YIPF5
333	cellular_response_to_mechanical_stimulus_(GO:0071260)	14/67	0.0229073	0.260852	0.0277853	0.328601	-0.990144	1.33056	MAP3K2;MAP2K4;GADD45A;PDE2A;TNFRSF10B;BCL10;NFKB1;CASP8;BAG3;IRF1;HABP4;FAS;FADD;BAK1
297	regulation_of_innate_immune_response_(GO:0045088)	41/254	0.0230946	0.262289	0.0172075	0.23634	-1.42368	1.90532	HSP90AB1;UBE2D3;PIK3R4;TNFAIP3;BCL10;RELA;HSPD1;IFIH1;MAPK9;CASP8;SOCS1;UBB;TRIM5;UBC;FADD;JAK1;MB21D1;MAP2K3;PTPN1;MAP2K4;JUN;MAP2K2;IFNGR1;RIPK2;MUL1;TYK2;TICAM1;NFKB1;NFKB2;NFKBIA;CYLD;TNIP2;TRAF3;POLR3D;DNAJA3;IRF1;TRAF6;MAPKAPK2;CACTIN;BIRC3;NFKBIB
317	response_to_ionizing_radiation_(GO:0010212)	23/127	0.0237553	0.269081	0.0235041	0.290788	-1.21637	1.59678	TIGAR;CDKN1A;DCLRE1C;GADD45A;LIG4;HUS1;AEN;INO80;SOD2;SIRT1;RHOB;NET1;RNF168;WRN;KAT5;MYC;FIGNL1;UIMC1;DNMT3B;PMAIP1;BAK1;TP53;BCL2L1
4052	apoptotic_DNA_fragmentation_(GO:0006309)	6/20	0.0240716	0.270522	0.0386979	0.400314	0.549138	-0.717944	H1F0;AIFM1;MAP1S;CASP3;CYCS;KPNA1
4056	N-terminal_protein_amino_acid_modification_(GO:0031365)	6/20	0.0240716	0.270522	0.0386979	0.400314	0.589007	-0.770068	NAA50;PPM1A;PPM1B;NTMT1;NMT1;NAA16
4069	heme_biosynthetic_process_(GO:0006783)	6/20	0.0240716	0.270522	0.0386979	0.400314	0.639198	-0.835688	SLC25A38;SLC25A39;ALAS1;FECH;HMBS;NFE2L1
414	7-methylguanosine_mRNA_capping_(GO:0006370)	8/31	0.0242658	0.271059	0.0352845	0.373094	-0.368334	0.480829	CDK7;ERCC2;POLR2E;GTF2H2;SUPT5H;GTF2F1;POLR2K;CMTR2
417	transcription_from_RNA_polymerase_I_promoter_(GO:0006360)	8/31	0.0242658	0.271059	0.0352845	0.373094	-0.358575	0.46809	CDK7;TAF1C;ERCC2;TAF1A;TWISTNB;POLR2E;GTF2H2;POLR2K
348	peptidyl-proline_modification_(GO:0018208)	12/55	0.0246298	0.271059	0.0310866	0.353055	-0.845251	1.10341	RANBP2;FKBP14;OGFOD1;NTMT1;PPIF;PIN1;PPIH;P4HB;PPIG;FKBP4;PPIB;PPIL4
4159	positive_regulation_of_interferon-alpha_production_(GO:0032727)	5/15	0.0247508	0.271059	0.0420891	0.419664	1.62943	-2.12709	IFIH1;RIPK2;IRF5;ZC3HAV1;HSPD1
4173	negative_regulation_of_mRNA_splicing,_via_spliceosome_(GO:0048025)	5/15	0.0247508	0.271059	0.0420891	0.419664	1.81716	-2.37215	U2AF2;SAP18;RNPS1;SRSF6;SRSF7
4174	localization_within_membrane_(GO:0051668)	5/15	0.0247508	0.271059	0.0420891	0.419664	1.84374	-2.40685	RAB1A;GOLPH3;RALA;TMED10;RAC1
4180	chondrocyte_development_(GO:0002063)	5/15	0.0247508	0.271059	0.0420891	0.419664	1.95024	-2.54588	MSX2;IMPAD1;EIF2AK3;SERPINH1;MIA3
4186	histone_H4-K8_acetylation_(GO:0043982)	5/15	0.0247508	0.271059	0.0420891	0.419664	2.05934	-2.6883	MEAF6;KANSL2;MCRS1;WDR5;JADE1
4187	vesicle_targeting_(GO:0006903)	5/15	0.0247508	0.271059	0.0420891	0.419664	2.07375	-2.70711	TMED10;STX5;WIPI1;AP1AR;YKT6
4194	histone_H4-K5_acetylation_(GO:0043981)	5/15	0.0247508	0.271059	0.0420891	0.419664	2.13513	-2.78723	MEAF6;KANSL2;MCRS1;WDR5;JADE1
374	RNA_methylation_(GO:0001510)	9/37	0.0252248	0.275547	0.0349168	0.371034	-0.553642	0.713643	NSUN4;METTL2A;NSUN2;TGS1;WDR4;TRMT1;FTSJ1;CMTR2;FTSJ3
312	DNA-templated_transcription,_initiation_(GO:0006352)	36/220	0.0263044	0.286611	0.0207291	0.266437	-1.31673	1.64542	GTF2A2;CCNT2;UBE2D3;NR2C1;MED15;GTF2E2;UBB;MED30;TAF1C;MYC;MED10;TAF1A;UBC;POLR2E;NRBF2;E2F4;POLR2K;TGIF1;BRF2;TAF13;MED8;NR1D2;NR1D1;GTF2H2;GTF2F1;MED27;NRBP1;PPM1A;CDK8;CDK7;SNW1;ERCC2;TAF4B;TBPL1;TAF7;TAF6
346	negative_regulation_of_nucleocytoplasmic_transport_(GO:0046823)	13/62	0.0270079	0.29279	0.032507	0.359546	-0.925341	1.1366	PSMD10;DYRK2;PDE2A;NUP153;RANGAP1;MTOR;NFKBIA;CREB3;PPM1A;CYLD;PPM1B;CHP1;NFKBIE
350	vacuole_organization_(GO:0007033)	13/62	0.0270079	0.29279	0.032507	0.359546	-0.880313	1.08129	RAB1A;ATG3;VPS18;WIPI2;ATG13;ATG12;ATG101;HOOK1;RB1CC1;ATG2A;ATG4B;EMC6;ATG5
334	establishment_of_protein_localization_to_endoplasmic_reticulum_(GO:0072599)	21/115	0.0273796	0.293309	0.0274879	0.325982	-1.07696	1.32092	TRAM1;RPN2;SSR2;RPN1;SSR3;SRP54;SRP68;RAB10;SPCS3;SEC61A1;SPCS2;RPS16;SRP72;SEC61G;SRPRB;CHMP4B;RPL38;SEC61B;RAB3GAP1;RPL26L1;SEC11C
469	negative_regulation_of_fibroblast_proliferation_(GO:0048147)	7/26	0.0274216	0.293309	0.040351	0.410789	-0.0572414	0.0702083	MYC;FTH1;PMAIP1;SOD2;B4GALT7;TP53;CDC73
471	negative_regulation_of_autophagy_(GO:0010507)	7/26	0.0274216	0.293309	0.040351	0.410789	-0.0543076	0.06661	TIGAR;DAP;CHMP4B;TP53;RASIP1;MTOR;BCL2L1
498	positive_regulation_of_mRNA_metabolic_process_(GO:1903313)	7/26	0.0274216	0.293309	0.040351	0.410789	-0.0187621	0.0230123	BTG2;SNW1;TRA2B;PAF1;ZC3HAV1;CPEB3;CDC73
344	nucleotide-excision_repair_(GO:0006289)	15/75	0.0274657	0.293309	0.0313242	0.353881	-0.956526	1.17321	GTF2H2C;RFC2;CETN2;RAD23A;GTF2H2;SIRT1;XAB2;CDK7;NEIL2;ERCC2;POLR2E;TCEA1;TP53;POLR2K;HMGN1
345	regulation_of_fibroblast_proliferation_(GO:0048145)	15/75	0.0274657	0.293309	0.0313242	0.353881	-0.939891	1.1528	TGIF1;NGFR;CDKN1A;JUN;ANXA2;SPHK1;FNDC3B;LIG4;SOD2;CDC73;MYC;FTH1;PMAIP1;B4GALT7;TP53
314	negative_regulation_of_cytokine_production_(GO:0001818)	31/185	0.0277447	0.295553	0.0234114	0.290478	-1.32677	1.61721	CD83;UBE2D3;GATA6;OTUD7B;TNFAIP3;IFIH1;KAT5;UBB;HSF1;UBC;HMOX1;TRIM27;RAC1;IL6R;ATG5;PRNP;NDFIP1;BTN2A2;MUL1;ISG15;ATG12;NFKB1;CYLD;PPM1B;IL6;ADAM17;TRAF3;TAX1BP1;PIN1;CACTIN;ASB1
310	regulation_of_DNA_metabolic_process_(GO:0051052)	42/265	0.0285175	0.303034	0.0204791	0.264809	-1.38934	1.65874	CDKN1A;CXCL8;TNKS;CEBPG;SMC3;PPP4C;TNKS2;AIFM1;CASP3;MYC;FIGNL1;DHX36;UIMC1;LONP1;USP1;RAC1;S100A11;KPNA1;ILKAP;TSPYL2;MAP2K4;JUN;CIZ1;ACD;NDFIP1;UBE2B;ESCO1;ALYREF;HUS1;SIRT6;CACYBP;CDC6;INO80;MLH1;SIRT1;RNF168;DNAJC2;IL6;MIS18A;TERF2IP;CALR;TP53
335	zymogen_activation_(GO:0031638)	19/102	0.0287933	0.304834	0.0298165	0.345952	-1.10703	1.31514	MTCH1;VCP;EIF2AK3;TNFRSF10B;MUL1;TRAF2;HSPD1;MAPK9;MMP14;DAP;CASP8;AIFM1;DNAJA3;CASP3;PMAIP1;CYCS;FAS;FADD;BAK1
340	MyD88-dependent_toll-like_receptor_signaling_pathway_(GO:0002755)	16/82	0.0288289	0.304834	0.0318256	0.358602	-1.01936	1.21098	MAP2K3;MAP2K4;JUN;MAP2K2;RIPK2;RELA;NFKB1;HSPD1;NFKB2;NFKBIA;MAPK9;UBB;TRAF6;MAPKAPK2;UBC;NFKBIB
323	establishment_of_protein_localization_to_membrane_(GO:0090150)	37/229	0.0292781	0.308823	0.0224556	0.281055	-1.22619	1.44075	TRAM1;RPN2;RPN1;SRP54;NKD2;SEC61A1;GOLGA4;RPS16;SRP72;ASNA1;SEC61G;BSG;FLOT1;TMED2;RPL38;SEC61B;GOLGA7;SEC11C;PEX16;ATG3;HSP90AA1;ANXA2;HSPA4;SSR2;SSR3;ANK2;SRP68;RAB10;SPCS3;GOLPH3;SPCS2;VAMP7;CHMP4B;SRPRB;RAB3GAP1;OPTN;RPL26L1
320	regulation_of_cysteine-type_endopeptidase_activity_involved_in_apoptotic_process_(GO:0043281)	31/186	0.029656	0.310984	0.0248044	0.303377	-1.30074	1.51928	MTCH1;VCP;DDX3X;BCL10;HERPUD1;HSPD1;MAPK9;PRDX5;CASP8;AIFM1;DNAJB6;CASP3;MYC;PMAIP1;SFN;FADD;BAK1;BCAP31;NGFR;CSNK2A1;EIF2AK3;TNFRSF10B;MUL1;TRAF2;SIRT1;VEGFA;IL6;DAP;DNAJA3;CYCS;FAS
381	neuron_apoptotic_process_(GO:0051402)	9/38	0.0297003	0.310984	0.0395207	0.406864	-0.577568	0.674607	PIGT;AIFM1;MAX;CASP3;FAS;LIG4;FADD;TP53;BCL2L1
395	porphyrin-containing_compound_metabolic_process_(GO:0006778)	9/38	0.0297003	0.310984	0.0395207	0.406864	-0.490126	0.572474	SLC25A38;SLC25A39;ALAS1;FECH;HMBS;BLVRB;HMOX1;NFE2L1;HMOX2
341	cellular_response_to_reactive_oxygen_species_(GO:0034614)	17/89	0.0299406	0.311978	0.0321051	0.359546	-1.0284	1.1979	KDM6B;OSER1;NQO1;GPX4;SPHK1;TNFAIP3;TRAF2;SOD2;SIRT1;HDAC6;RELA;RHOB;NET1;IL6;PRDX5;PPIF;EZH2
343	cellular_transition_metal_ion_homeostasis_(GO:0046916)	17/89	0.0299406	0.311978	0.0321051	0.359546	-1.02266	1.19122	PRNP;ATP6V0B;ATP6V1G1;NDFIP1;SLC31A1;SLC30A1;SLC39A14;MT2A;MYC;FTH1;FLVCR1;ATP6V1B2;HMOX1;ATP6V0D1;ATP6V1E1;HMOX2;ATP6V1F
324	positive_regulation_of_multi-organism_process_(GO:0043902)	22/123	0.0301719	0.313627	0.0292578	0.342245	-1.21337	1.40696	JUN;SMARCB1;CTDP1;YTHDC2;TMPRSS2;RAD23A;CIB1;ZC3HAV1;GTF2H2;SUPT5H;GTF2F1;CDK7;SNW1;ZNF639;TRAF6;ERCC2;POLR2E;CHMP4B;TCEA1;PPIH;NELFCD;POLR2K
4070	protein_ADP-ribosylation_(GO:0006471)	6/21	0.0304246	0.31473	0.0457185	0.440066	0.724775	-0.837869	ARF4;TNKS2;TNKS;TIPARP;SIRT6;SIRT1
4078	sulfur_amino_acid_biosynthetic_process_(GO:0000097)	6/21	0.0304246	0.31473	0.0457185	0.440066	0.768937	-0.888922	EIF2B4;EIF2B2;MTRR;GOT1;CBS;ENOPH1
313	regulation_of_apoptotic_signaling_pathway_(GO:2001233)	54/356	0.0315755	0.32534	0.0193239	0.255254	-1.44615	1.62386	HRK;DDX3X;YWHAB;HSPB1;TNFAIP3;YBX3;LGALS3;CASP8;RB1CC1;PEA15;ZNF205;YWHAG;PDIA3;DAXX;TNFRSF12A;UNC5B;MUL1;TRAF2;DYNLL2;SIRT1;PSME3;PPIF;VDAC2;RBCK1;ARHGEF2;TP53;PSMD10;BCL10;RELA;DEDD2;MAPK9;FIGNL1;UBQLN1;PMAIP1;HMOX1;SFN;BAK1;FADD;BCAP31;NGFR;PRELID1;WFS1;FEM1B;TNFRSF10B;SOD2;VEGFA;CYLD;DAB2;IL7;NMT1;FAS;P4HB;GCLM;BCL2L1
358	positive_regulation_of_extrinsic_apoptotic_signaling_pathway_(GO:2001238)	12/57	0.0318895	0.32534	0.0380883	0.396876	-0.808626	0.907994	PDIA3;CYLD;CASP8;TNFRSF12A;PEA15;PMAIP1;FAS;TRAF2;BCL10;FADD;RBCK1;DEDD2
4232	positive_regulation_of_macrophage_differentiation_(GO:0045651)	4/11	0.0322343	0.32534	0.0544152	0.47968	4.06752	-4.56736	CASP8;CSF1;LIF;FADD
4237	amino_acid_salvage_(GO:0043102)	4/11	0.0322343	0.32534	0.0544152	0.47968	4.44003	-4.98564	EIF2B4;EIF2B2;GOT1;ENOPH1
4238	regulation_of_early_endosome_to_late_endosome_transport_(GO:2000641)	4/11	0.0322343	0.32534	0.0544152	0.47968	4.44371	-4.98977	RAB21;DAB2;MAP2K2;PTPN23
4239	L-methionine_salvage_(GO:0071267)	4/11	0.0322343	0.32534	0.0544152	0.47968	4.44619	-4.99256	EIF2B4;EIF2B2;GOT1;ENOPH1
4240	chaperone_mediated_protein_folding_requiring_cofactor_(GO:0051085)	4/11	0.0322343	0.32534	0.0544152	0.47968	4.45846	-5.00633	DNAJB1;TOR3A;HSPH1;TOR1B
4241	L-methionine_biosynthetic_process_(GO:0071265)	4/11	0.0322343	0.32534	0.0544152	0.47968	4.51407	-5.06878	EIF2B4;EIF2B2;GOT1;ENOPH1
4242	positive_regulation_by_host_of_viral_transcription_(GO:0043923)	4/11	0.0322343	0.32534	0.0544152	0.47968	4.59172	-5.15597	JUN;SNW1;SMARCB1;ZNF639
4247	regulation_of_translation_in_response_to_stress_(GO:0043555)	4/11	0.0322343	0.32534	0.0544152	0.47968	4.906	-5.50887	EIF2B4;EIF2B3;EIF2AK3;EIF2S1
330	organic_hydroxy_compound_biosynthetic_process_(GO:1901617)	28/166	0.0325155	0.32534	0.0281508	0.33201	-1.20411	1.35208	DPAGT1;CDS1;IDI1;ACHE;SAMD8;MVK;INSIG1;MSMO1;SGMS2;HMGCR;HSD17B7;NSDHL;IMPA1;FDFT1;FDPS;G6PD;GOT1;GCH1;HMGCS1;CNBP;SQLE;FABP5;PSAT1;IMPAD1;PEMT;MVD;DHCR7;LPIN1
4149	regulation_of_interferon-alpha_production_(GO:0032647)	5/16	0.0325871	0.32534	0.0508756	0.469899	1.63373	-1.83449	IFIH1;RIPK2;IRF5;ZC3HAV1;HSPD1
4161	methionine_biosynthetic_process_(GO:0009086)	5/16	0.0325871	0.32534	0.0508756	0.469899	1.98182	-2.22535	EIF2B4;EIF2B2;MTRR;GOT1;ENOPH1
4162	mitochondrion_degradation_(GO:0000422)	5/16	0.0325871	0.32534	0.0508756	0.469899	1.99335	-2.2383	ATG3;ATG2A;CISD2;FBXO7;ATG12
4163	pteridine-containing_compound_biosynthetic_process_(GO:0042559)	5/16	0.0325871	0.32534	0.0508756	0.469899	2.00461	-2.25094	MTHFD1L;SPR;GCH1;MTHFD2;PTS
369	circadian_regulation_of_gene_expression_(GO:0032922)	11/51	0.0331476	0.329404	0.0403803	0.410789	-0.678851	0.753844	NGFR;BHLHE40;CRY2;GFPT1;CRY1;NR1D1;SIRT1;ARNTL;CIART;RELB;ATF4
378	regulation_of_RNA_stability_(GO:0043487)	11/51	0.0331476	0.329404	0.0403803	0.410789	-0.620964	0.689562	RBM38;YTHDF2;MAPKAPK2;HNRNPC;YBX1;CPEB3;YBX3;HNRNPA0;ZFP36L1;PAIP1;VEGFA
325	response_to_insulin_(GO:0032868)	39/246	0.0336398	0.333523	0.0247152	0.30315	-1.28033	1.40585	MAX;YWHAB;PIK3R4;IDE;PRKCZ;RELA;SLC2A8;SESN2;EIF4EBP1;ATP6V1E1;SOCS7;YWHAG;ATP6V1F;PTPN1;PRKAB2;ATP6V1G1;ATP6V0B;MAP2K2;UBE2B;GOT1;GFPT1;FRS2;SORBS1;PRKAB1;SIRT1;MTOR;RAB10;PPM1A;IL6;GAL;VGF;RHEB;CRY2;ATP6V1B2;CRY1;TRIB3;ATP6V0D1;LPIN1;CRK
384	cellular_response_to_amino_acid_stimulus_(GO:0071230)	10/45	0.0341406	0.337709	0.0425708	0.42207	-0.57726	0.626656	CEBPB;RRAGA;SOCS1;DNMT3B;SH3BP4;LAMTOR2;CPEB3;ASS1;BCL2L1;CPEB4
336	regulation_of_symbiosis,_encompassing_mutualism_through_parasitism_(GO:0043903)	29/174	0.0345094	0.340572	0.0291786	0.342245	-1.21852	1.3125	RNASEL;CXCL8;CTDP1;SMARCB1;YTHDC2;TMPRSS2;ZC3HAV1;TRIM5;POLR2E;TRIM27;NELFCD;POLR2K;JUN;RSAD2;ISG15;RAD23A;GTF2H2;SUPT5H;GTF2F1;MID2;ISG20;CDK7;SNW1;ZNF639;ERCC2;TRIM35;CHMP4B;TCEA1;PPIH
327	cellular_response_to_abiotic_stimulus_(GO:0071214)	37/232	0.03486	0.343243	0.0262154	0.315246	-1.285	1.37407	CDKN1A;DDX3X;STK39;BCL10;YBX3;SLC9A1;MAPK9;WRN;CASP8;BAG3;MYC;FIGNL1;HABP4;CHP1;FADD;BAK1;MAP3K2;MAP2K4;GADD45A;ACTR5;PDE2A;TNFRSF10B;HUS1;INO80;SIRT1;NFKB1;RHOB;NET1;HIST3H2A;IRF1;CRY2;NMT1;CRY1;FAS;ARHGEF2;TP53;BCL2L1
337	positive_regulation_of_growth_(GO:0045927)	31/189	0.0360002	0.353659	0.0293732	0.342661	-1.21262	1.26043	PSMD10;DDX3X;CSF1;GATA6;NOL8;DERL2;CIB1;YBX3;SLC9A1;SERP1;HSF1;ADNP2;SFN;EXTL3;NDEL1;TNFRSF12A;CSNK2A1;WFS1;SPHK1;LIMK1;INO80;VEGFA;SUPV3L1;MMP14;ADAM17;ZNF639;IL7;MAP1B;PPIB;ZPR1;HBEGF
355	coenzyme_biosynthetic_process_(GO:0009108)	18/98	0.0370357	0.363001	0.037477	0.392411	-0.972072	0.985049	PANK2;UBIAD1;ACOT7;ACSS2;GCH1;MOCOS;ELOVL7;MAT2B;PTS;COQ4;NADK2;PNP;SPR;MTHFD1L;MTHFD2;FLAD1;RFK;ME1
338	regulation_of_extrinsic_apoptotic_signaling_pathway_(GO:2001236)	27/161	0.037584	0.366178	0.0324134	0.359546	-1.2307	1.2364	TNFAIP3;BCL10;RELA;DEDD2;LGALS3;CASP8;RB1CC1;PEA15;PMAIP1;HMOX1;FADD;PDIA3;TNFRSF12A;UNC5B;FEM1B;TNFRSF10B;TRAF2;VEGFA;CYLD;DAB2;IL7;PSME3;FAS;ARHGEF2;RBCK1;GCLM;BCL2L1
4039	response_to_ischemia_(GO:0002931)	6/22	0.0377805	0.366178	0.0534801	0.47968	0.633569	-0.636507	EIF4EBP1;PPIF;HYOU1;CIB1;TP53;CPEB4
4049	mitochondrion_localization_(GO:0051646)	6/22	0.0377805	0.366178	0.0534801	0.47968	0.709978	-0.71327	RHOT2;MSTO1;MAP1S;MAP1B;MFN2;MUL1
4066	positive_regulation_of_mRNA_processing_(GO:0050685)	6/22	0.0377805	0.366178	0.0534801	0.47968	0.821115	-0.824923	BTG2;SNW1;TRA2B;PAF1;CPEB3;CDC73
339	regulation_of_cysteine-type_endopeptidase_activity_(GO:2000116)	32/197	0.0377863	0.366178	0.0302038	0.348562	-1.21653	1.22217	MTCH1;VCP;DDX3X;BCL10;HERPUD1;HSPD1;MAPK9;PRDX5;CASP8;AIFM1;DNAJB6;CASP3;MYC;PMAIP1;SFN;BAK1;FADD;BCAP31;NGFR;CSNK2A1;EIF2AK3;TNFRSF10B;MUL1;TRAF2;SIRT1;VEGFA;IL6;DAP;DNAJA3;CYCS;FAS;BIRC3
342	positive_regulation_of_innate_immune_response_(GO:0045089)	31/190	0.0383282	0.370593	0.0310321	0.353055	-1.20481	1.19595	UBE2D3;PIK3R4;TNFAIP3;BCL10;RELA;HSPD1;IFIH1;MAPK9;CASP8;UBB;TRIM5;UBC;FADD;MB21D1;MAP2K3;MAP2K4;JUN;MAP2K2;RIPK2;TICAM1;NFKB1;NFKB2;NFKBIA;CYLD;TNIP2;TRAF3;POLR3D;TRAF6;MAPKAPK2;BIRC3;NFKBIB
400	regulation_of_DNA-templated_transcription_in_response_to_stress_(GO:0043620)	10/46	0.0391743	0.376231	0.0473966	0.44818	-0.570651	0.557841	JUN;UBB;EPAS1;CUL2;UBC;UBE2D3;HMOX1;VHL;VEGFA;ATF4
408	protein_monoubiquitination_(GO:0006513)	10/46	0.0391743	0.376231	0.0473966	0.44818	-0.524943	0.513159	RNF168;RNF126;UBE2B;RING1;UBE2D3;PAF1;PCGF1;UBE2O;TOPORS;CDC73
413	histone_H3_acetylation_(GO:0043966)	10/46	0.0391743	0.376231	0.0473966	0.44818	-0.502149	0.490877	CRTC2;BRD1;DR1;BRPF1;MEAF6;SAP130;POLE3;JADE1;WDR5;BRD4
3939	negative_regulation_of_gene_expression,_epigenetic_(GO:0045814)	7/28	0.040099	0.381467	0.0534718	0.47968	0.179434	-0.172926	CREBZF;HAT1;DNMT3B;TRIM27;SIRT1;RRP8;EZH2
3946	glycogen_biosynthetic_process_(GO:0005978)	7/28	0.040099	0.381467	0.0534718	0.47968	0.198866	-0.191653	UGP2;UBB;PTGES3;UBC;PGM2;NR1D1;GYG1
3950	glucan_biosynthetic_process_(GO:0009250)	7/28	0.040099	0.381467	0.0534718	0.47968	0.204708	-0.197283	UGP2;UBB;PTGES3;UBC;PGM2;NR1D1;GYG1
3960	histone_mRNA_metabolic_process_(GO:0008334)	7/28	0.040099	0.381467	0.0534718	0.47968	0.235813	-0.22726	LSM10;SLBP;UPF1;ZNF473;SSB;ERI1;PAPD5
367	negative_regulation_of_translation_(GO:0017148)	14/72	0.0402035	0.381467	0.0436458	0.425844	-0.807483	0.778196	EIF2B4;EIF2B3;BTG2;DDX3X;EIF4A3;SAMD4A;EIF2AK3;EPRS;FXR1;AGO3;EIF4EBP1;CALR;PAIP2;CPEB3
425	monosaccharide_catabolic_process_(GO:0046365)	9/40	0.0402526	0.381467	0.0499226	0.466923	-0.366506	0.353214	PFKFB2;RPIA;G6PD;AKR1A1;TALDO1;PGM2;PGD;TKT;FUT1
380	negative_regulation_of_protein_localization_to_nucleus_(GO:1900181)	12/59	0.0405652	0.382739	0.0461313	0.441073	-0.702657	0.674833	NFKBIA;PSMD10;CYLD;PPM1A;CREB3;PPM1B;DYRK2;PDE2A;OTUD7B;CHP1;NFKBIE;MTOR
399	tetrapyrrole_metabolic_process_(GO:0033013)	12/59	0.0405652	0.382739	0.0461313	0.441073	-0.585507	0.562322	SLC25A38;ALAS1;MTRR;SLC25A39;FECH;HMBS;HMOX1;BLVRB;MUT;NFE2L1;MMADHC;HMOX2
4127	regulation_of_protein_import_into_nucleus,_translocation_(GO:0033158)	5/17	0.0418041	0.388452	0.0606528	0.50856	1.63922	-1.55003	CDKN1A;IL6;HSP90AB1;PDE2A;SIRT1
4137	positive_regulation_of_protein_deacetylation_(GO:0090312)	5/17	0.0418041	0.388452	0.0606528	0.50856	1.74552	-1.65054	BRMS1;DYRK1A;LPIN1;TP53;VEGFA
4144	isotype_switching_(GO:0045190)	5/17	0.0418041	0.388452	0.0606528	0.50856	1.87838	-1.77616	RNF168;EXOSC6;LIG4;MLH1;HSPD1
4146	somatic_recombination_of_immunoglobulin_genes_involved_in_immune_response_(GO:0002204)	5/17	0.0418041	0.388452	0.0606528	0.50856	1.89244	-1.78946	RNF168;EXOSC6;LIG4;MLH1;HSPD1
4147	somatic_diversification_of_immunoglobulins_involved_in_immune_response_(GO:0002208)	5/17	0.0418041	0.388452	0.0606528	0.50856	1.92167	-1.8171	RNF168;EXOSC6;LIG4;MLH1;HSPD1
4148	cofactor_catabolic_process_(GO:0051187)	5/17	0.0418041	0.388452	0.0606528	0.50856	1.92749	-1.8226	ACOT7;BLVRB;HMOX1;CYP4F11;HMOX2
4153	negative_regulation_of_mRNA_processing_(GO:0050686)	5/17	0.0418041	0.388452	0.0606528	0.50856	1.97636	-1.86882	U2AF2;SAP18;RNPS1;SRSF6;SRSF7
394	negative_regulation_of_protein_import_into_nucleus_(GO:0042308)	11/53	0.0427078	0.395344	0.0493364	0.462448	-0.61967	0.575053	NFKBIA;PSMD10;CREB3;CYLD;PPM1A;PPM1B;DYRK2;PDE2A;CHP1;NFKBIE;MTOR
365	response_to_amino_acid_(GO:0043200)	16/86	0.04273	0.395344	0.0439354	0.427698	-0.857146	0.79543	CEBPB;GSS;ASNS;ASS1;RELA;MTOR;IL6;RRAGA;SOCS1;DNMT3B;SH3BP4;LAMTOR2;CPEB3;BCL2L1;CPEB4;AARS
356	protein_targeting_to_membrane_(GO:0006612)	26/156	0.0434342	0.400996	0.0373214	0.391738	-1.03292	0.943887	TRAM1;RPN2;RPN1;SRP54;NKD2;SEC61A1;RPS16;SRP72;SEC61G;BSG;TMED2;RPL38;SEC61B;SEC11C;PEX16;ATG3;ANXA2;SSR2;SSR3;ANK2;SRP68;SPCS3;SPCS2;CHMP4B;SRPRB;RPL26L1
4208	negative_regulation_of_DNA-templated_transcription,_elongation_(GO:0032785)	4/12	0.0439401	0.401351	0.0670435	0.54203	3.83257	-3.49883	RNF168;SUPT5H;EAPP;EZH2
4219	regulation_of_DNA_damage_checkpoint_(GO:2000001)	4/12	0.0439401	0.401351	0.0670435	0.54203	4.28096	-3.90818	RINT1;FEM1B;CRY1;BRD4
4221	regulation_of_p38MAPK_cascade_(GO:1900744)	4/12	0.0439401	0.401351	0.0670435	0.54203	4.34849	-3.96982	GADD45B;GADD45A;GADD45G;VEGFA
4222	erythrocyte_maturation_(GO:0043249)	4/12	0.0439401	0.401351	0.0670435	0.54203	4.44511	-4.05803	G6PD;MAEA;ERCC2;FLVCR1
4228	regulation_of_translational_fidelity_(GO:0006450)	4/12	0.0439401	0.401351	0.0670435	0.54203	4.64979	-4.24489	VARS;LARS;IARS;AARS
360	double-strand_break_repair_(GO:0006302)	20/114	0.0446588	0.404803	0.0422303	0.419664	-0.948355	0.857649	VCP;DCLRE1C;PSMD14;AP5Z1;ACTR5;LIG4;HUS1;CIB1;INO80;MLH1;PRPF19;SETX;MAD2L2;RNF168;MORF4L1;WRN;KAT5;TDP2;UIMC1;TP53
416	positive_regulation_of_neuron_apoptotic_process_(GO:0043525)	10/47	0.0446953	0.404803	0.0525767	0.47968	-0.524765	0.474573	NQO1;MAP2K4;JUN;CDC34;CASP3;PMAIP1;FOXO3;TP53;UBE2M;ATF4
418	neuron_death_(GO:0070997)	10/47	0.0446953	0.404803	0.0525767	0.47968	-0.498886	0.45117	PIGT;AIFM1;MAX;CASP3;FAS;LIG4;FADD;TP53;BCL2L1;SLC9A1
419	positive_regulation_of_myeloid_leukocyte_differentiation_(GO:0002763)	10/47	0.0446953	0.404803	0.0525767	0.47968	-0.489075	0.442297	KLF10;JUN;HAX1;CASP8;ATP6AP1;CSF1;TRAF6;LIF;GNAS;FADD
349	response_to_peptide_hormone_(GO:0043434)	54/364	0.0451097	0.407697	0.0269348	0.321197	-1.22844	1.1022	BTG2;YWHAB;IDE;SLC2A8;SESN2;BSG;TRIM24;ATP6V1E1;YWHAG;ATP6V0B;PRKAB2;ATP6V1G1;MAP2K2;FRS2;CACYBP;PRKAB1;SIRT1;PPM1A;GAL;VGF;CRY2;ATP6V1B2;CRY1;TRIB3;ATP6V0D1;CRK;MAX;PIK3R4;PRKCZ;RELA;SOCS2;PRKAR2A;EIF4EBP1;CYC1;SOCS7;ATP6V1F;EIF2B4;PTPN1;EIF2B3;EIF2B2;JUND;UBE2B;GOT1;GFPT1;SORBS1;ASS1;MTOR;NFKB1;RAB10;IL6;RHEB;GNB2;GNAS;LPIN1
353	protein_maturation_(GO:0051604)	35/222	0.0452798	0.408374	0.0340182	0.3651	-1.11398	0.997646	MTCH1;VCP;TMPRSS2;HSPD1;ZMPSTE24;CHCHD4;MAPK9;PCSK1N;CASP8;UBB;AIFM1;CASP3;UBC;SERPINH1;PMAIP1;AGA;BAK1;FADD;SEC11C;WFS1;EIF2AK3;VPS37D;TNFRSF10B;MUL1;VPS37A;TRAF2;SPCS3;SPCS2;MMP14;DAP;DNAJA3;CYCS;FAS;CALR;VPS28
404	establishment_of_protein_localization_to_plasma_membrane_(GO:0090002)	12/60	0.0454691	0.409222	0.0505614	0.469899	-0.608156	0.543386	RAB10;GOLPH3;GOLGA4;VAMP7;ANXA2;BSG;FLOT1;TMED2;ANK2;GOLGA7;OPTN;NKD2
385	protein_deubiquitination_(GO:0016579)	15/80	0.04587	0.411966	0.0475673	0.448805	-0.706543	0.626572	USP8;USP14;USP38;USP42;PSMD14;USP2;OTUD7B;TNFAIP3;VCPIP1;CYLD;UIMC1;USP1;EIF3F;OTUD1;OTUD3
4072	transcription_elongation_from_RNA_polymerase_I_promoter_(GO:0006362)	6/23	0.0461781	0.413868	0.0619919	0.514761	0.956042	-0.843428	CDK7;TAF1C;ERCC2;TAF1A;GTF2H2;POLR2K
433	protein_peptidyl-prolyl_isomerization_(GO:0000413)	9/41	0.0463741	0.414758	0.0557405	0.481942	-0.338888	0.298242	RANBP2;FKBP14;PPIF;PIN1;PPIH;PPIG;FKBP4;PPIB;PPIL4
352	ATP_catabolic_process_(GO:0006200)	49/327	0.0467331	0.4171	0.0294587	0.342727	-1.16039	1.01468	DDX3X;DDX49;CETN2;EIF4A3;IDE;PSMD6;KIF5B;LONP1;DHX16;TOR3A;UPF1;HSP90AA1;TAP1;DDX51;SUPV3L1;VCP;DDX27;YTHDC2;DDX20;DDX21;ABCB8;ATP5I;HSPD1;WRN;KIF3A;DHX35;ASNA1;DHX36;G3BP1;MOV10L1;ABCF2;ABCF3;ATP6V1F;ABCF1;ATAD1;HSPA5;MYO10;ATP13A1;INO80;GTF2H2;MLH1;TOR1B;CDK7;PSMC5;PSMC6;PSMC3;PSMC4;ERCC2;DHX29
473	hexose_catabolic_process_(GO:0019320)	8/35	0.0474984	0.422768	0.0586355	0.499449	-0.0721658	0.0621297	RPIA;PFKFB2;G6PD;TALDO1;PGM2;PGD;TKT;FUT1
3955	regulation_of_transcription_from_RNA_polymerase_II_promoter_in_response_to_hypoxia_(GO:0061418)	7/29	0.0476636	0.422768	0.0609242	0.508847	0.243965	-0.210037	UBB;EPAS1;UBE2D3;CUL2;UBC;VHL;VEGFA
3958	regulation_of_fatty_acid_biosynthetic_process_(GO:0042304)	7/29	0.0476636	0.422768	0.0609242	0.508847	0.260047	-0.223882	MAPK9;ACADVL;PRKAB2;MID1IP1;INSIG1;TRIB3;SIRT1
377	histone_acetylation_(GO:0016573)	18/101	0.0479788	0.42427	0.0465325	0.44392	-0.811589	0.695845	NAA50;BRD1;DR1;CRTC2;BRPF1;MEAF6;MCRS1;MSL2;JADE1;MORF4L1;KAT5;KANSL2;HAT1;POLE3;SAP130;WDR5;DMAP1;BRD4
373	peptidyl-lysine_acetylation_(GO:0018394)	19/108	0.0482224	0.42427	0.0458817	0.440649	-0.860328	0.737632	NAA50;BRD1;DR1;CRTC2;BRPF1;MEAF6;MCRS1;MSL2;JADE1;SIRT1;MORF4L1;KAT5;KANSL2;HAT1;POLE3;SAP130;WDR5;DMAP1;BRD4
359	negative_regulation_of_protein_transport_(GO:0051224)	21/122	0.0482282	0.42427	0.0443037	0.428369	-1.00043	0.857757	PSMD10;RHBDF1;DYRK2;NDFIP1;RSAD2;GDI1;BTN2A2;YWHAB;PDE2A;RANGAP1;MTOR;NFKBIA;CREB3;CYLD;PPM1A;PPM1B;IL6;DPH3;CHP1;TRIM27;NFKBIE
366	protein_acetylation_(GO:0006473)	21/122	0.0482282	0.42427	0.0443037	0.428369	-0.907932	0.778447	NAA50;BRD1;DR1;CRTC2;BRPF1;MEAF6;ESCO1;MCRS1;MSL2;JADE1;SIRT1;MORF4L1;KAT5;KANSL2;HAT1;POLE3;SAP130;WDR5;NAA16;DMAP1;BRD4
388	cellular_polysaccharide_metabolic_process_(GO:0044264)	15/81	0.050397	0.442443	0.0514155	0.472649	-0.738043	0.601833	PTGES3;CSGALNACT2;NR1D1;MAT2B;EXT1;PPP1R2;UGP2;UBB;PPP1R3D;UBC;PGM2;IL6ST;NANS;GYG1;STK40
426	erythrocyte_differentiation_(GO:0030218)	10/48	0.0507196	0.444366	0.0581183	0.496507	-0.430256	0.348984	SLC25A38;DYRK3;FECH;EPAS1;CASP3;CEBPG;FLVCR1;TCEA1;NFE2L1;VEGFA
4119	programmed_necrotic_cell_death_(GO:0097300)	5/18	0.0524367	0.454769	0.0714173	0.562559	1.85263	-1.4598	CYLD;PPIF;TRAF2;TP53;BIRC3
4121	cellular_response_to_interleukin-6_(GO:0071354)	5/18	0.0524367	0.454769	0.0714173	0.562559	1.85707	-1.46331	IL6;IL6ST;IL6R;NFKB1;RELA
4124	vesicle_transport_along_microtubule_(GO:0047496)	5/18	0.0524367	0.454769	0.0714173	0.562559	1.90686	-1.50254	RAB1A;KIF3A;KIF5B;PRKCZ;NDEL1
4131	positive_regulation_of_protein_oligomerization_(GO:0032461)	5/18	0.0524367	0.454769	0.0714173	0.562559	2.0146	-1.58743	HRK;PMAIP1;FAS;IDE;TP53
4133	negative_regulation_of_translational_initiation_(GO:0045947)	5/18	0.0524367	0.454769	0.0714173	0.562559	2.03065	-1.60008	EIF2B4;EIF2B3;EIF2AK3;EIF4EBP1;PAIP2
406	regulation_of_JUN_kinase_activity_(GO:0043506)	14/75	0.0542006	0.466361	0.0557568	0.481942	-0.695398	0.530446	MAP3K2;SPAG9;MAP2K4;DAXX;FZD5;MUL1;TRAF2;HIPK3;DNAJA1;DAB2;TRAF6;DVL3;AIDA;MAP3K9
470	signal_transduction_in_absence_of_ligand_(GO:0038034)	8/36	0.0549983	0.466361	0.0657006	0.536222	-0.0900913	0.0687212	BAG3;CASP3;MKNK2;FAS;BAK1;FADD;FOXO3;BCL2L1
472	extrinsic_apoptotic_signaling_pathway_in_absence_of_ligand_(GO:0097192)	8/36	0.0549983	0.466361	0.0657006	0.536222	-0.0846038	0.0645354	BAG3;CASP3;MKNK2;FAS;BAK1;FADD;FOXO3;BCL2L1
506	response_to_cold_(GO:0009409)	8/36	0.0549983	0.466361	0.0657006	0.536222	-0.0138844	0.010591	NFKBIA;PCSK1N;IL6;CASP8;VGF;FAM175B;YBX3;VEGFA
4023	protein_import_into_nucleus,_translocation_(GO:0000060)	6/24	0.0556441	0.466361	0.071257	0.562559	0.762816	-0.581873	NFKBIA;SEC61B;TNPO1;TP53;ARNTL;RBM22
4046	regulation_of_interferon-gamma-mediated_signaling_pathway_(GO:0060334)	6/24	0.0556441	0.466361	0.071257	0.562559	0.862667	-0.658038	PTPN1;SOCS1;HSP90AB1;IFNGR1;DNAJA3;JAK1
4055	Golgi_to_plasma_membrane_protein_transport_(GO:0043001)	6/24	0.0556441	0.466361	0.071257	0.562559	1.00264	-0.764809	RAB10;GOLPH3;GOLGA4;VAMP7;GOLGA7;OPTN
4057	termination_of_RNA_polymerase_I_transcription_(GO:0006363)	6/24	0.0556441	0.466361	0.071257	0.562559	1.01074	-0.770988	CDK7;TAF1C;ERCC2;TAF1A;GTF2H2;POLR2K
397	regulation_of_autophagy_(GO:0010506)	16/89	0.0559011	0.466361	0.0549482	0.480433	-0.741823	0.565859	TIGAR;CISD2;SUPT5H;SIRT1;RASIP1;MTOR;MTDH;DAP;HAX1;RB1CC1;SH3BP4;CHMP4B;ATG4B;SQSTM1;TP53;BCL2L1
398	membrane_fusion_(GO:0061025)	16/89	0.0559011	0.466361	0.0549482	0.480433	-0.740828	0.5651	USO1;WIPI2;NKD2;VCPIP1;RABIF;NPLOC4;VAMP7;VAPA;BNIP1;STX5;CHP1;MFN2;ANXA7;STX3;BAK1;BET1
3970	regulation_of_macroautophagy_(GO:0016241)	7/30	0.0560778	0.466361	0.0689803	0.555595	0.333101	-0.254088	TIGAR;CHMP4B;SUPT5H;SQSTM1;TP53;SIRT1;MTOR
379	response_to_UV_(GO:0009411)	20/117	0.0561984	0.466361	0.0513591	0.472649	-0.885526	0.675475	CDKN1A;FECH;UBE2B;ACTR5;HUS1;GTF2H2;INO80;RELA;MAPK9;WRN;HIST3H2A;MYC;CASP3;ERCC2;USP1;PMAIP1;SDF4;BAK1;TP53;HMGN1
428	regulation_of_response_to_oxidative_stress_(GO:1902882)	10/49	0.0572609	0.466361	0.0640277	0.528598	-0.428853	0.327127	HEBP2;SESN1;SESN2;UBQLN1;HSPB1;P4HB;SOD2;SIRT1;HDAC6;ATF4
439	organelle_fusion_(GO:0048284)	10/49	0.0572609	0.466361	0.0640277	0.528598	-0.352405	0.268813	VCPIP1;VAMP7;USO1;BNIP1;MFN2;STX5;WIPI2;BAK1;BET1;NKD2
441	response_to_dsRNA_(GO:0043331)	10/49	0.0572609	0.466361	0.0640277	0.528598	-0.334643	0.255264	NFKBIA;RIPK2;DHX36;PMAIP1;SNIP1;DDX21;MUL1;SLC3A2;TICAM1;MB21D1
362	small_GTPase_mediated_signal_transduction_(GO:0007264)	63/439	0.0576317	0.466361	0.0309299	0.353055	-1.09782	0.837411	ARF4;CDKN1A;GDI1;YWHAB;ARHGAP39;ARHGAP5;RND3;CRKL;RND1;ARHGAP44;RASSF1;NKIRAS2;ARHGDIA;CHP1;ARFIP2;RAC1;USP8;MAP2K2;SH2D3A;RRAS2;RHOD;VAV1;RHOB;RAB32;ARL4C;RAP2C;CNKSR1;RAB30;RAP2B;MAPKAPK2;RAB35;RAPGEF1;CDC42EP1;RHOV;ARHGEF2;TP53;ARL8A;RAB1A;RALA;ARL1;RAB21;GNA13;RHOT2;G3BP1;HMOX1;RAB6A;BRAP;PLK2;LIMK1;RAB39B;ARHGAP29;ARHGAP26;NET1;RAB10;RIT1;RABIF;RHEB;DNAJA3;TRIP10;RAB18;SRPRB;RAB9A;RAB5A
4203	positive_regulation_of_cellular_response_to_insulin_stimulus_(GO:1900078)	4/13	0.0577081	0.466361	0.0810438	0.606264	3.98503	-3.03976	OSBPL8;ADIPOR1;SIRT1;PRKCZ
4205	necroptotic_process_(GO:0070266)	4/13	0.0577081	0.466361	0.0810438	0.606264	4.13658	-3.15537	CYLD;PPIF;TP53;BIRC3
4206	inner_cell_mass_cell_proliferation_(GO:0001833)	4/13	0.0577081	0.466361	0.0810438	0.606264	4.30383	-3.28294	SBDS;ZPR1;NDEL1;BRD4
4207	lung_secretory_cell_differentiation_(GO:0061140)	4/13	0.0577081	0.466361	0.0810438	0.606264	4.41998	-3.37154	GATA6;AGR2;FNDC3B;FOXP4
4211	response_to_nerve_growth_factor_(GO:1990089)	4/13	0.0577081	0.466361	0.0810438	0.606264	4.69112	-3.57836	EHD1;RAB35;RAPGEF1;CIB1
4212	cellular_response_to_nerve_growth_factor_stimulus_(GO:1990090)	4/13	0.0577081	0.466361	0.0810438	0.606264	4.73447	-3.61143	EHD1;RAB35;RAPGEF1;CIB1
4213	regulation_of_double-strand_break_repair_via_homologous_recombination_(GO:0010569)	4/13	0.0577081	0.466361	0.0810438	0.606264	4.73972	-3.61544	PPP4C;FIGNL1;TERF2IP;SIRT6
4215	chaperone-mediated_protein_complex_assembly_(GO:0051131)	4/13	0.0577081	0.466361	0.0810438	0.606264	4.83932	-3.69141	HSP90AA1;HSPA4;LONP1;HSPD1
363	ribonucleoside_monophosphate_catabolic_process_(GO:0009158)	49/332	0.0581337	0.466361	0.0361252	0.380111	-1.06352	0.81125	DDX49;DDX3X;CETN2;EIF4A3;IDE;PSMD6;KIF5B;LONP1;DHX16;TOR3A;UPF1;HSP90AA1;TAP1;DDX51;SUPV3L1;VCP;DDX27;YTHDC2;DDX20;DDX21;ATP5I;ABCB8;HSPD1;WRN;KIF3A;ASNA1;DHX35;DHX36;G3BP1;MOV10L1;ABCF2;ABCF3;ATP6V1F;ABCF1;ATAD1;HSPA5;MYO10;ATP13A1;INO80;GTF2H2;TOR1B;MLH1;PSMC5;CDK7;PSMC6;PSMC3;PSMC4;ERCC2;DHX29
364	purine_ribonucleoside_monophosphate_catabolic_process_(GO:0009169)	49/332	0.0581337	0.466361	0.0361252	0.380111	-1.06105	0.809364	DDX49;DDX3X;CETN2;EIF4A3;IDE;PSMD6;KIF5B;LONP1;DHX16;TOR3A;UPF1;HSP90AA1;TAP1;DDX51;SUPV3L1;VCP;DDX27;YTHDC2;DDX20;DDX21;ATP5I;ABCB8;HSPD1;WRN;KIF3A;ASNA1;DHX35;DHX36;G3BP1;MOV10L1;ABCF2;ABCF3;ATP6V1F;ABCF1;ATAD1;HSPA5;MYO10;ATP13A1;INO80;GTF2H2;MLH1;TOR1B;CDK7;PSMC5;PSMC6;PSMC3;PSMC4;ERCC2;DHX29
4269	pyrimidine-containing_compound_transmembrane_transport_(GO:0072531)	3/8	0.0582272	0.466361	0.0881807	0.621609	9.59067	-7.31571	SLC35A2;SLC35B1;SLC19A2
4271	pyrimidine_dimer_repair_(GO:0006290)	3/8	0.0582272	0.466361	0.0881807	0.621609	9.95605	-7.59443	CRY2;SIRT1;HMGN1
4277	dosage_compensation_(GO:0007549)	3/8	0.0582272	0.466361	0.0881807	0.621609	10.5474	-8.04551	UPF1;RLIM;EIF1
4278	L-serine_transport_(GO:0015825)	3/8	0.0582272	0.466361	0.0881807	0.621609	10.5513	-8.04846	SERINC1;SLC1A4;SLC1A5
4279	activation_of_cysteine-type_endopeptidase_activity_involved_in_apoptotic_process_by_cytochrome_c_(GO:0008635)	3/8	0.0582272	0.466361	0.0881807	0.621609	10.6158	-8.09768	CASP3;CYCS;BAK1
4280	macroautophagy_(GO:0016236)	3/8	0.0582272	0.466361	0.0881807	0.621609	10.6281	-8.10706	SQSTM1;OPTN;HDAC6
4282	regulation_of_telomere_maintenance_via_telomerase_(GO:0032210)	3/8	0.0582272	0.466361	0.0881807	0.621609	10.7623	-8.20941	ACD;TNKS2;TNKS
4283	L-serine_metabolic_process_(GO:0006563)	3/8	0.0582272	0.466361	0.0881807	0.621609	10.824	-8.25647	PSAT1;CBS;PHGDH
4284	regulation_of_transcription_from_RNA_polymerase_II_promoter_in_response_to_oxidative_stress_(GO:0043619)	3/8	0.0582272	0.466361	0.0881807	0.621609	10.8724	-8.29339	EPAS1;HMOX1;ATF4
4285	water-soluble_vitamin_biosynthetic_process_(GO:0042364)	3/8	0.0582272	0.466361	0.0881807	0.621609	11.0106	-8.39887	PSAT1;RFK;AKR1A1
4286	pyrimidine_deoxyribonucleotide_catabolic_process_(GO:0009223)	3/8	0.0582272	0.466361	0.0881807	0.621609	11.1557	-8.50951	NT5C;TDG;CCNO
4287	proteasome_assembly_(GO:0043248)	3/8	0.0582272	0.466361	0.0881807	0.621609	11.46	-8.74163	PSMD10;PSMD11;ADRM1
4288	mitochondrion_transport_along_microtubule_(GO:0047497)	3/8	0.0582272	0.466361	0.0881807	0.621609	11.5377	-8.80093	RHOT2;MAP1S;MAP1B
4290	establishment_of_mitochondrion_localization,_microtubule-mediated_(GO:0034643)	3/8	0.0582272	0.466361	0.0881807	0.621609	11.7279	-8.94602	RHOT2;MAP1S;MAP1B
4291	histone_H4-K12_acetylation_(GO:0043983)	3/8	0.0582272	0.466361	0.0881807	0.621609	11.7361	-8.95223	MEAF6;JADE1;BRD4
372	positive_regulation_of_apoptotic_signaling_pathway_(GO:2001235)	27/168	0.0589226	0.471052	0.0480185	0.452069	-0.985746	0.742057	HRK;YWHAB;BCL10;DEDD2;MAPK9;CASP8;PEA15;PMAIP1;ZNF205;SFN;FADD;BAK1;YWHAG;BCAP31;PDIA3;NGFR;DAXX;TNFRSF12A;TRAF2;DYNLL2;CYLD;NMT1;PPIF;FAS;RBCK1;TP53;BCL2L1
361	regulation_of_intracellular_transport_(GO:0032386)	57/394	0.0602155	0.480493	0.0342973	0.365355	-1.14351	0.83813	CDKN1A;DYRK2;HSP90AB1;GDI1;YWHAB;CIB1;PTPN23;NUDT4;CNST;CASP8;XPO4;CHP1;ZNF205;YWHAG;KPNA1;MAP2K2;SPHK1;MUL1;ANK2;GAB2;RANGAP1;DYNLL2;SIRT1;UHMK1;CREB3;PPM1A;PPM1B;HAX1;VAMP7;MAP1B;RBCK1;TP53;RBM22;PSMD10;SAR1A;INSIG1;IWS1;RAB21;SCFD1;PMAIP1;HMOX1;SFN;BAK1;DMAP1;YIPF5;PDE2A;NUP153;MTOR;NFKBIA;EHD1;CYLD;DAB2;IL6;NMT1;CREBRF;NFKBIE;ZPR1
392	regulation_of_DNA_replication_(GO:0006275)	20/118	0.0604718	0.480643	0.054692	0.480149	-0.797789	0.584484	TSPYL2;MAP2K4;JUN;ACD;CIZ1;ESCO1;TNKS;HUS1;CACYBP;INO80;CDC6;SMC3;IL6;TNKS2;LONP1;RAC1;CALR;TP53;S100A11;ILKAP
396	positive_regulation_of_stress-activated_MAPK_cascade_(GO:0032874)	20/118	0.0604718	0.480643	0.054692	0.480149	-0.774441	0.567379	MAP3K2;SPAG9;MAP2K4;DAXX;GADD45B;FZD5;GADD45A;RIPK2;MUL1;TRAF2;HMGCR;EDA2R;VEGFA;GADD45G;DAB2;TRAF4;TRAF6;DVL3;MAP3K9;ZNF622
371	purine_nucleoside_monophosphate_catabolic_process_(GO:0009128)	49/333	0.0606399	0.480643	0.0375883	0.392619	-1.01666	0.744839	DDX49;DDX3X;CETN2;EIF4A3;IDE;PSMD6;KIF5B;LONP1;DHX16;TOR3A;UPF1;HSP90AA1;TAP1;DDX51;SUPV3L1;VCP;DDX27;YTHDC2;DDX20;DDX21;ATP5I;ABCB8;HSPD1;WRN;KIF3A;ASNA1;DHX35;DHX36;G3BP1;MOV10L1;ABCF2;ABCF3;ATP6V1F;ABCF1;ATAD1;HSPA5;MYO10;ATP13A1;INO80;GTF2H2;MLH1;TOR1B;PSMC5;CDK7;PSMC6;PSMC3;PSMC4;ERCC2;DHX29
390	response_to_tumor_necrosis_factor_(GO:0034612)	19/111	0.0608341	0.480643	0.0559067	0.481942	-0.812692	0.595402	CXCL8;GCH1;GSS;ZFAND6;YTHDC2;CIB1;TRAF2;YBX3;SIRT1;ASS1;RELA;EDA2R;MAPK9;BAG4;CASP8;TRAF3;CASP3;ARHGEF2;CACTIN
410	protein_targeting_to_ER_(GO:0045047)	19/111	0.0608341	0.480643	0.0559067	0.481942	-0.685423	0.502162	TRAM1;RPN2;SSR2;RPN1;SSR3;SRP54;SRP68;SPCS3;SEC61A1;SPCS2;RPS16;SRP72;SEC61G;SRPRB;CHMP4B;RPL38;SEC61B;RPL26L1;SEC11C
386	protein_acylation_(GO:0043543)	25/154	0.0609061	0.480643	0.0508975	0.469899	-0.85457	0.626084	CRTC2;MEAF6;JADE1;KAT5;SAP130;WDR5;DMAP1;GOLGA7;BRD4;NAA50;BRD1;DR1;BRPF1;ESCO1;MCRS1;MSL2;SIRT1;PPM1A;MORF4L1;PPM1B;KANSL2;POLE3;HAT1;NMT1;NAA16
405	negative_regulation_of_intracellular_transport_(GO:0032387)	18/104	0.0610423	0.480834	0.0570499	0.488853	-0.725877	0.531511	PSMD10;DYRK2;GDI1;SAR1A;INSIG1;PDE2A;NUP153;RANGAP1;MTOR;NFKBIA;CREB3;CYLD;PPM1A;PPM1B;MAP1B;HMOX1;CHP1;NFKBIE
370	cellular_response_to_peptide_(GO:1901653)	41/273	0.0622927	0.489785	0.0421879	0.419664	-1.0533	0.751831	MAX;YWHAB;PIK3R4;IDE;PRKCZ;RELA;SLC2A8;SOCS2;PRKAR2A;EIF4EBP1;ATP6V1E1;SOCS7;YWHAG;ATP6V1F;KLF10;PTPN1;PRKAB2;ATP6V1G1;ATP6V0B;MAP2K2;UBE2B;GOT1;RIPK2;GFPT1;FRS2;SORBS1;PRKAB1;ASS1;NFKB1;MTOR;RAB10;PPM1A;RHEB;GNB2;GNAS;ATP6V1B2;TRIB3;ARHGEF2;ATP6V0D1;LPIN1;CRK
443	cell_redox_homeostasis_(GO:0045454)	12/63	0.0625847	0.491181	0.0655577	0.536222	-0.340722	0.242233	PDIA3;ERP44;IL6;AIFM1;GLRX5;TXNRD1;TXNDC11;SH3BGRL3;P4HB;PDIA6;TXNDC15;PDIA4
3925	spliceosomal_snRNP_assembly_(GO:0000387)	8/37	0.0632117	0.495197	0.0732694	0.572942	0.173792	-0.122141	PRPF6;SART3;TGS1;DDX20;CD2BP2;STRAP;PHAX;PRPF19
4120	necrotic_cell_death_(GO:0070265)	5/19	0.064496	0.50069	0.0831552	0.610067	2.11135	-1.46056	CYLD;PPIF;TRAF2;TP53;BIRC3
4122	activation_of_NF-kappaB-inducing_kinase_activity_(GO:0007250)	5/19	0.064496	0.50069	0.0831552	0.610067	2.16666	-1.49883	TRAF4;TRAF6;TNFRSF10B;TRAF2;COPS8
4123	protein_targeting_to_plasma_membrane_(GO:0072661)	5/19	0.064496	0.50069	0.0831552	0.610067	2.1699	-1.50107	ANXA2;BSG;TMED2;ANK2;NKD2
4128	negative_regulation_of_RNA_splicing_(GO:0033119)	5/19	0.064496	0.50069	0.0831552	0.610067	2.26684	-1.56813	U2AF2;SAP18;RNPS1;SRSF6;SRSF7
4132	methionine_metabolic_process_(GO:0006555)	5/19	0.064496	0.50069	0.0831552	0.610067	2.3076	-1.59632	EIF2B4;EIF2B2;MTRR;GOT1;ENOPH1
409	positive_regulation_of_stress-activated_protein_kinase_signaling_cascade_(GO:0070304)	20/119	0.0649659	0.503427	0.0581745	0.496507	-0.747115	0.512757	MAP3K2;SPAG9;MAP2K4;DAXX;GADD45B;FZD5;GADD45A;RIPK2;MUL1;TRAF2;HMGCR;EDA2R;VEGFA;GADD45G;DAB2;TRAF4;TRAF6;DVL3;MAP3K9;ZNF622
3992	regulation_of_mitochondrial_membrane_potential_(GO:0051881)	7/31	0.0653564	0.50554	0.077642	0.593091	0.48297	-0.329447	HEBP2;PRELID1;PANK2;PMAIP1;BAK1;SOD2;BCL2L1
382	nucleoside_monophosphate_catabolic_process_(GO:0009125)	49/335	0.0658872	0.507906	0.0406507	0.412561	-0.990013	0.670693	DDX49;DDX3X;CETN2;EIF4A3;IDE;PSMD6;KIF5B;LONP1;DHX16;TOR3A;UPF1;HSP90AA1;TAP1;DDX51;SUPV3L1;VCP;DDX27;YTHDC2;DDX20;DDX21;ATP5I;ABCB8;HSPD1;WRN;KIF3A;ASNA1;DHX35;DHX36;G3BP1;MOV10L1;ABCF2;ABCF3;ATP6V1F;ABCF1;ATAD1;HSPA5;MYO10;ATP13A1;INO80;GTF2H2;TOR1B;MLH1;PSMC5;CDK7;PSMC6;PSMC3;PSMC4;ERCC2;DHX29
391	insulin_receptor_signaling_pathway_(GO:0008286)	24/148	0.0658988	0.507906	0.0553564	0.481942	-0.863702	0.585123	PTPN1;PRKAB2;ATP6V1G1;ATP6V0B;MAP2K2;YWHAB;PIK3R4;FRS2;IDE;SORBS1;PRKAB1;PRKCZ;MTOR;SLC2A8;PPM1A;RHEB;EIF4EBP1;ATP6V1B2;TRIB3;ATP6V0D1;ATP6V1E1;SOCS7;CRK;ATP6V1F
4054	regulation_of_response_to_interferon-gamma_(GO:0060330)	6/25	0.066192	0.509252	0.0812722	0.606264	1.11876	-0.754953	PTPN1;HSP90AB1;SOCS1;IFNGR1;DNAJA3;JAK1
389	regulation_of_stress-activated_MAPK_cascade_(GO:0032872)	27/170	0.0663519	0.509569	0.0533465	0.47968	-0.884387	0.596246	HMGCR;EDA2R;MAPK9;MYC;DVL3;MAP3K9;ZNF622;MAP4K4;MAP3K2;SPAG9;MAP2K4;DAXX;MAP2K2;GADD45B;FZD5;GADD45A;RIPK2;MUL1;TRAF2;HIPK3;VEGFA;GADD45G;DNAJA1;DAB2;TRAF4;TRAF6;AIDA
401	response_to_reactive_oxygen_species_(GO:0000302)	23/141	0.0669415	0.513179	0.0569678	0.488853	-0.833922	0.556335	OSER1;KDM6B;NQO1;PPP1R15B;JUN;GPX4;SPHK1;TNFAIP3;TRAF2;SOD2;SIRT1;RELA;HDAC6;RHOB;NET1;PPP2CB;IL6;PRDX5;PPIF;HMOX1;TXNIP;BAK1;EZH2
457	protein_ubiquitination_involved_in_ubiquitin-dependent_protein_catabolic_process_(GO:0042787)	11/57	0.0671529	0.513882	0.0710569	0.562559	-0.229354	0.152695	MYLIP;RNF11;RNF126;HECTD1;AREL1;OS9;KLHL25;ARIH2;FBXO45;RCHY1;FBXL14
496	protein_K48-linked_ubiquitination_(GO:0070936)	9/44	0.0683205	0.520035	0.0757442	0.583788	-0.0357669	0.0233865	UBE2H;RNF126;CDC34;UBE2B;UBE2D3;ARIH2;TNFAIP3;TOPORS;RNF187
3878	regulation_of_mRNA_splicing,_via_spliceosome_(GO:0048024)	9/44	0.0683205	0.520035	0.0757442	0.583788	0.00772025	-0.00504795	RBM25;SNW1;U2AF2;TRA2B;CWC22;SAP18;RNPS1;SRSF6;SRSF7
3894	protein_transmembrane_transport_(GO:0071806)	9/44	0.0683205	0.520035	0.0757442	0.583788	0.0484033	-0.0316489	PEX16;CHCHD4;HSP90AA1;TOMM40;HSPA4;SEC61G;SRP54;TIMM23;TIMM44
393	regulation_of_nucleocytoplasmic_transport_(GO:0046822)	28/178	0.0688731	0.523313	0.0543963	0.47968	-0.901767	0.583961	PSMD10;CDKN1A;DYRK2;HSP90AB1;IWS1;NUDT4;XPO4;CHP1;SFN;DMAP1;KPNA1;SPHK1;PDE2A;NUP153;RANGAP1;SIRT1;MTOR;UHMK1;NFKBIA;CREB3;PPM1A;CYLD;PPM1B;IL6;DAB2;RBCK1;NFKBIE;ZPR1
415	transition_metal_ion_homeostasis_(GO:0055076)	20/120	0.0696844	0.528543	0.061809	0.514237	-0.745206	0.475167	PRNP;ATP6V0B;ATP6V1G1;NDFIP1;FECH;SLC31A1;SLC30A1;SOD2;SLC39A14;MT2A;MYC;FTH1;FLVCR1;ATP6V1B2;HMOX1;ATP6V0D1;ATP6V1E1;HMOX2;ATP6V1F;PICALM
402	regulation_of_stress-activated_protein_kinase_signaling_cascade_(GO:0070302)	27/171	0.0703024	0.53229	0.0561648	0.483197	-0.870531	0.548929	HMGCR;EDA2R;MAPK9;MYC;DVL3;MAP3K9;ZNF622;MAP4K4;MAP3K2;SPAG9;MAP2K4;DAXX;MAP2K2;GADD45B;FZD5;GADD45A;RIPK2;MUL1;TRAF2;HIPK3;GADD45G;VEGFA;DNAJA1;DAB2;TRAF4;TRAF6;AIDA
422	internal_peptidyl-lysine_acetylation_(GO:0018393)	18/106	0.0710002	0.536627	0.064917	0.534911	-0.61208	0.38099	NAA50;BRD1;DR1;CRTC2;BRPF1;MEAF6;MCRS1;MSL2;JADE1;MORF4L1;KAT5;KANSL2;HAT1;POLE3;SAP130;WDR5;DMAP1;BRD4
407	intracellular_receptor_signaling_pathway_(GO:0030522)	29/186	0.0712683	0.537706	0.0553415	0.481942	-0.84502	0.524287	HSP90AB1;RNF14;TNFAIP3;RELA;IFIH1;CASP8;KAT5;UBB;MED30;UBC;DAXX;RIPK2;PTGES3;NCOA4;NR1D2;NR1D1;DNAJA1;NFKBIA;CYLD;CDK7;SNW1;TRAF6;CRY2;CRY1;TAF7;TXNIP;CALR;FKBP4;BCL2L1
3920	regulation_of_type_I_interferon-mediated_signaling_pathway_(GO:0060338)	8/38	0.0721481	0.542437	0.0813436	0.606264	0.182142	-0.111413	PTPN1;HSP90AB1;SOCS1;MUL1;TYK2;FADD;CACTIN;JAK1
3927	regulation_of_lipid_storage_(GO:0010883)	8/38	0.0721481	0.542437	0.0813436	0.606264	0.205498	-0.1257	EHD1;NFKBIA;OSBPL8;IL6;OSBPL11;ALKBH7;NFKB1;PNPLA2
4189	negative_regulation_of_interleukin-8_production_(GO:0032717)	4/14	0.0734967	0.54778	0.0963571	0.656605	4.56661	-2.74856	ADAM17;OTUD7B;CACTIN;IL6R
4192	negative_regulation_of_epidermis_development_(GO:0045683)	4/14	0.0734967	0.54778	0.0963571	0.656605	4.57895	-2.75599	NGFR;MSX2;SRSF6;EZH2
4193	negative_regulation_of_T_cell_receptor_signaling_pathway_(GO:0050860)	4/14	0.0734967	0.54778	0.0963571	0.656605	4.62612	-2.78438	PRNP;LGALS3;PAWR;CBLB
4198	serine_family_amino_acid_biosynthetic_process_(GO:0009070)	4/14	0.0734967	0.54778	0.0963571	0.656605	4.73533	-2.85011	PSAT1;CBS;PHGDH;SEPHS2
4200	NLS-bearing_protein_import_into_nucleus_(GO:0006607)	4/14	0.0734967	0.54778	0.0963571	0.656605	4.74551	-2.85623	CBLB;KPNA4;KPNA5;KPNA1
3971	positive_regulation_of_nitric_oxide_biosynthetic_process_(GO:0045429)	7/32	0.075506	0.55984	0.0869078	0.621609	0.443672	-0.257376	MAPK9;IL6;HSP90AA1;HSP90AB1;SOD2;TICAM1;ASS1
3993	negative_regulation_of_microtubule_polymerization_or_depolymerization_(GO:0031111)	7/32	0.075506	0.55984	0.0869078	0.621609	0.576579	-0.334476	MID1IP1;SBDS;CIB1;ARHGEF2;FKBP4;MAPRE1;HDAC6
4004	pteridine-containing_compound_metabolic_process_(GO:0042558)	7/32	0.075506	0.55984	0.0869078	0.621609	0.683445	-0.396469	MTRR;GCH1;SPR;MTHFD1L;MTHFD2;SLC25A32;PTS
403	ATP_metabolic_process_(GO:0046034)	54/377	0.0758705	0.561572	0.0441579	0.428369	-0.944397	0.54493	DDX49;DDX3X;CETN2;EIF4A3;IDE;PSMD6;GUK1;KIF5B;LONP1;DHX16;TOR3A;UPF1;HSP90AA1;TAP1;DDX51;SUPV3L1;ATP6V1B2;VCP;DDX27;YTHDC2;DDX20;DDX21;ABCB8;ATP5I;HSPD1;WRN;KIF3A;DHX35;FIGNL1;ASNA1;DHX36;G3BP1;MOV10L1;ABCF2;ABCF3;ATP6V1F;ABCF1;ATAD1;SURF1;HSPA5;MYO10;ATP13A1;CHCHD10;INO80;GTF2H2;TOR1B;MLH1;PSMC5;CDK7;PSMC6;PSMC3;PSMC4;ERCC2;DHX29
424	positive_regulation_of_JNK_cascade_(GO:0046330)	18/107	0.0763665	0.564271	0.0691155	0.555642	-0.628664	0.359735	MAP3K2;SPAG9;MAP2K4;DAXX;FZD5;GADD45B;GADD45A;RIPK2;MUL1;TRAF2;EDA2R;GADD45G;DAB2;TRAF4;TRAF6;DVL3;MAP3K9;ZNF622
3899	sulfur_amino_acid_metabolic_process_(GO:0000096)	9/45	0.0768655	0.564937	0.0832749	0.610067	0.0700484	-0.0400005	EIF2B4;EIF2B2;MTRR;GOT1;CBS;MAT2B;GCLM;MUT;ENOPH1
446	positive_regulation_of_chromosome_organization_(GO:2001252)	13/72	0.0770862	0.564937	0.0762784	0.585802	-0.388514	0.221857	TNKS;WBP2;LIF;NAP1L2;SIRT1;VEGFA;SNW1;TNKS2;DHX36;DNMT3B;PAXBP1;LPIN1;TP53
427	positive_regulation_of_binding_(GO:0051099)	16/93	0.0774739	0.564937	0.0724095	0.568289	-0.580972	0.331759	ACD;HSP90AB1;ANXA2;CEBPG;EIF2AK3;EDF1;TRAF2;TICAM1;HERPUD1;TRAF4;TRAF6;ERCC2;DPH3;TRIB3;MAPRE1;BRD4
411	cellular_response_to_insulin_stimulus_(GO:0032869)	30/195	0.0775163	0.564937	0.0589282	0.500948	-0.86483	0.493853	YWHAB;PIK3R4;IDE;PRKCZ;SLC2A8;EIF4EBP1;ATP6V1E1;SOCS7;YWHAG;ATP6V1F;PTPN1;PRKAB2;ATP6V1G1;ATP6V0B;MAP2K2;UBE2B;GOT1;GFPT1;FRS2;SORBS1;PRKAB1;MTOR;RAB10;PPM1A;RHEB;ATP6V1B2;TRIB3;ATP6V0D1;LPIN1;CRK
447	cytokinesis_(GO:0000910)	14/79	0.0775825	0.564937	0.0752054	0.583788	-0.371654	0.21223	USP8;AHCTF1;DAXX;RALA;NEK7;RHOB;KLHL9;SNX18;CHMP1B;RAB35;JTB;SPIRE1;MAP9;BCL2L1
4050	protein_localization_to_chromosome_(GO:0034502)	6/26	0.0778232	0.564937	0.0920289	0.637226	1.2541	-0.71614	ACD;TNKS2;TNKS;ZW10;TERF2IP;EZH2
4053	transcription_initiation_from_RNA_polymerase_I_promoter_(GO:0006361)	6/26	0.0778232	0.564937	0.0920289	0.637226	1.27181	-0.726255	CDK7;TAF1C;ERCC2;TAF1A;GTF2H2;POLR2K
4111	mitochondrial_fission_(GO:0000266)	5/20	0.0779709	0.564937	0.0958432	0.656605	2.37697	-1.35735	ATG3;MUL1;MTFR1;LPIN1;GDAP1
4113	cellular_biogenic_amine_biosynthetic_process_(GO:0042401)	5/20	0.0779709	0.564937	0.0958432	0.656605	2.4011	-1.37112	SMOX;ODC1;SAT1;AZIN1;SRM
4118	spliceosomal_complex_assembly_(GO:0000245)	5/20	0.0779709	0.564937	0.0958432	0.656605	2.55481	-1.4589	ZRSR2;PRPF6;USP39;PRPF19;SF1
421	regulation_of_gene_expression,_epigenetic_(GO:0040029)	20/122	0.0798077	0.564937	0.0695436	0.558038	-0.712613	0.406931	CREBZF;UPF1;SMARCD1;MTRR;WBP2;SLC50A1;SIRT1;HDAC6;RRP8;EIF1;TDG;ALKBH1;HAT1;RLIM;GNAS;DNMT3B;TRIM27;DMAP1;MTA2;EZH2
4243	positive_regulation_of_astrocyte_differentiation_(GO:0048711)	3/9	0.0798781	0.564937	0.10922	0.695067	9.33849	-5.33266	SERPINE2;LIF;IL6ST
4244	interleukin-6-mediated_signaling_pathway_(GO:0070102)	3/9	0.0798781	0.564937	0.10922	0.695067	9.42068	-5.3796	IL6;IL6ST;IL6R
4246	activation_of_MAPKKK_activity_(GO:0000185)	3/9	0.0798781	0.564937	0.10922	0.695067	9.4914	-5.41998	GADD45B;GADD45A;GADD45G
4248	protein_maturation_by_protein_folding_(GO:0022417)	3/9	0.0798781	0.564937	0.10922	0.695067	9.83435	-5.61582	CHCHD4;WFS1;CALR
4250	mitochondrial_calcium_ion_transport_(GO:0006851)	3/9	0.0798781	0.564937	0.10922	0.695067	10.0312	-5.72824	MCUR1;SLC8B1;MCU
4251	regulation_of_helicase_activity_(GO:0051095)	3/9	0.0798781	0.564937	0.10922	0.695067	10.0392	-5.7328	CHTOP;SIRT1;TP53
4252	signal_peptide_processing_(GO:0006465)	3/9	0.0798781	0.564937	0.10922	0.695067	10.3874	-5.93164	SPCS3;SPCS2;SEC11C
4253	regulation_of_hexokinase_activity_(GO:1903299)	3/9	0.0798781	0.564937	0.10922	0.695067	10.3884	-5.93223	PFKFB2;RANBP2;DUSP12
4254	protein_retention_in_ER_lumen_(GO:0006621)	3/9	0.0798781	0.564937	0.10922	0.695067	10.441	-5.96221	ANKRD13C;PDIA3;OS9
4257	regulation_of_glucokinase_activity_(GO:0033131)	3/9	0.0798781	0.564937	0.10922	0.695067	10.6423	-6.07717	PFKFB2;RANBP2;DUSP12
4258	endosome_to_pigment_granule_transport_(GO:0043485)	3/9	0.0798781	0.564937	0.10922	0.695067	10.6853	-6.10173	RAB32;AP3D1;AP1M1
4259	pyrimidine_nucleotide_catabolic_process_(GO:0006244)	3/9	0.0798781	0.564937	0.10922	0.695067	10.7404	-6.13319	NT5C;TDG;CCNO
4260	endosome_to_melanosome_transport_(GO:0035646)	3/9	0.0798781	0.564937	0.10922	0.695067	10.838	-6.18894	RAB32;AP3D1;AP1M1
4261	peptidyl-histidine_modification_(GO:0018202)	3/9	0.0798781	0.564937	0.10922	0.695067	11.031	-6.29913	DPH2;DPH3;DPH7
4265	positive_regulation_of_mitochondrial_calcium_ion_concentration_(GO:0051561)	3/9	0.0798781	0.564937	0.10922	0.695067	11.6741	-6.6664	BCAP31;MCUR1;MCU
438	SRP-dependent_cotranslational_protein_targeting_to_membrane_(GO:0006614)	18/108	0.0819954	0.578957	0.0734936	0.573651	-0.491939	0.268858	TRAM1;RPN2;SSR2;RPN1;SSR3;SRP54;SRP68;SPCS3;SEC61A1;SPCS2;RPS16;SRP72;SEC61G;SRPRB;RPL38;SEC61B;RPL26L1;SEC11C
476	glycogen_metabolic_process_(GO:0005977)	11/59	0.0821956	0.579418	0.0838973	0.613579	-0.10655	0.0581478	PPP1R2;UGP2;UBB;PTGES3;PPP1R3D;UBC;PGM2;NR1D1;IL6ST;GYG1;STK40
434	cellular_response_to_decreased_oxygen_levels_(GO:0036294)	17/101	0.0828949	0.58339	0.0754241	0.583788	-0.538578	0.29024	EPAS1;CUL2;UBE2D3;GATA6;SIRT1;MTOR;VEGFA;UBB;UBC;UBQLN1;PMAIP1;HMOX1;MDM4;P4HB;VHL;TP53;CPEB4
412	DNA_repair_(GO:0006281)	57/403	0.0838731	0.589308	0.0472534	0.44818	-0.929489	0.49152	BTG2;GTF2H2C;DCLRE1C;SMARCB1;CETN2;UBE2D3;CIB1;SMC3;PRPF19;KAT5;ALKBH1;UIMC1;HMGN1;FAAP100;UPF1;RFC2;ACTR5;LIG4;HUS1;RAD23A;SIRT1;RNF168;MORF4L1;NEIL2;MORF4L2;PSME4;CRY2;CRY1;TP53;CCNO;VCP;PSMD14;AP5Z1;WRN;UBB;TDG;UBC;USP1;POLR2E;DMAP1;POLR2K;UBE2B;GADD45A;MCRS1;INO80;GTF2H2;MLH1;FANCF;SETX;MAD2L2;XAB2;CDK7;HIST3H2A;TDP2;ERCC2;JMY;TCEA1
456	negative_regulation_of_intracellular_protein_transport_(GO:0090317)	13/73	0.0841363	0.590192	0.0820897	0.609708	-0.298123	0.157203	PSMD10;DYRK2;GDI1;PDE2A;RANGAP1;MTOR;NFKBIA;CREB3;CYLD;PPM1A;PPM1B;CHP1;NFKBIE
449	regulation_of_protein_complex_disassembly_(GO:0043244)	14/80	0.0843094	0.590441	0.0806794	0.606264	-0.397824	0.209608	EIF5A;UPF1;MID1IP1;TWF1;DSTN;CIB1;TRMT1;HDAC6;CFL2;OGFOD1;SBDS;ETF1;SH3BGRL3;ARHGEF2
4002	transferrin_transport_(GO:0033572)	7/33	0.0865259	0.603993	0.0967721	0.657346	0.767696	-0.387067	ATP6V0B;ATP6V1G1;ATP6V1B2;LMTK2;ATP6V0D1;ATP6V1E1;ATP6V1F
4003	deoxyribose_phosphate_metabolic_process_(GO:0019692)	7/33	0.0865259	0.603993	0.0967721	0.657346	0.772057	-0.389266	NT5C;DGUOK;GUK1;TDG;TBPL1;PGM2;CCNO
435	cellular_response_to_oxygen_levels_(GO:0071453)	18/109	0.0878892	0.610577	0.0780534	0.595175	-0.586135	0.289171	EPAS1;CUL2;UBE2D3;GATA6;SIRT1;MTOR;VEGFA;UBB;UBC;UBQLN1;PMAIP1;HMOX1;FAS;MDM4;P4HB;VHL;TP53;CPEB4
3886	nuclear-transcribed_mRNA_catabolic_process,_deadenylation-dependent_decay_(GO:0000288)	10/53	0.088775	0.610577	0.0914184	0.635047	0.0262567	-0.0129538	EXOSC6;DIS3;EXOSC8;CNOT3;EIF4A3;LSM4;EXOSC1;PATL1;ZFP36L1;PAIP1
420	organophosphate_biosynthetic_process_(GO:0090407)	61/436	0.0893229	0.610577	0.0484008	0.454671	-0.869465	0.428952	ACHE;PANK2;DGKE;MTMR14;NADK2;PNP;IMPA1;FLAD1;GUK1;RFK;GMPPA;PGM3;ME1;UPP1;MB21D1;G6PD;PCYT2;ACOT7;PLA2G4C;GPCPD1;GNPAT;UGDH;KARS;PIGA;TBPL1;GARS;FAR1;MVD;UMPS;TKT;CDS1;TSTA3;IDI1;PRPS1;MVK;SAMD8;PIK3R4;UAP1;ATP5I;SGMS2;MTMR4;MTMR6;PGS1;DGUOK;UGP2;INPP5E;CDIPT;FDPS;SURF1;PMM1;GCH1;GFPT1;MOCOS;CHCHD10;FABP5;DOLPP1;GNAS;PEMT;SERINC1;LPIN1;PNPLA2
482	positive_regulation_of_DNA_replication_(GO:0045740)	11/60	0.0904403	0.610577	0.090821	0.63192	-0.0999061	0.0492888	MAP2K4;ACD;JUN;IL6;CIZ1;TNKS2;TNKS;CACYBP;RAC1;INO80;CALR
483	pigment_metabolic_process_(GO:0042440)	11/60	0.0904403	0.610577	0.090821	0.63192	-0.0925766	0.0456728	SLC25A38;PRPS1;SLC25A39;ALAS1;FECH;HMBS;AP3D1;BLVRB;HMOX1;NFE2L1;HMOX2
486	cellular_glucan_metabolic_process_(GO:0006073)	11/60	0.0904403	0.610577	0.090821	0.63192	-0.0820389	0.040474	PPP1R2;UGP2;UBB;PTGES3;PPP1R3D;UBC;PGM2;NR1D1;IL6ST;GYG1;STK40
488	glucan_metabolic_process_(GO:0044042)	11/60	0.0904403	0.610577	0.090821	0.63192	-0.0751311	0.0370661	PPP1R2;UGP2;UBB;PTGES3;PPP1R3D;UBC;PGM2;NR1D1;IL6ST;GYG1;STK40
491	activation_of_MAPKK_activity_(GO:0000186)	11/60	0.0904403	0.610577	0.090821	0.63192	-0.069107	0.034094	MAP3K2;MAP2K2;GADD45B;YWHAB;RAPGEF1;FRS2;LAMTOR2;MAP3K9;CRK;CRKL;GADD45G
4040	protein_export_from_nucleus_(GO:0006611)	6/27	0.0905265	0.610577	0.103513	0.692182	1.29754	-0.640143	HSPA9;EIF5A;NXT1;XPO5;CHP1;CALR
4047	protein_sumoylation_(GO:0016925)	6/27	0.0905265	0.610577	0.103513	0.692182	1.42073	-0.700918	IFIH1;RANBP2;UBE2I;CBX4;MUL1;TOPORS
4051	porphyrin-containing_compound_biosynthetic_process_(GO:0006779)	6/27	0.0905265	0.610577	0.103513	0.692182	1.45417	-0.717416	SLC25A38;SLC25A39;ALAS1;FECH;HMBS;NFE2L1
453	polysaccharide_metabolic_process_(GO:0005976)	15/88	0.0908633	0.610577	0.0844522	0.616588	-0.37385	0.18444	PTGES3;CSGALNACT2;NR1D1;MAT2B;EXT1;PPP1R2;UGP2;UBB;PPP1R3D;UBC;PGM2;IL6ST;NANS;GYG1;STK40
4160	negative_regulation_of_interleukin-2_production_(GO:0032703)	4/15	0.0912225	0.610577	0.112909	0.699452	4.4291	-2.1851	PRNP;KAT5;TNFAIP3;TRIM27
4164	DNA_damage_response,_signal_transduction_resulting_in_transcription_(GO:0042772)	4/15	0.0912225	0.610577	0.112909	0.699452	4.61243	-2.27555	MAD2L2;RBM38;KAT5;TP53
4165	cerebral_cortex_radially_oriented_cell_migration_(GO:0021799)	4/15	0.0912225	0.610577	0.112909	0.699452	4.62711	-2.28279	FBXO45;RAC1;RTN4;NDEL1
4166	regulation_of_T_cell_cytokine_production_(GO:0002724)	4/15	0.0912225	0.610577	0.112909	0.699452	4.6522	-2.29517	RSAD2;TRAF6;TRAF2;PRKCZ
4167	T_cell_apoptotic_process_(GO:0070231)	4/15	0.0912225	0.610577	0.112909	0.699452	4.69901	-2.31826	DNAJA3;FAS;BCL10;BAK1
4168	histone_H2A_ubiquitination_(GO:0033522)	4/15	0.0912225	0.610577	0.112909	0.699452	4.70257	-2.32002	RNF168;UBE2B;RING1;PCGF1
4169	negative_regulation_of_viral_release_from_host_cell_(GO:1902187)	4/15	0.0912225	0.610577	0.112909	0.699452	4.70393	-2.32069	TRIM5;TRIM35;TRIM27;MID2
4170	maintenance_of_protein_location_in_nucleus_(GO:0051457)	4/15	0.0912225	0.610577	0.112909	0.699452	4.70853	-2.32296	CIZ1;ARL2BP;TAF3;TOPORS
4171	macrophage_differentiation_(GO:0030225)	4/15	0.0912225	0.610577	0.112909	0.699452	4.71658	-2.32693	CEBPA;CASP8;CSF1;VEGFA
4172	pyrimidine_deoxyribonucleotide_metabolic_process_(GO:0009219)	4/15	0.0912225	0.610577	0.112909	0.699452	4.72378	-2.33048	NT5C;TDG;TBPL1;CCNO
4176	aspartate_family_amino_acid_catabolic_process_(GO:0009068)	4/15	0.0912225	0.610577	0.112909	0.699452	4.95986	-2.44696	GOT1;GOT2;DLST;GCAT
4177	metallo-sulfur_cluster_assembly_(GO:0031163)	4/15	0.0912225	0.610577	0.112909	0.699452	4.96057	-2.44731	SDHAF1;ISCU;CIAO1;NUBP2
4179	iron-sulfur_cluster_assembly_(GO:0016226)	4/15	0.0912225	0.610577	0.112909	0.699452	4.98199	-2.45787	SDHAF1;ISCU;CIAO1;NUBP2
4181	mitochondrial_calcium_ion_homeostasis_(GO:0051560)	4/15	0.0912225	0.610577	0.112909	0.699452	5.2452	-2.58773	BCAP31;MCUR1;SLC8B1;MCU
466	cellular_iron_ion_homeostasis_(GO:0006879)	12/67	0.0913091	0.610577	0.0896851	0.631178	-0.16033	0.0790993	ATP6V0B;ATP6V1G1;NDFIP1;MYC;FTH1;ATP6V1B2;FLVCR1;HMOX1;ATP6V1E1;ATP6V0D1;HMOX2;ATP6V1F
463	positive_regulation_of_myeloid_cell_differentiation_(GO:0045639)	13/74	0.0915796	0.611433	0.0881741	0.621609	-0.225276	0.110824	KLF10;JUN;ATP6AP1;CSF1;LIF;ISG15;FOXO3;HAX1;CASP8;TRAF6;GNAS;FADD;SMAP1
432	response_to_mechanical_stimulus_(GO:0009612)	27/176	0.0924953	0.614246	0.0718637	0.565038	-0.641941	0.312856	BTG2;SERPINE2;DENND5B;NRXN2;BCL10;RELA;SMPD2;MAPK9;CASP8;BAG3;HABP4;BAK1;FADD;MAP3K2;MAP2K4;JUN;JUND;GADD45A;PDE2A;TNFRSF10B;ASNS;NFKB1;MMP14;IL6;IRF1;TXNIP;FAS
4106	cytoplasmic_sequestering_of_protein_(GO:0051220)	5/21	0.0928291	0.614246	0.109449	0.695067	2.6414	-1.28731	NFKBIA;PSMD10;CREB3;YWHAB;NFKBIE
4108	amine_biosynthetic_process_(GO:0009309)	5/21	0.0928291	0.614246	0.109449	0.695067	2.66307	-1.29787	SMOX;ODC1;SAT1;AZIN1;SRM
4109	ruffle_organization_(GO:0031529)	5/21	0.0928291	0.614246	0.109449	0.695067	2.72947	-1.33023	BAG4;ARFIP2;RAC1;LPIN1;MTOR
4114	chromatin_assembly_(GO:0031497)	5/21	0.0928291	0.614246	0.109449	0.695067	2.8421	-1.38512	BAHD1;HIST1H1D;HIST1H1E;TP53;HIST1H1C
440	translational_initiation_(GO:0006413)	22/139	0.0928595	0.614246	0.0771435	0.591387	-0.540687	0.263509	EIF2B4;EIF2B3;EIF2B2;EIF2S2;EIF2S1;EIF1;EIF1AD;EIF3M;RPS16;EIF5;AGO3;EIF3I;EIF3G;EIF4H;EIF4EBP1;RPL38;DHX29;EIF3F;EIF1B;RPL26L1;ABCF1;PAIP1
452	cotranslational_protein_targeting_to_membrane_(GO:0006613)	18/110	0.0940499	0.620604	0.0827965	0.610067	-0.3939	0.187915	TRAM1;RPN2;SSR2;RPN1;SSR3;SRP54;SRP68;SPCS3;SEC61A1;SPCS2;RPS16;SRP72;SEC61G;SRPRB;RPL38;SEC61B;RPL26L1;SEC11C
437	myeloid_cell_differentiation_(GO:0030099)	24/154	0.0941097	0.620604	0.0759372	0.584227	-0.590993	0.28194	CEBPA;JUN;DYRK3;CBFB;CSF1;FECH;EPAS1;CEBPG;PDE2A;NKAP;CIB1;GAB2;DHRS2;VEGFA;RELB;SLC25A38;DAB2;CASP8;OSTM1;TRAF6;CASP3;FLVCR1;TCEA1;NFE2L1
431	macromolecule_methylation_(GO:0043414)	26/169	0.0947825	0.624082	0.0744253	0.579869	-0.678204	0.319755	BTG2;MTRR;METTL2A;WDR4;TRMT112;RBBP5;TGS1;NTMT1;WDR5;DNMT3B;VCPKMT;DMAP1;RAB6A;MTA2;METTL18;CMTR2;KDM6A;NSUN4;NSUN2;PRMT3;TRMT1;FTSJ1;FTSJ3;GNAS;ETF1;EZH2
3930	transcription-coupled_nucleotide-excision_repair_(GO:0006283)	9/47	0.0958243	0.629975	0.0996341	0.67253	0.282	-0.130305	XAB2;CDK7;RFC2;ERCC2;POLR2E;TCEA1;GTF2H2;POLR2K;HMGN1
423	regulation_of_protein_catabolic_process_(GO:0042176)	38/260	0.0960344	0.630391	0.0653354	0.536222	-0.781471	0.360582	PSMD10;USP14;VCP;HSP90AB1;TMF1;UBXN1;SERPINE2;PSMD14;ZFAND2A;ODC1;TNFAIP3;CBLB;RCHY1;FBXO22;RELA;NKD2;ARNTL;CDC20;DNAJB2;PSMD2;PSMD3;PSMD1;RHBDF1;MYLIP;NDFIP1;CSNK2A1;TIPARP;PLK2;RAD23A;CDC6;AZIN1;MAD2L2;DAB2;HGS;PSME3;CREBRF;ATG4B;MDM4
462	chromosome_segregation_(GO:0007059)	15/89	0.0979502	0.641985	0.090076	0.631856	-0.280156	0.124162	DDX3X;UBE2I;RIOK3;MIS12;INO80;MLH1;CIAO1;MIS18A;ZW10;NTMT1;ERCC2;FAM96B;ARL8A;BRD4;NDEL1
3994	positive_regulation_of_T_cell_mediated_immunity_(GO:0002711)	7/34	0.0984073	0.643018	0.107226	0.695067	0.779182	-0.344073	RSAD2;TRAF6;TRAF2;FADD;B2M;PRKCZ;HSPD1
4008	ribosome_biogenesis_(GO:0042254)	7/34	0.0984073	0.643018	0.107226	0.695067	0.945016	-0.417303	LSG1;SURF6;NOC4L;BRIX1;GNL2;RSL24D1;ABCF1
3877	positive_regulation_of_JUN_kinase_activity_(GO:0043507)	11/61	0.0991685	0.647006	0.098081	0.664135	0.00450149	-0.00195995	SPAG9;MAP3K2;MAP2K4;DAB2;DAXX;FZD5;TRAF6;DVL3;MUL1;TRAF2;MAP3K9
436	negative_regulation_of_neuron_death_(GO:1901215)	24/155	0.0994768	0.648033	0.0798144	0.606264	-0.654513	0.283937	JUN;BTG2;CEBPB;HSP90AB1;WFS1;UNC5B;LIG4;TRAF2;AMBRA1;SOD2;SIRT1;BTBD10;VEGFA;IL6;SIX4;ALKBH1;HMOX1;CHMP4B;GCLM;BCL2L1;ZPR1;CPEB4;AARS;ATF4
429	ribonucleoside_monophosphate_metabolic_process_(GO:0009161)	58/416	0.100113	0.650524	0.0557069	0.481942	-0.750485	0.322691	DDX49;DDX3X;CETN2;EIF4A3;IDE;PSMD6;GUK1;RFK;KIF5B;LONP1;DHX16;UPP1;TOR3A;UPF1;HSP90AA1;TAP1;DDX51;SUPV3L1;ATP6V1B2;UMPS;PRPS1;VCP;DDX27;YTHDC2;DDX20;DDX21;ATP5I;ABCB8;HSPD1;WRN;KIF3A;ASNA1;DHX35;FIGNL1;DHX36;G3BP1;MOV10L1;ABCF2;ABCF3;ATP6V1F;ABCF1;ATAD1;SURF1;HSPA5;MYO10;ATP13A1;CHCHD10;INO80;GTF2H2;MLH1;TOR1B;CDK7;PSMC5;PSMC6;PSMC3;PSMC4;ERCC2;DHX29
430	cellular_response_to_peptide_hormone_stimulus_(GO:0071375)	38/261	0.100162	0.650524	0.0679755	0.548531	-0.749084	0.322088	MAX;YWHAB;PIK3R4;IDE;PRKCZ;RELA;SLC2A8;SOCS2;PRKAR2A;EIF4EBP1;ATP6V1E1;SOCS7;YWHAG;ATP6V1F;PTPN1;PRKAB2;ATP6V1G1;ATP6V0B;MAP2K2;UBE2B;GOT1;GFPT1;FRS2;SORBS1;PRKAB1;ASS1;NFKB1;MTOR;RAB10;PPM1A;RHEB;GNB2;GNAS;ATP6V1B2;TRIB3;ATP6V0D1;LPIN1;CRK
454	internal_protein_amino_acid_acetylation_(GO:0006475)	18/111	0.100479	0.651594	0.0877242	0.621609	-0.392868	0.168278	NAA50;BRD1;DR1;CRTC2;BRPF1;MEAF6;MCRS1;MSL2;JADE1;MORF4L1;KAT5;KANSL2;HAT1;POLE3;SAP130;WDR5;DMAP1;BRD4
444	regulation_of_JNK_cascade_(GO:0046328)	23/148	0.101877	0.659355	0.0826445	0.610067	-0.568197	0.23665	MAP3K2;SPAG9;MAP2K4;DAXX;GADD45B;FZD5;GADD45A;RIPK2;MUL1;TRAF2;HIPK3;EDA2R;GADD45G;DNAJA1;MAPK9;DAB2;TRAF4;TRAF6;DVL3;MAP3K9;AIDA;ZNF622;MAP4K4
3941	positive_regulation_of_chemokine_production_(GO:0032722)	8/41	0.103311	0.659355	0.10858	0.695067	0.439156	-0.182905	MAPK9;ADAM17;IL6;DDX3X;RIPK2;HMOX1;TICAM1;IL6R
3949	regulation_of_release_of_cytochrome_c_from_mitochondria_(GO:0090199)	8/41	0.103311	0.659355	0.10858	0.695067	0.466809	-0.194423	HRK;PSMD10;PRELID1;PPIF;PMAIP1;BAK1;TP53;BCL2L1
3952	ovarian_follicle_development_(GO:0001541)	8/41	0.103311	0.659355	0.10858	0.695067	0.489251	-0.20377	EIF2B4;MMP14;FOXC1;EIF2B2;VGF;BCL2L1;FANCF;VEGFA
3959	response_to_exogenous_dsRNA_(GO:0043330)	8/41	0.103311	0.659355	0.10858	0.695067	0.538577	-0.224314	NFKBIA;RIPK2;DHX36;DDX21;MUL1;SLC3A2;TICAM1;MB21D1
4217	regulation_of_RNA_export_from_nucleus_(GO:0046831)	3/10	0.104433	0.659355	0.131961	0.753335	9.16403	-3.81675	NUP153;IWS1;NUDT4
4218	regulation_of_glucocorticoid_secretion_(GO:2000849)	3/10	0.104433	0.659355	0.131961	0.753335	9.19262	-3.82866	GAL;CRY2;CRY1
4223	establishment_of_viral_latency_(GO:0019043)	3/10	0.104433	0.659355	0.131961	0.753335	9.76918	-4.06879	CREB3;LIG4;BANF1
4224	anterior/posterior_axis_specification,_embryo_(GO:0008595)	3/10	0.104433	0.659355	0.131961	0.753335	9.84809	-4.10166	FZD5;FRS2;TBX3
4225	stress_granule_assembly_(GO:0034063)	3/10	0.104433	0.659355	0.131961	0.753335	9.87946	-4.11472	ATXN2L;DDX3X;OGFOD1
4227	regulation_of_hydrogen_peroxide_metabolic_process_(GO:0010310)	3/10	0.104433	0.659355	0.131961	0.753335	10.0494	-4.1855	ZNF205;RAC1;HDAC6
4229	folic_acid-containing_compound_biosynthetic_process_(GO:0009396)	3/10	0.104433	0.659355	0.131961	0.753335	10.2847	-4.2835	GCH1;MTHFD1L;MTHFD2
4230	regulation_of_clathrin-mediated_endocytosis_(GO:2000369)	3/10	0.104433	0.659355	0.131961	0.753335	10.5445	-4.39172	DAB2;AAK1;SMAP1
4231	wound_healing,_spreading_of_epidermal_cells_(GO:0035313)	3/10	0.104433	0.659355	0.131961	0.753335	10.6579	-4.43895	ADAM17;MSX2;HBEGF
4233	regulation_of_calcineurin-NFAT_signaling_cascade_(GO:0070884)	3/10	0.104433	0.659355	0.131961	0.753335	11.0742	-4.61234	PRNP;CHP1;CIB1
4234	misfolded_or_incompletely_synthesized_protein_catabolic_process_(GO:0006515)	3/10	0.104433	0.659355	0.131961	0.753335	11.117	-4.63015	LONP1;YME1L1;HDAC6
4235	establishment_of_mitochondrion_localization_(GO:0051654)	3/10	0.104433	0.659355	0.131961	0.753335	11.1447	-4.64168	RHOT2;MAP1S;MAP1B
445	protein_processing_(GO:0016485)	30/201	0.10444	0.659355	0.0773788	0.592134	-0.558425	0.23258	MTCH1;VCP;TMPRSS2;ZMPSTE24;HSPD1;MAPK9;PCSK1N;CASP8;UBB;AIFM1;CASP3;UBC;PMAIP1;BAK1;FADD;SEC11C;EIF2AK3;VPS37D;TNFRSF10B;MUL1;VPS37A;TRAF2;SPCS3;SPCS2;DAP;MMP14;DNAJA3;CYCS;FAS;VPS28
465	post-Golgi_vesicle-mediated_transport_(GO:0006892)	15/90	0.10537	0.664246	0.0959306	0.656605	-0.210475	0.086106	GBF1;CLTA;CLINT1;SCAMP3;KLHL20;SCAMP2;RAB10;SCFD1;GOLGA4;GOLPH3;VAMP7;FTH1;GOLGA7;OPTN;AP1M1
3932	Rho_protein_signal_transduction_(GO:0007266)	9/48	0.106233	0.668707	0.108457	0.695067	0.350443	-0.141022	GNA13;CNKSR1;ARHGDIA;LIMK1;ARHGAP29;CDC42EP1;ARHGAP5;RHOD;RHOB
3900	positive_regulation_of_histone_modification_(GO:0031058)	10/55	0.107789	0.676518	0.10738	0.695067	0.111928	-0.0437411	SNW1;WBP2;LIF;DNMT3B;NAP1L2;PAXBP1;LPIN1;SIRT1;TP53;VEGFA
3912	JNK_cascade_(GO:0007254)	10/55	0.107789	0.676518	0.10738	0.695067	0.198315	-0.0775008	MAP2K4;MAPK9;UBB;RIPK2;SH2D3A;RB1CC1;GPS1;TRAF6;UBC;CRKL
4099	response_to_interleukin-6_(GO:0070741)	5/22	0.10902	0.678293	0.123934	0.743082	2.5811	-1.00192	IL6;IL6ST;IL6R;RELA;NFKB1
4100	positive_regulation_of_osteoclast_differentiation_(GO:0045672)	5/22	0.10902	0.678293	0.123934	0.743082	2.61636	-1.01561	KLF10;ATP6AP1;CSF1;TRAF6;GNAS
4101	leukocyte_apoptotic_process_(GO:0071887)	5/22	0.10902	0.678293	0.123934	0.743082	2.68505	-1.04227	IL6;DNAJA3;FAS;BCL10;BAK1
4102	regulation_of_viral_release_from_host_cell_(GO:1902186)	5/22	0.10902	0.678293	0.123934	0.743082	2.68714	-1.04308	TRIM5;TRIM35;CHMP4B;TRIM27;MID2
4103	negative_regulation_of_cyclin-dependent_protein_serine/threonine_kinase_activity_(GO:0045736)	5/22	0.10902	0.678293	0.123934	0.743082	2.71129	-1.05246	CDKN1A;LATS2;CASP3;TNFAIP3;FBXO7
4104	histone_monoubiquitination_(GO:0010390)	5/22	0.10902	0.678293	0.123934	0.743082	2.8503	-1.10642	RNF168;RING1;PAF1;PCGF1;CDC73
451	response_to_toxic_substance_(GO:0009636)	22/142	0.11035	0.679631	0.0899966	0.631856	-0.501281	0.193598	NQO1;CDKN1A;HSPA5;FECH;ASNS;SLC30A1;SLC7A11;DHRS2;ASS1;HDAC6;HID1;ABTB2;PPP2CB;MAPK9;SCFD1;IL6;CASP8;FAS;BLMH;BAK1;TP53;JAK1
4142	negative_regulation_of_release_of_cytochrome_c_from_mitochondria_(GO:0090201)	4/16	0.110768	0.679631	0.130614	0.753335	4.5553	-1.75928	PSMD10;PRELID1;PPIF;BCL2L1
4143	negative_regulation_of_lipid_storage_(GO:0010888)	4/16	0.110768	0.679631	0.130614	0.753335	4.59625	-1.7751	NFKBIA;OSBPL8;IL6;PNPLA2
4150	endocytic_recycling_(GO:0032456)	4/16	0.110768	0.679631	0.130614	0.753335	4.75545	-1.83658	EHD1;ARL4C;EHD4;LMTK2
4154	establishment_of_skin_barrier_(GO:0061436)	4/16	0.110768	0.679631	0.130614	0.753335	5.04408	-1.94805	GAK;KDF1;SFN;CLDN1
4156	2-oxoglutarate_metabolic_process_(GO:0006103)	4/16	0.110768	0.679631	0.130614	0.753335	5.06142	-1.95475	GOT1;GPT2;IDH1;GOT2
4157	positive_regulation_of_TOR_signaling_(GO:0032008)	4/16	0.110768	0.679631	0.130614	0.753335	5.15525	-1.99099	RRAGA;GOLPH3;RHEB;LAMTOR2
4158	positive_regulation_of_mRNA_3--end_processing_(GO:0031442)	4/16	0.110768	0.679631	0.130614	0.753335	5.27177	-2.03599	BTG2;PAF1;CPEB3;CDC73
442	nucleoside_monophosphate_metabolic_process_(GO:0009123)	59/427	0.110837	0.679631	0.0610834	0.509187	-0.654965	0.252951	DDX49;DDX3X;CETN2;EIF4A3;IDE;PSMD6;GUK1;RFK;KIF5B;LONP1;DHX16;UPP1;TOR3A;UPF1;HSP90AA1;TAP1;DDX51;SUPV3L1;ATP6V1B2;UMPS;PRPS1;VCP;DDX27;YTHDC2;DDX20;DDX21;ATP5I;ABCB8;HSPD1;DGUOK;WRN;KIF3A;ASNA1;DHX35;FIGNL1;DHX36;G3BP1;MOV10L1;ABCF2;ABCF3;ATP6V1F;ABCF1;ATAD1;SURF1;HSPA5;MYO10;ATP13A1;CHCHD10;INO80;GTF2H2;MLH1;TOR1B;PSMC5;CDK7;PSMC6;PSMC3;PSMC4;ERCC2;DHX29
3997	positive_regulation_of_alpha-beta_T_cell_differentiation_(GO:0046638)	7/35	0.111135	0.679631	0.118257	0.721134	0.932106	-0.359985	IL6;CD83;PNP;RIPK2;AP3D1;NKAP;PRKCZ
4006	ferric_iron_transport_(GO:0015682)	7/35	0.111135	0.679631	0.118257	0.721134	1.06305	-0.410555	ATP6V0B;ATP6V1G1;ATP6V1B2;LMTK2;ATP6V0D1;ATP6V1E1;ATP6V1F
4007	trivalent_inorganic_cation_transport_(GO:0072512)	7/35	0.111135	0.679631	0.118257	0.721134	1.06987	-0.41319	ATP6V0B;ATP6V1G1;ATP6V1B2;LMTK2;ATP6V0D1;ATP6V1E1;ATP6V1F
3966	androgen_receptor_signaling_pathway_(GO:0030521)	8/42	0.115129	0.703059	0.118645	0.722471	0.682488	-0.240451	DNAJA1;DAXX;CDK7;KAT5;MED30;RNF14;NCOA4;FKBP4
450	regulation_of_neuron_apoptotic_process_(GO:0043523)	28/188	0.11564	0.705174	0.087045	0.621609	-0.577089	0.201583	BTG2;CEBPB;HSP90AB1;AMBRA1;FOXO3;SIX4;CASP3;ALKBH1;PMAIP1;HMOX1;MAP2K4;NQO1;JUN;G6PD;UNC5B;WFS1;LIG4;SOD2;VEGFA;CDC34;GCLM;TP53;ZPR1;UBE2M;CPEB4;BCL2L1;AARS;ATF4
499	regulation_of_DNA_binding_(GO:0051101)	13/77	0.116272	0.708021	0.108072	0.695067	-0.0617441	0.0213191	ACD;JUN;MSX2;TNKS;CEBPG;EDF1;MAD2L2;NFKBIA;TRAF6;ERCC2;HABP4;HMOX1;BRD4
3926	regulation_of_response_to_nutrient_levels_(GO:0032107)	9/49	0.117252	0.710835	0.117703	0.720828	0.366243	-0.125004	TIGAR;SNW1;TRIM24;CHMP4B;SUPT5H;SIRT1;TP53;SQSTM1;MTOR
3928	regulation_of_response_to_extracellular_stimulus_(GO:0032104)	9/49	0.117252	0.710835	0.117703	0.720828	0.370145	-0.126336	TIGAR;SNW1;TRIM24;CHMP4B;SUPT5H;SIRT1;SQSTM1;TP53;MTOR
3929	positive_regulation_of_fibroblast_proliferation_(GO:0048146)	9/49	0.117252	0.710835	0.117703	0.720828	0.376223	-0.12841	TGIF1;NGFR;CDKN1A;JUN;ANXA2;SPHK1;MYC;FNDC3B;LIG4
3881	negative_regulation_of_dephosphorylation_(GO:0035305)	12/70	0.117396	0.710835	0.110944	0.699452	0.0250566	-0.0085522	BAG4;CSRNP2;CNST;NIFK;YWHAB;PPP1R35;CRY2;TIPRL;GPATCH2;CD2BP2;CHP1;MPHOSPH10
3908	positive_regulation_of_chromatin_modification_(GO:1903310)	10/56	0.118102	0.712798	0.115922	0.714872	0.19781	-0.06697	SNW1;WBP2;LIF;DNMT3B;NAP1L2;PAXBP1;LPIN1;SIRT1;TP53;VEGFA
3915	iron_ion_transport_(GO:0006826)	10/56	0.118102	0.712798	0.115922	0.714872	0.264594	-0.08958	ATP6V0B;ATP6V1G1;FTH1;ATP6V1B2;LMTK2;ATP6V0D1;ATP6V1E1;SLC39A14;ATP6V1F;PICALM
467	cellular_response_to_hypoxia_(GO:0071456)	16/99	0.118929	0.712798	0.104885	0.695067	-0.222333	0.0752724	EPAS1;CUL2;UBE2D3;GATA6;SIRT1;MTOR;VEGFA;UBB;UBC;UBQLN1;PMAIP1;HMOX1;MDM4;P4HB;VHL;TP53
4021	cardiac_muscle_cell_differentiation_(GO:0055007)	6/29	0.119049	0.712798	0.128581	0.753335	1.62144	-0.548951	KDM6B;GATA6;CACYBP;CALR;TBX3;SLC9A1
4022	regulation_of_cell_cycle_checkpoint_(GO:1901976)	6/29	0.119049	0.712798	0.128581	0.753335	1.62552	-0.55033	RINT1;DYNC1LI1;FEM1B;HSF1;CRY1;BRD4
4027	energy_coupled_proton_transmembrane_transport,_against_electrochemical_gradient_(GO:0015988)	6/29	0.119049	0.712798	0.128581	0.753335	1.7835	-0.603815	ATP6V0B;ATP6AP1;ATP6V1B2;ATP6V1E1;ATP6V0D1;ATP6V1F
4028	ATP_hydrolysis_coupled_proton_transport_(GO:0015991)	6/29	0.119049	0.712798	0.128581	0.753335	1.78935	-0.605797	ATP6V0B;ATP6AP1;ATP6V1B2;ATP6V0D1;ATP6V1E1;ATP6V1F
4034	exonucleolytic_nuclear-transcribed_mRNA_catabolic_process_involved_in_deadenylation-dependent_decay_(GO:0043928)	6/29	0.119049	0.712798	0.128581	0.753335	1.80806	-0.612131	EXOSC6;DIS3;EXOSC8;LSM4;EXOSC1;PATL1
474	iron_ion_homeostasis_(GO:0055072)	15/92	0.121202	0.724682	0.108334	0.695067	-0.186425	0.0600329	ATP6V0B;ATP6V1G1;NDFIP1;FECH;SOD2;MYC;FTH1;FLVCR1;ATP6V1B2;HMOX1;ATP6V0D1;ATP6V1E1;HMOX2;ATP6V1F;PICALM
3973	blood_vessel_remodeling_(GO:0001974)	7/36	0.124685	0.742402	0.12985	0.753335	0.907258	-0.270241	DLL4;FOXC1;EPAS1;LIF;BAK1;ATG5;VEGFA
3979	regulation_of_insulin_receptor_signaling_pathway_(GO:0046626)	7/36	0.124685	0.742402	0.12985	0.753335	0.984537	-0.293259	OSBPL8;PTPN1;SOCS1;ADIPOR1;SIRT1;PRKCZ;RELA
3980	activation_of_JUN_kinase_activity_(GO:0007257)	7/36	0.124685	0.742402	0.12985	0.753335	0.988071	-0.294312	MAP3K2;SPAG9;MAP2K4;DAB2;DAXX;MUL1;MAP3K9
458	regulation_of_protein_targeting_(GO:1903533)	25/167	0.125664	0.746851	0.0974276	0.660753	-0.516051	0.15063	PSMD10;CDKN1A;HSP90AB1;DYRK2;GDI1;CIB1;CHP1;DMAP1;KPNA1;SPHK1;PDE2A;SIRT1;MTOR;NFKBIA;CYLD;CREB3;PPM1A;DAB2;PPM1B;IL6;HAX1;VAMP7;RBCK1;NFKBIE;ZPR1
4058	positive_regulation_of_NIK/NF-kappaB_signaling_(GO:1901224)	5/23	0.126476	0.746851	0.139249	0.782458	2.68182	-0.782794	TRAF4;TRAF6;TNFRSF10B;TRAF2;COPS8
4060	positive_regulation_of_potassium_ion_transport_(GO:0043268)	5/23	0.126476	0.746851	0.139249	0.782458	2.72154	-0.794387	GAL;KIF5B;STK39;HBP1;ANK2
4062	somatic_recombination_of_immunoglobulin_gene_segments_(GO:0016447)	5/23	0.126476	0.746851	0.139249	0.782458	2.7425	-0.800506	RNF168;EXOSC6;LIG4;MLH1;HSPD1
4064	negative_regulation_of_microtubule_depolymerization_(GO:0007026)	5/23	0.126476	0.746851	0.139249	0.782458	2.79399	-0.815536	MID1IP1;SBDS;CIB1;ARHGEF2;HDAC6
4074	mRNA_splice_site_selection_(GO:0006376)	5/23	0.126476	0.746851	0.139249	0.782458	2.91918	-0.852077	SF3A3;YTHDC1;LUC7L;SRSF6;SF1
455	regulation_of_multi-organism_process_(GO:0043900)	43/306	0.127972	0.754648	0.0816461	0.607464	-0.561389	0.158033	RNASEL;CXCL8;CTDP1;SMARCB1;YTHDC2;TNFAIP3;TMPRSS2;CIB1;ZC3HAV1;TRIM5;POLR2E;TRIM27;NELFCD;RAC1;B2M;POLR2K;AP1M1;MB21D1;MICB;JUN;RSAD2;MUL1;ISG15;RAD23A;GTF2H2;SUPT5H;GTF2F1;MID2;ISG20;CREB3;PPM1B;CDK7;SNW1;ZNF639;TRAF3;TRAF6;ERCC2;TRIM35;TCEA1;CHMP4B;PPIH;CACTIN;BIRC3
3902	response_to_osmotic_stress_(GO:0006970)	11/64	0.128223	0.755093	0.121862	0.736837	0.186871	-0.0524948	HSP90AB1;DDX3X;TSC22D3;TSC22D2;STK39;ANXA7;LRRC8A;ARHGEF2;RAC1;YBX3;TP53
460	energy_derivation_by_oxidation_of_organic_compounds_(GO:0015980)	29/198	0.12905	0.756503	0.0952491	0.656605	-0.458354	0.127903	ACADVL;PANK2;FASTKD2;PPP1R2;UGP2;UBB;MYC;PRKAR2A;UBC;PGM2;GYG1;SURF1;PRKAB2;PTGES3;GFPT1;TALDO1;NR1D1;SDHB;MARCKS;GNB2;PPP1R3D;GNAS;CYCS;MTFR1;IL6ST;TKT;STK40;STX1A;SLC25A6
4175	negative_regulation_of_skeletal_muscle_tissue_development_(GO:0048642)	3/11	0.131507	0.756503	0.156168	0.820111	8.74842	-2.44123	TSC22D3;USP2;YBX3
4178	negative_regulation_of_transcription_elongation_from_RNA_polymerase_II_promoter_(GO:0034244)	3/11	0.131507	0.756503	0.156168	0.820111	8.77119	-2.44759	RNF168;EAPP;EZH2
4183	oxaloacetate_metabolic_process_(GO:0006107)	3/11	0.131507	0.756503	0.156168	0.820111	9.42632	-2.6304	GOT1;GOT2;PCK2
4184	regulation_of_cAMP-dependent_protein_kinase_activity_(GO:2000479)	3/11	0.131507	0.756503	0.156168	0.820111	9.47066	-2.64277	PRKAR2A;SESN2;SIRT1
4188	protoporphyrinogen_IX_metabolic_process_(GO:0046501)	3/11	0.131507	0.756503	0.156168	0.820111	9.766	-2.72519	ALAS1;FECH;HMBS
4190	response_to_peptidoglycan_(GO:0032494)	3/11	0.131507	0.756503	0.156168	0.820111	9.8505	-2.74877	IL6;RIPK2;IRF5
4191	mitotic_cell_cycle_arrest_(GO:0071850)	3/11	0.131507	0.756503	0.156168	0.820111	9.87378	-2.75526	CDKN1A;E4F1;TP53
4195	response_to_UV-C_(GO:0010225)	3/11	0.131507	0.756503	0.156168	0.820111	10.0217	-2.79654	WRN;BAK1;HMGN1
4196	negative_regulation_of_epidermal_cell_differentiation_(GO:0045605)	3/11	0.131507	0.756503	0.156168	0.820111	10.0363	-2.80062	MSX2;SRSF6;EZH2
4197	sequestering_of_metal_ion_(GO:0051238)	3/11	0.131507	0.756503	0.156168	0.820111	10.0684	-2.80958	SLC30A7;FTH1;CALR
4199	pinocytosis_(GO:0006907)	3/11	0.131507	0.756503	0.156168	0.820111	10.2224	-2.85254	DAB2;EHD4;MAPKAPK2
4201	histone_H2A_monoubiquitination_(GO:0035518)	3/11	0.131507	0.756503	0.156168	0.820111	10.5118	-2.9333	RNF168;RING1;PCGF1
4202	post-embryonic_morphogenesis_(GO:0009886)	3/11	0.131507	0.756503	0.156168	0.820111	10.705	-2.98723	GNAS;BAK1;HMGN1
4107	regulation_of_steroid_hormone_secretion_(GO:2000831)	4/17	0.131987	0.756503	0.149377	0.813799	4.62416	-1.29036	TMF1;GAL;CRY2;CRY1
4110	regulation_of_striated_muscle_cell_apoptotic_process_(GO:0010662)	4/17	0.131987	0.756503	0.149377	0.813799	4.84197	-1.35114	TIGAR;BAG3;HMGCR;TP53
4112	lymphocyte_apoptotic_process_(GO:0070227)	4/17	0.131987	0.756503	0.149377	0.813799	4.86831	-1.35849	DNAJA3;FAS;BCL10;BAK1
4115	regulation_of_mRNA_catabolic_process_(GO:0061013)	4/17	0.131987	0.756503	0.149377	0.813799	4.97663	-1.38872	BTG2;DHX34;ZC3HAV1;CPEB3
4116	cytoplasmic_sequestering_of_transcription_factor_(GO:0042994)	4/17	0.131987	0.756503	0.149377	0.813799	5.08452	-1.41883	NFKBIA;PSMD10;CREB3;NFKBIE
4117	vitamin_biosynthetic_process_(GO:0009110)	4/17	0.131987	0.756503	0.149377	0.813799	5.15136	-1.43748	UBIAD1;PSAT1;RFK;AKR1A1
464	peptidyl-lysine_modification_(GO:0018205)	23/153	0.13288	0.760607	0.105109	0.695067	-0.339521	0.0929059	EIF5A;NAA50;BRD1;DR1;CRTC2;BRPF1;MEAF6;MCRS1;MSL2;JADE1;DOHH;SIRT1;HDAC6;MORF4L1;KAT5;KANSL2;POLE3;HAT1;SAP130;WDR5;VCPKMT;DMAP1;BRD4
4009	positive_regulation_of_interleukin-12_production_(GO:0032735)	6/30	0.134791	0.766437	0.142112	0.786193	1.64004	-0.436255	RIPK2;TRAF6;IRF1;IRF5;RELA;HSPD1
4014	regulation_of_substrate_adhesion-dependent_cell_spreading_(GO:1900024)	6/30	0.134791	0.766437	0.142112	0.786193	1.80384	-0.479827	NET1;DAB2;AP1AR;CIB1;RAC1;CALR
4015	nitric_oxide_metabolic_process_(GO:0046209)	6/30	0.134791	0.766437	0.142112	0.786193	1.81315	-0.482304	NQO1;HSP90AA1;SPR;GCH1;NOSIP;PTS
4017	platelet-derived_growth_factor_receptor_signaling_pathway_(GO:0048008)	6/30	0.134791	0.766437	0.142112	0.786193	1.82408	-0.485211	PTPN1;TIPARP;ZFAND5;RAPGEF1;TXNIP;VEGFA
4018	tetrapyrrole_biosynthetic_process_(GO:0033014)	6/30	0.134791	0.766437	0.142112	0.786193	1.86264	-0.495469	SLC25A38;SLC25A39;ALAS1;FECH;HMBS;NFE2L1
501	transition_metal_ion_transport_(GO:0000041)	16/101	0.135197	0.767728	0.117422	0.720828	-0.0660955	0.0174703	SLC30A7;ATP6V0B;ATP6V1G1;SLC31A1;LMTK2;SLC30A1;SLC39A14;SLC39A9;FTH1;ATP6V1B2;SLC39A7;FKBP4;ATP6V0D1;ATP6V1E1;ATP6V1F;PICALM
475	cellular_response_to_molecule_of_bacterial_origin_(GO:0071219)	18/116	0.136643	0.774912	0.115161	0.712369	-0.234957	0.0599152	CXCL8;FZD5;RIPK2;TNFAIP3;NR1D1;TICAM1;ASS1;CDC73;NFKB1;RELA;MTDH;NFKBIA;MAPK9;IL6;TNIP2;TRAF6;PAF1;CACTIN
459	regulation_of_establishment_of_protein_localization_(GO:0070201)	60/442	0.137397	0.778159	0.0752037	0.583788	-0.559812	0.140414	ACHE;CDKN1A;DYRK2;HSP90AB1;GDI1;YWHAB;CIB1;CASP8;CNST;XPO4;KIF5B;CHP1;TRIM27;YWHAG;KPNA1;RHBDF1;RSAD2;SPHK1;GOLPH3L;PPP2R5A;TRAF2;RANGAP1;DYNLL2;SIRT1;UHMK1;CREB3;PPM1A;DNAJC1;PPM1B;HAX1;VAMP7;TRAF6;RBCK1;TP53;RBM22;PSMD10;PRKCZ;HDAC6;NKD2;DPH3;PMAIP1;SFN;DMAP1;ATG5;NDFIP1;BTN2A2;PDE2A;SORBS1;MTOR;DNAJA1;NFKBIA;CYLD;IL6;DAB2;GOLPH3;NMT1;CREBRF;NFKBIE;ZPR1;BCL2L1
507	regulation_of_glucose_metabolic_process_(GO:0010906)	15/94	0.138345	0.78224	0.121659	0.736647	-0.0314006	0.00771179	RANBP2;PFKFB2;DYRK2;GFPT1;SORBS1;NR1D1;SIRT1;MTOR;DUSP12;IL6;PPP1R3D;SESN2;WDR5;PMAIP1;PHLDA2
461	regulation_of_cytokine_production_(GO:0001817)	65/482	0.138507	0.78224	0.0727447	0.569877	-0.513987	0.126232	CD83;DDX3X;UBE2D3;OTUD7B;HSPB1;TNFAIP3;IFIH1;KAT5;TRIM27;RAC1;IL6R;MB21D1;MAP2K3;RSAD2;RIPK2;SPHK1;MUL1;TRAF2;TICAM1;ATG12;ADAM17;PPM1B;TRAF3;IRF1;TRAF6;MAPKAPK2;TAX1BP1;IRF5;ARHGEF2;IL6ST;CACTIN;CEBPB;TMF1;CEBPG;GATA6;ZC3HAV1;BCL10;PRKCZ;RELA;HSPD1;MAPK9;UBB;HSF1;DHX36;UBC;POLR2E;HMOX1;FADD;POLR2K;ATG5;PRNP;AKIRIN2;NDFIP1;FZD5;BTN2A2;ISG15;NFKB1;NFKB2;NFKBIA;CYLD;IL6;POLR3D;PIN1;ASB1;NFKBIB
3909	negative_regulation_of_phosphatase_activity_(GO:0010923)	11/65	0.138844	0.78224	0.130446	0.753335	0.286179	-0.0702839	BAG4;CSRNP2;CNST;NIFK;PPP1R35;TIPRL;CRY2;GPATCH2;CD2BP2;CHP1;MPHOSPH10
3974	regulation_of_epidermal_cell_differentiation_(GO:0045604)	7/37	0.139028	0.78224	0.141987	0.786193	1.13444	-0.278611	GAL;MSX2;KDF1;MAFF;SFN;SRSF6;EZH2
3978	cellular_metabolic_compound_salvage_(GO:0043094)	7/37	0.139028	0.78224	0.141987	0.786193	1.1805	-0.289924	EIF2B4;DGUOK;EIF2B2;PNP;GOT1;UPP1;ENOPH1
3940	response_to_gamma_radiation_(GO:0010332)	8/44	0.140822	0.79026	0.140194	0.785711	0.775334	-0.182509	TIGAR;WRN;MYC;LIG4;BAK1;SOD2;TP53;BCL2L1
3947	amide_biosynthetic_process_(GO:0043604)	8/44	0.140822	0.79026	0.140194	0.785711	0.818617	-0.192697	CEBPA;MRPS26;SAMD8;GSS;ASNS;SGMS2;GCLM;ASS1
4025	regulation_of_cell_aging_(GO:0090342)	5/24	0.145116	0.81012	0.155345	0.820111	2.81191	-0.592112	RSL1D1;SIRT1;MARCH5;TP53;ARNTL
4030	positive_regulation_of_substrate_adhesion-dependent_cell_spreading_(GO:1900026)	5/24	0.145116	0.81012	0.155345	0.820111	2.88951	-0.608454	NET1;DAB2;CIB1;RAC1;CALR
4033	cofactor_transport_(GO:0051181)	5/24	0.145116	0.81012	0.155345	0.820111	2.89893	-0.610437	SLC48A1;SLC33A1;FLVCR1;SLC25A32;SLC19A2
4041	vesicle_fusion_(GO:0006906)	5/24	0.145116	0.81012	0.155345	0.820111	3.04675	-0.641563	VAMP7;USO1;STX5;NKD2;BET1
3898	regulation_of_transcription_factor_import_into_nucleus_(GO:0042990)	12/73	0.147306	0.818603	0.134886	0.766975	0.180787	-0.0361857	NFKBIA;PSMD10;CYLD;PPM1A;CREB3;PPM1B;DYRK2;SPHK1;DMAP1;RBCK1;NFKBIE;MTOR
3901	negative_regulation_of_transforming_growth_factor_beta_receptor_signaling_pathway_(GO:0030512)	12/73	0.147306	0.818603	0.134886	0.766975	0.226654	-0.0453663	PPP1R15A;PPM1A;ADAM17;HSPA5;UBB;UBC;PIN1;STRAP;MTMR4;LEMD3;TP53;SIRT1
508	microtubule-based_transport_(GO:0010970)	15/95	0.147398	0.818603	0.128665	0.753335	-0.0320155	0.00640812	RAB1A;MAP1S;SSNA1;AP3D1;PRKCZ;IFT52;RHOT2;KLC2;KIF3A;KIF5B;MAP1B;BLOC1S2;COPG1;RAB6A;NDEL1
509	regulation_of_cytokine-mediated_signaling_pathway_(GO:0001959)	15/95	0.147398	0.818603	0.128665	0.753335	-0.00771863	0.00154493	PTPN1;HSP90AB1;IFNGR1;RIPK2;SPHK1;MUL1;TYK2;HIPK1;SOCS1;SHARPIN;DNAJA3;FADD;IL6ST;CACTIN;JAK1
495	cellular_response_to_lipopolysaccharide_(GO:0071222)	17/110	0.148625	0.824169	0.125914	0.751805	-0.145047	0.0280491	CXCL8;RIPK2;TNFAIP3;NR1D1;TICAM1;ASS1;CDC73;NFKB1;RELA;MTDH;NFKBIA;MAPK9;IL6;TNIP2;TRAF6;PAF1;CACTIN
468	mitotic_nuclear_division_(GO:0007067)	34/240	0.148784	0.824169	0.103251	0.692182	-0.365418	0.0706643	TNKS;CETN2;MIS12;NOLC1;SMC3;CDC20;VCPIP1;E4F1;FAM83D;MISP;NUDC;UBE2I;FBXW5;BOD1;NSUN2;KLHL21;HAUS3;CDC6;CDK11B;HAUS2;KLHL42;KLHL9;MAD2L2;DYNC1LI1;SNX18;MIS18A;LATS2;PAPD5;ZW10;JTB;ARHGEF2;MAPRE1;MAPRE2;ARL8A
3995	2--deoxyribonucleotide_metabolic_process_(GO:0009394)	6/31	0.151456	0.827142	0.156266	0.820111	1.83563	-0.348362	NT5C;DGUOK;GUK1;TDG;TBPL1;CCNO
3996	membrane_protein_proteolysis_(GO:0033619)	6/31	0.151456	0.827142	0.156266	0.820111	1.85025	-0.351137	NGFR;ADAM17;TRAF6;SPPL2A;NFKB1;RELA
3998	inactivation_of_MAPK_activity_(GO:0000188)	6/31	0.151456	0.827142	0.156266	0.820111	1.90621	-0.361757	PGS1;DUSP2;RGS3;GPS1;DUSP8;DUSP14
3999	nuclear-transcribed_mRNA_catabolic_process,_exonucleolytic_(GO:0000291)	6/31	0.151456	0.827142	0.156266	0.820111	1.91884	-0.364154	EXOSC6;DIS3;EXOSC8;LSM4;EXOSC1;PATL1
3914	positive_regulation_of_osteoblast_differentiation_(GO:0045669)	10/59	0.152156	0.827142	0.14373	0.794119	0.447687	-0.0849613	CEBPA;IL6;CEBPB;JUND;ATP6AP1;MSX2;GNAS;SUCO;IL6ST;IL6R
493	positive_regulation_of_leukocyte_differentiation_(GO:1902107)	18/118	0.152955	0.827142	0.127442	0.753335	-0.157987	0.0299824	KLF10;JUN;CD83;ATP6AP1;CSF1;RIPK2;LIF;AP3D1;NKAP;PRKCZ;IL6;HAX1;PNP;CASP8;IL7;TRAF6;GNAS;FADD
3923	regulation_of_DNA_recombination_(GO:0000018)	9/52	0.153833	0.827142	0.147899	0.81193	0.611914	-0.116128	PPP4C;NDFIP1;UBE2B;FIGNL1;ALYREF;TERF2IP;SIRT6;MLH1;KPNA1
3924	positive_regulation_of_proteasomal_ubiquitin-dependent_protein_catabolic_process_(GO:0032436)	9/52	0.153833	0.827142	0.147899	0.81193	0.613672	-0.116462	DNAJB2;PSMD10;DAB2;VCP;PLK2;ZFAND2A;RCHY1;FBXO22;NKD2
477	regulation_of_protein_localization_to_nucleus_(GO:1900180)	23/156	0.153898	0.827142	0.120283	0.730377	-0.305387	0.0579559	PSMD10;CDKN1A;HSP90AB1;DYRK2;SPHK1;PDE2A;LIF;OTUD7B;SIRT1;MTOR;NFKBIA;CREB3;CYLD;PPM1A;DAB2;IL6;PPM1B;CHP1;DMAP1;RBCK1;NFKBIE;KPNA1;ZPR1
478	regulation_of_myeloid_cell_differentiation_(GO:0045637)	23/156	0.153898	0.827142	0.120283	0.730377	-0.280187	0.0531733	KLF10;JUN;NDFIP1;ATP6AP1;CSF1;TFE3;LIF;ISG15;CIB1;FOXO3;CDC73;RNF41;NFKBIA;MAFB;HAX1;CASP8;MYC;TRAF6;GNAS;PAF1;FAS;FADD;SMAP1
3968	regulation_of_cilium_assembly_(GO:1902017)	7/38	0.15413	0.827142	0.154645	0.820111	1.27728	-0.2424	USP6NL;ATG3;TBC1D30;EVI5L;TBC1D22B;TBC1D15;ATG5
3969	amino_sugar_metabolic_process_(GO:0006040)	7/38	0.15413	0.827142	0.154645	0.820111	1.28451	-0.243772	DPAGT1;GNPDA1;GFPT1;PGM3;UAP1;MGAT1;CTBS
3933	regulation_of_cellular_response_to_insulin_stimulus_(GO:1900076)	8/45	0.15465	0.827142	0.151652	0.820111	0.796214	-0.151104	OSBPL8;NGFR;PTPN1;SOCS1;ADIPOR1;SIRT1;PRKCZ;RELA
3934	regulation_of_extrinsic_apoptotic_signaling_pathway_via_death_domain_receptors_(GO:1902041)	8/45	0.15465	0.827142	0.151652	0.820111	0.808823	-0.153497	LGALS3;FEM1B;PEA15;PMAIP1;HMOX1;TNFAIP3;ARHGEF2;FADD
3936	regulation_of_interleukin-2_production_(GO:0032663)	8/45	0.15465	0.827142	0.151652	0.820111	0.818827	-0.155396	PRNP;CD83;KAT5;RIPK2;TRAF6;TNFAIP3;TRAF2;TRIM27
3938	membrane_docking_(GO:0022406)	8/45	0.15465	0.827142	0.151652	0.820111	0.857799	-0.162792	PEX16;SCFD1;USO1;CHP1;YKT6;ZNF14;PEX13;STX1A
4081	positive_regulation_of_response_to_extracellular_stimulus_(GO:0032106)	4/18	0.154716	0.827142	0.169093	0.856033	4.74603	-0.900694	SNW1;SUPT5H;SIRT1;SQSTM1
4083	positive_regulation_of_response_to_nutrient_levels_(GO:0032109)	4/18	0.154716	0.827142	0.169093	0.856033	4.76361	-0.90403	SNW1;SUPT5H;SIRT1;SQSTM1
4085	regulation_of_receptor_recycling_(GO:0001919)	4/18	0.154716	0.827142	0.169093	0.856033	4.83547	-0.917668	ACHE;DAB2;AP1AR;OPTN
4088	protein_K48-linked_deubiquitination_(GO:0071108)	4/18	0.154716	0.827142	0.169093	0.856033	4.92935	-0.935484	USP8;VCPIP1;OTUD7B;TNFAIP3
4089	negative_regulation_of_fatty_acid_metabolic_process_(GO:0045922)	4/18	0.154716	0.827142	0.169093	0.856033	4.9422	-0.937923	ACADVL;INSIG1;TRIB3;SIRT1
4091	intrinsic_apoptotic_signaling_pathway_in_response_to_oxidative_stress_(GO:0008631)	4/18	0.154716	0.827142	0.169093	0.856033	5.0222	-0.953105	CASP3;ZNF622;RNF7;SOD2
4092	viral_genome_replication_(GO:0019079)	4/18	0.154716	0.827142	0.169093	0.856033	5.0361	-0.955743	SMARCB1;HTATSF1;SUPT5H;ATG5
4094	non-recombinational_repair_(GO:0000726)	4/18	0.154716	0.827142	0.169093	0.856033	5.08855	-0.965696	PSMD14;LIG4;PRPF19;MLH1
4095	negative_regulation_of_antigen_receptor-mediated_signaling_pathway_(GO:0050858)	4/18	0.154716	0.827142	0.169093	0.856033	5.10328	-0.968493	LGALS3;PRNP;PAWR;CBLB
4096	double-strand_break_repair_via_nonhomologous_end_joining_(GO:0006303)	4/18	0.154716	0.827142	0.169093	0.856033	5.14326	-0.976079	PSMD14;LIG4;PRPF19;MLH1
4097	regulation_of_mRNA_3--end_processing_(GO:0031440)	4/18	0.154716	0.827142	0.169093	0.856033	5.20943	-0.988637	BTG2;PAF1;CPEB3;CDC73
4098	positive_regulation_of_G1/S_transition_of_mitotic_cell_cycle_(GO:1900087)	4/18	0.154716	0.827142	0.169093	0.856033	5.22988	-0.992519	LSM10;DDX3X;CDC6;PLRG1
479	regulation_of_binding_(GO:0051098)	31/218	0.156531	0.835807	0.111789	0.699452	-0.285098	0.0511343	LRPAP1;HSP90AB1;TNKS;CEBPG;HERPUD1;BTAF1;BTBD1;TDG;DPH3;HABP4;HMOX1;BAK1;BRD4;SPAG9;JUN;ACD;MSX2;ANXA2;EIF2AK3;EDF1;TRAF2;TICAM1;NFKBIA;MAD2L2;DAB2;TRAF4;TRAF6;ERCC2;TRIB3;AIDA;MAPRE1
500	cellular_response_to_radiation_(GO:0071478)	19/126	0.156838	0.836407	0.12865	0.753335	-0.117268	0.0209489	CDKN1A;GADD45A;ACTR5;HUS1;INO80;SIRT1;RHOB;NET1;MAPK9;WRN;HIST3H2A;MYC;FIGNL1;CRY2;NMT1;CRY1;BAK1;TP53;BCL2L1
490	glucose_metabolic_process_(GO:0006006)	22/149	0.158596	0.839403	0.125166	0.748381	-0.196933	0.0344759	PFKFB2;G6PD;CRTC2;GOT1;DCXR;GOT2;AKR1A1;TALDO1;PGD;RPIA;SERP1;UGP2;UBB;FABP5;UBC;CRY1;PGM2;TKT;GYG1;ATF3;PCK2;ATF4
4125	regulation_of_corticosteroid_hormone_secretion_(GO:2000846)	3/12	0.160697	0.839403	0.181607	0.885952	8.59584	-1.50482	GAL;CRY2;CRY1
4126	T_cell_lineage_commitment_(GO:0002360)	3/12	0.160697	0.839403	0.181607	0.885952	8.80942	-1.54221	IL6;IL7;TP53
4129	regulation_of_nucleobase-containing_compound_transport_(GO:0032239)	3/12	0.160697	0.839403	0.181607	0.885952	8.96267	-1.56904	NUP153;IWS1;NUDT4
4130	regulation_of_immunoglobulin_secretion_(GO:0051023)	3/12	0.160697	0.839403	0.181607	0.885952	9.01123	-1.57754	IL6;TRAF6;TRAF2
4134	positive_regulation_of_histone_deacetylation_(GO:0031065)	3/12	0.160697	0.839403	0.181607	0.885952	9.30243	-1.62852	LPIN1;TP53;VEGFA
4135	positive_regulation_of_type_2_immune_response_(GO:0002830)	3/12	0.160697	0.839403	0.181607	0.885952	9.39825	-1.6453	IL6;RSAD2;PRKCZ
4136	neutrophil_mediated_immunity_(GO:0002446)	3/12	0.160697	0.839403	0.181607	0.885952	9.41865	-1.64887	IL6;ADAM17;IL6R
4138	regulation_of_monocyte_differentiation_(GO:0045655)	3/12	0.160697	0.839403	0.181607	0.885952	9.48999	-1.66136	JUN;CSF1;MYC
4139	regulation_of_sequestering_of_triglyceride_(GO:0010889)	3/12	0.160697	0.839403	0.181607	0.885952	9.77141	-1.71062	OSBPL8;OSBPL11;PNPLA2
4140	cerebellar_Purkinje_cell_layer_development_(GO:0021680)	3/12	0.160697	0.839403	0.181607	0.885952	9.81313	-1.71793	HSPA5;UQCRQ;AARS
4141	ribosome_assembly_(GO:0042255)	3/12	0.160697	0.839403	0.181607	0.885952	9.97961	-1.74707	DDX3X;BMS1;SBDS
4145	cellular_copper_ion_homeostasis_(GO:0006878)	3/12	0.160697	0.839403	0.181607	0.885952	10.1624	-1.77907	PRNP;MT2A;SLC31A1
4151	ubiquinone_metabolic_process_(GO:0006743)	3/12	0.160697	0.839403	0.181607	0.885952	10.5165	-1.84107	COQ4;UBIAD1;HMGCR
4152	respiratory_system_process_(GO:0003016)	3/12	0.160697	0.839403	0.181607	0.885952	10.6543	-1.86518	ZFAND5;STK40;KDM6A
4155	histone_H2A_acetylation_(GO:0043968)	3/12	0.160697	0.839403	0.181607	0.885952	11.1367	-1.94964	MORF4L1;MEAF6;DMAP1
3891	cellular_response_to_tumor_necrosis_factor_(GO:0071356)	14/89	0.16092	0.839403	0.141176	0.786193	0.140604	-0.0246148	CXCL8;ZFAND6;TRAF2;CIB1;YBX3;SIRT1;ASS1;RELA;EDA2R;MAPK9;BAG4;TRAF3;ARHGEF2;CACTIN
3895	stress-activated_MAPK_cascade_(GO:0051403)	14/89	0.16092	0.839403	0.141176	0.786193	0.185889	-0.0325425	MAP2K3;MAP2K4;JUN;MAP2K2;RIPK2;SH2D3A;GPS1;CRKL;MAPK9;UBB;RB1CC1;TRAF6;UBC;MAPKAPK2
3883	cytoskeleton-dependent_intracellular_transport_(GO:0030705)	16/104	0.161829	0.843121	0.137817	0.779513	0.0513716	-0.00876628	RAB1A;MYO10;MAP1S;SSNA1;AP3D1;PRKCZ;IFT52;RHOT2;KLC2;KIF3A;KIF5B;MAP1B;BLOC1S2;COPG1;RAB6A;NDEL1
481	regulation_of_intracellular_protein_transport_(GO:0033157)	31/219	0.162811	0.847207	0.116065	0.714872	-0.298348	0.0494691	PSMD10;CDKN1A;DYRK2;HSP90AB1;GDI1;CIB1;CNST;XPO4;CHP1;SFN;DMAP1;KPNA1;SPHK1;PDE2A;RANGAP1;SIRT1;MTOR;UHMK1;NFKBIA;CREB3;PPM1A;CYLD;PPM1B;IL6;DAB2;HAX1;VAMP7;RBCK1;NFKBIE;ZPR1;RBM22
480	neurotrophin_TRK_receptor_signaling_pathway_(GO:0048011)	38/274	0.164442	0.852635	0.109369	0.695067	-0.311219	0.0496158	CDKN1A;RALA;PRDM4;YWHAB;CLTA;FOXO3;RELA;RTN4;CRKL;SMPD2;UBB;PRKAR2A;ARHGDIA;CASP3;UBC;RAC1;NGFR;MAP2K2;RIPK2;FRS2;VAV1;NFKB1;MTOR;NFKBIA;NET1;RIT1;ADAM17;AGO3;TRAF6;DDIT4;RPS6KB2;MAPKAPK2;RAPGEF1;TRIB3;ARHGEF2;CRK;SQSTM1;HBEGF
4012	positive_regulation_of_establishment_of_protein_localization_to_plasma_membrane_(GO:0090004)	5/25	0.164847	0.852635	0.172162	0.861414	2.95313	-0.470799	CNST;KIF5B;CIB1;SORBS1;NKD2
4013	regulation_of_T_cell_receptor_signaling_pathway_(GO:0050856)	5/25	0.164847	0.852635	0.172162	0.861414	2.96465	-0.472637	PRNP;LGALS3;PAWR;CBLB;BCL10
4016	regulation_of_microtubule_depolymerization_(GO:0031114)	5/25	0.164847	0.852635	0.172162	0.861414	3.02553	-0.482342	MID1IP1;SBDS;CIB1;ARHGEF2;HDAC6
4019	folic_acid-containing_compound_metabolic_process_(GO:0006760)	5/25	0.164847	0.852635	0.172162	0.861414	3.13351	-0.499556	MTRR;MTHFD1L;GCH1;MTHFD2;SLC25A32
3919	regulation_of_intracellular_steroid_hormone_receptor_signaling_pathway_(GO:0033143)	9/53	0.16714	0.861389	0.158749	0.829086	0.741036	-0.11057	DAB2;UBE2I;RNF14;CRY2;CRY1;CALR;SIRT1;HDAC6;ARNTL
3922	cellular_component_disassembly_involved_in_execution_phase_of_apoptosis_(GO:0006921)	9/53	0.16714	0.861389	0.158749	0.829086	0.755926	-0.112791	TJP1;BCAP31;OCLN;H1F0;CASP8;SHARPIN;CASP3;KPNA1;DEDD2
485	regulation_of_cell_growth_(GO:0001558)	44/322	0.168321	0.861389	0.10593	0.695067	-0.273402	0.0407943	PSMD10;CDKN1A;DDX3X;SERPINE2;JADE1;NOL8;DERL2;CIB1;ADIPOR1;CDKN2AIP;RTN4;SLC9A1;SOCS2;DNAJB2;ADNP2;SH3BP4;SFN;EXTL3;NDEL1;TSPYL2;WDR36;TNFRSF12A;CSNK2A1;SPHK1;LIMK1;MUL1;INO80;CDK11B;SIRT1;VEGFA;NET1;MAD2L2;SUPV3L1;CREB3;DNAJC2;MMP14;ADAM17;GAL;ZNF639;MAP1B;SGK1;TP53;EBAG9;HBEGF
503	regulation_of_proteasomal_protein_catabolic_process_(GO:0061136)	20/135	0.168549	0.861389	0.135661	0.770273	-0.104985	0.0156648	PSMD10;RHBDF1;USP14;VCP;TMF1;UBXN1;HSP90AB1;PSMD14;PLK2;ZFAND2A;RAD23A;CDC6;RCHY1;FBXO22;NKD2;CDC20;DNAJB2;MAD2L2;DAB2;PSME3
3977	regulation_of_T_cell_apoptotic_process_(GO:0070232)	6/32	0.168983	0.861389	0.171008	0.859647	1.9428	-0.289885	LGALS3;PRELID1;CASP8;TSC22D3;FADD;TP53
3982	negative_regulation_of_intracellular_steroid_hormone_receptor_signaling_pathway_(GO:0033144)	6/32	0.168983	0.861389	0.171008	0.859647	1.98181	-0.295705	DAB2;CRY2;CRY1;CALR;SIRT1;ARNTL
3987	histone_ubiquitination_(GO:0016574)	6/32	0.168983	0.861389	0.171008	0.859647	2.04429	-0.305027	RNF168;UBE2B;RING1;PAF1;PCGF1;CDC73
3989	serine_family_amino_acid_metabolic_process_(GO:0009069)	6/32	0.168983	0.861389	0.171008	0.859647	2.07189	-0.309146	PSAT1;CBS;PHGDH;GCLM;SEPHS2;GCAT
3990	Golgi_to_plasma_membrane_transport_(GO:0006893)	6/32	0.168983	0.861389	0.171008	0.859647	2.12351	-0.316848	RAB10;GOLPH3;GOLGA4;VAMP7;GOLGA7;OPTN
3931	positive_regulation_of_smooth_muscle_cell_proliferation_(GO:0048661)	8/46	0.169096	0.861389	0.163544	0.848965	0.926852	-0.138295	JUN;IL6;TRAF6;HMOX1;HMGCR;IL6R;HBEGF;VEGFA
3935	pigment_biosynthetic_process_(GO:0046148)	8/46	0.169096	0.861389	0.163544	0.848965	1.03019	-0.153714	SLC25A38;PRPS1;ALAS1;SLC25A39;FECH;HMBS;AP3D1;NFE2L1
3937	regulation_of_TOR_signaling_(GO:0032006)	8/46	0.169096	0.861389	0.163544	0.848965	1.0516	-0.156909	GOLPH3;RRAGA;RHEB;DDIT4;SH3BP4;LAMTOR2;SIRT1;ARNTL
3905	nuclear_import_(GO:0051170)	12/75	0.169268	0.861389	0.152291	0.820111	0.423129	-0.063135	RANBP2;PDIA3;JUN;TGS1;CRY2;TXNIP;CBLB;KPNA4;NUP153;KPNA5;TNPO3;KPNA1
3948	negative_regulation_of_fat_cell_differentiation_(GO:0045599)	7/39	0.16995	0.861389	0.167802	0.856033	1.29426	-0.193116	IL6;MSX2;INSIG1;TRIB3;SOD2;SIRT1;ARNTL
3951	regulation_of_NF-kappaB_import_into_nucleus_(GO:0042345)	7/39	0.16995	0.861389	0.167802	0.856033	1.35935	-0.202828	NFKBIA;PSMD10;PPM1A;CYLD;PPM1B;SPHK1;RBCK1
3953	regulation_of_oxidative_stress-induced_cell_death_(GO:1903201)	7/39	0.16995	0.861389	0.167802	0.856033	1.36787	-0.2041	UBQLN1;HSPB1;P4HB;SOD2;SIRT1;HDAC6;ATF4
3956	phagosome_maturation_(GO:0090382)	7/39	0.16995	0.861389	0.167802	0.856033	1.49046	-0.222391	RAB32;ATP6V0B;ATP6V1G1;ATP6V1B2;ATP6V0D1;ATP6V1E1;ATP6V1F
484	response_to_inorganic_substance_(GO:0010035)	50/370	0.170462	0.862966	0.101855	0.685369	-0.278552	0.0410529	CLIC4;GDI1;TNFAIP3;MT2A;CASP8;BSG;LONP1;ANXA7;B2M;KDM6B;GPX4;HMGCS1;SPHK1;ENTPD6;ALG2;SLC30A1;CACYBP;TRAF2;SIRT1;RHOB;MTF1;PPIF;MT1F;TXNIP;OSER1;PPP1R15B;CEBPA;FECH;PEF1;RELA;HDAC6;PPP2CB;MAPK9;PRDX5;HMOX1;BAK1;PRNP;NQO1;JUN;JUND;GSS;KRT10;SOD2;ASS1;NFKB1;NET1;IL6;FAS;CALR;EZH2
487	purine_ribonucleoside_monophosphate_metabolic_process_(GO:0009167)	54/402	0.171196	0.865625	0.0989526	0.668982	-0.278684	0.0402151	DDX49;DDX3X;CETN2;EIF4A3;IDE;PSMD6;GUK1;KIF5B;LONP1;DHX16;TOR3A;UPF1;HSP90AA1;TAP1;DDX51;SUPV3L1;ATP6V1B2;VCP;DDX27;YTHDC2;DDX20;DDX21;ATP5I;ABCB8;HSPD1;WRN;KIF3A;ASNA1;DHX35;FIGNL1;DHX36;G3BP1;MOV10L1;ABCF2;ABCF3;ATP6V1F;ABCF1;ATAD1;SURF1;HSPA5;MYO10;ATP13A1;CHCHD10;INO80;GTF2H2;TOR1B;MLH1;PSMC5;CDK7;PSMC6;PSMC3;PSMC4;ERCC2;DHX29
504	regulation_of_protein_import_into_nucleus_(GO:0042306)	21/143	0.171544	0.865625	0.136203	0.771399	-0.0972472	0.0140331	PSMD10;CDKN1A;HSP90AB1;DYRK2;SPHK1;PDE2A;SIRT1;MTOR;NFKBIA;CYLD;PPM1A;CREB3;DAB2;PPM1B;IL6;CHP1;DMAP1;RBCK1;NFKBIE;KPNA1;ZPR1
489	response_to_nutrient_levels_(GO:0031667)	40/291	0.171593	0.865625	0.111937	0.699452	-0.256474	0.03701	CEBPA;MAX;HMGCR;BCL10;FBXO22;RRP8;AACS;RELA;HDAC6;WRN;PCSK1N;NUAK2;PMAIP1;HMOX1;UPP1;KLF10;NQO1;JUN;G6PD;HSPA5;HMGCS1;SPHK1;GSS;ASNS;SOD2;SIRT1;ASS1;ATG12;MTOR;GNPAT;IL6;DAP;VGF;DAD1;HAT1;ATG2A;TP53;SQSTM1;OPTN;CPEB4
492	purine_nucleoside_monophosphate_metabolic_process_(GO:0009126)	54/403	0.176045	0.887043	0.101827	0.685369	-0.274683	0.0329239	DDX49;DDX3X;CETN2;EIF4A3;IDE;PSMD6;GUK1;KIF5B;LONP1;DHX16;TOR3A;UPF1;HSP90AA1;TAP1;DDX51;SUPV3L1;ATP6V1B2;VCP;DDX27;YTHDC2;DDX20;DDX21;ATP5I;ABCB8;HSPD1;WRN;KIF3A;ASNA1;DHX35;FIGNL1;DHX36;G3BP1;MOV10L1;ABCF2;ABCF3;ATP6V1F;ABCF1;ATAD1;SURF1;HSPA5;MYO10;ATP13A1;CHCHD10;INO80;GTF2H2;TOR1B;MLH1;PSMC5;CDK7;PSMC6;PSMC3;PSMC4;ERCC2;DHX29
3913	ribonucleoprotein_complex_biogenesis_(GO:0022613)	10/61	0.17731	0.888286	0.16401	0.850355	0.70821	-0.0838957	LSG1;RPS16;TGS1;SBDS;SURF6;NOC4L;BRIX1;GNL2;RSL24D1;ABCF1
4020	regulation_of_macrophage_differentiation_(GO:0045649)	4/19	0.178775	0.888286	0.189656	0.895703	4.57921	-0.542461	CASP8;CSF1;LIF;FADD
4024	spinal_cord_development_(GO:0021510)	4/19	0.178775	0.888286	0.189656	0.895703	4.95417	-0.586878	BAG3;ERCC2;PHGDH;ZPR1
4029	regulation_of_hair_cycle_(GO:0042634)	4/19	0.178775	0.888286	0.189656	0.895703	5.12428	-0.60703	NGFR;GAL;MSX2;ARNTL
4031	acetyl-CoA_metabolic_process_(GO:0006084)	4/19	0.178775	0.888286	0.189656	0.895703	5.13956	-0.60884	ACSS2;MVK;DLST;MVD
4032	regulation_of_water_loss_via_skin_(GO:0033561)	4/19	0.178775	0.888286	0.189656	0.895703	5.15188	-0.6103	GAK;KDF1;SFN;CLDN1
4035	regulation_of_lipopolysaccharide-mediated_signaling_pathway_(GO:0031664)	4/19	0.178775	0.888286	0.189656	0.895703	5.22912	-0.61945	TRIM5;TRAF6;TNFAIP3;CACTIN
4036	deoxyribose_phosphate_catabolic_process_(GO:0046386)	4/19	0.178775	0.888286	0.189656	0.895703	5.26272	-0.623431	NT5C;TDG;PGM2;CCNO
4037	rRNA_transcription_(GO:0009303)	4/19	0.178775	0.888286	0.189656	0.895703	5.27218	-0.624551	GTF3C3;NIFK;GTF3C5;TP53
4038	mitochondrion_morphogenesis_(GO:0070584)	4/19	0.178775	0.888286	0.189656	0.895703	5.36353	-0.635372	SUPV3L1;PANK2;POLDIP2;BCL2L1
4043	formation_of_translation_preinitiation_complex_(GO:0001731)	4/19	0.178775	0.888286	0.189656	0.895703	5.48913	-0.650251	EIF3M;EIF3I;EIF3G;EIF3F
4044	blastocyst_development_(GO:0001824)	4/19	0.178775	0.888286	0.189656	0.895703	5.53973	-0.656245	XAB2;PSMC3;DAD1;PSMC4
3882	plasma_membrane_organization_(GO:0007009)	18/121	0.179318	0.889957	0.147243	0.811444	0.07366	-0.0085874	ANXA2;ANK2;PRKCZ;NKD2;RAB10;GOLGA4;GOLPH3;BAG4;SERP1;VAMP7;BSG;FLOT1;TMED2;WHAMM;RAC1;GOLGA7;OPTN;CRB3
505	phospholipid_biosynthetic_process_(GO:0008654)	29/206	0.179996	0.89229	0.130417	0.753335	-0.106655	0.0121547	CDS1;IDI1;ACHE;DGKE;MVK;SAMD8;MTMR14;PIK3R4;SGMS2;MTMR4;MTMR6;PGS1;IMPA1;INPP5E;CDIPT;FDPS;PCYT2;PLA2G4C;GPCPD1;GNPAT;FABP5;PIGA;DOLPP1;PEMT;FAR1;SERINC1;MVD;LPIN1;PNPLA2
494	methylation_(GO:0032259)	37/269	0.181385	0.898137	0.121543	0.736647	-0.266806	0.0286637	BTG2;MTRR;TPMT;PRDM4;SMYD5;METTL2A;NOP2;WDR4;MAT2B;RRP8;TRMT112;RBBP5;TGS1;NTMT1;WDR5;DNMT3B;VCPKMT;DMAP1;TRMT44;RAB6A;MTA2;METTL18;CMTR2;KDM6A;NSUN4;NSUN2;PRMT3;TRMT1;FTSJ1;FTSJ3;METTL22;OCLN;GNAS;PEMT;ETF1;ZCCHC4;EZH2
3893	stress-activated_protein_kinase_signaling_cascade_(GO:0031098)	14/91	0.181704	0.898681	0.157309	0.824576	0.284752	-0.0304192	MAP2K3;MAP2K4;JUN;MAP2K2;SH2D3A;RIPK2;GPS1;CRKL;MAPK9;UBB;RB1CC1;TRAF6;UBC;MAPKAPK2
3975	positive_regulation_of_axon_extension_(GO:0045773)	5/26	0.185567	0.908367	0.189641	0.895703	2.99011	-0.287372	TNFRSF12A;MAP1B;LIMK1;VEGFA;NDEL1
3976	regulation_of_defense_response_to_virus_by_host_(GO:0050691)	5/26	0.185567	0.908367	0.189641	0.895703	3.00806	-0.289097	CREB3;MUL1;TNFAIP3;MICB;MB21D1
3981	positive_regulation_of_protein_localization_to_plasma_membrane_(GO:1903078)	5/26	0.185567	0.908367	0.189641	0.895703	3.07502	-0.295532	CNST;KIF5B;CIB1;SORBS1;NKD2
3983	phosphatidylcholine_biosynthetic_process_(GO:0006656)	5/26	0.185567	0.908367	0.189641	0.895703	3.09189	-0.297153	CDS1;ACHE;FABP5;PEMT;LPIN1
3984	positive_regulation_of_release_of_cytochrome_c_from_mitochondria_(GO:0090200)	5/26	0.185567	0.908367	0.189641	0.895703	3.10163	-0.298089	HRK;PPIF;PMAIP1;BAK1;TP53
3985	somatic_diversification_of_immunoglobulins_(GO:0016445)	5/26	0.185567	0.908367	0.189641	0.895703	3.13179	-0.300988	RNF168;EXOSC6;LIG4;MLH1;HSPD1
3986	hippo_signaling_(GO:0035329)	5/26	0.185567	0.908367	0.189641	0.895703	3.15418	-0.30314	TJP1;LATS2;YWHAB;CASP3;SAV1
3988	zinc_ion_transport_(GO:0006829)	5/26	0.185567	0.908367	0.189641	0.895703	3.18722	-0.306315	SLC30A7;SLC39A9;SLC30A1;SLC39A7;SLC39A14
3991	negative_regulation_of_response_to_biotic_stimulus_(GO:0002832)	5/26	0.185567	0.908367	0.189641	0.895703	3.33885	-0.320888	PPM1B;TNFAIP3;MUL1;CACTIN;MICB
3942	regulation_of_tyrosine_phosphorylation_of_Stat3_protein_(GO:0042516)	6/33	0.187307	0.912884	0.186299	0.895703	2.01229	-0.183412	IL6;SOCS1;ARL2BP;LIF;IL6ST;IL6R
3944	positive_regulation_of_DNA_binding_(GO:0043388)	6/33	0.187307	0.912884	0.186299	0.895703	2.04396	-0.186299	ACD;TRAF6;ERCC2;CEBPG;EDF1;BRD4
3945	positive_regulation_of_autophagy_(GO:0010508)	6/33	0.187307	0.912884	0.186299	0.895703	2.09216	-0.190692	SH3BP4;ATG4B;SUPT5H;SIRT1;SQSTM1;MTDH
502	neurotrophin_signaling_pathway_(GO:0038179)	38/278	0.188121	0.912884	0.124846	0.74751	-0.172985	0.0157669	RALA;CDKN1A;PRDM4;YWHAB;CLTA;FOXO3;RTN4;RELA;CRKL;SMPD2;UBB;CASP3;PRKAR2A;ARHGDIA;UBC;RAC1;NGFR;MAP2K2;RIPK2;FRS2;VAV1;NFKB1;MTOR;NET1;NFKBIA;RIT1;ADAM17;AGO3;TRAF6;DDIT4;MAPKAPK2;RPS6KB2;RAPGEF1;TRIB3;ARHGEF2;CRK;SQSTM1;HBEGF
3884	response_to_temperature_stimulus_(GO:0009266)	18/122	0.18859	0.912884	0.154205	0.820111	0.101082	-0.00921325	EIF2B4;NGFR;EIF2B3;EIF2B2;YBX3;VEGFA;DNAJA1;NFKBIA;IL6;PCSK1N;CASP8;VGF;DNAJA4;DNAJA3;FAM175B;HSF1;DNAJA2;MICB
3910	single-organism_membrane_fusion_(GO:0044801)	10/62	0.190566	0.912884	0.174644	0.869773	0.794181	-0.0723864	VCPIP1;VAMP7;USO1;BNIP1;STX5;MFN2;WIPI2;BAK1;BET1;NKD2
3890	regulation_of_response_to_biotic_stimulus_(GO:0002831)	16/107	0.191003	0.912884	0.160076	0.835003	0.208666	-0.019019	TNFAIP3;MUL1;ZC3HAV1;HSPD1;CREB3;PPM1B;TRAF3;TRIM5;TRAF6;RAC1;CACTIN;B2M;AP1M1;MICB;BIRC3;MB21D1
4059	regulation_of_chemokine_biosynthetic_process_(GO:0045073)	3/13	0.191593	0.912884	0.208044	0.937575	8.64153	-0.787641	IL6;HMOX1;TICAM1
4063	regulation_of_hair_follicle_development_(GO:0051797)	3/13	0.191593	0.912884	0.208044	0.937575	8.86622	-0.80812	NGFR;GAL;MSX2
4065	negative_regulation_of_JAK-STAT_cascade_(GO:0046426)	3/13	0.191593	0.912884	0.208044	0.937575	8.98352	-0.818812	SOCS2;SOCS1;HGS
4067	amino_sugar_catabolic_process_(GO:0046348)	3/13	0.191593	0.912884	0.208044	0.937575	9.1055	-0.82993	GNPDA1;MGAT1;CTBS
4068	negative_regulation_of_DNA_damage_response,_signal_transduction_by_p53_class_mediator_(GO:0043518)	3/13	0.191593	0.912884	0.208044	0.937575	9.10734	-0.830097	PSMD10;DYRK1A;SIRT1
4071	positive_regulation_of_translational_initiation_(GO:0045948)	3/13	0.191593	0.912884	0.208044	0.937575	9.25271	-0.843348	DDX3X;RPS6KB2;UHMK1
4073	hematopoietic_stem_cell_proliferation_(GO:0071425)	3/13	0.191593	0.912884	0.208044	0.937575	9.34753	-0.85199	SART3;ARIH2;NKAP
4075	mitochondrial_DNA_metabolic_process_(GO:0032042)	3/13	0.191593	0.912884	0.208044	0.937575	9.38303	-0.855226	DNAJA3;SESN2;LONP1
4076	white_fat_cell_differentiation_(GO:0050872)	3/13	0.191593	0.912884	0.208044	0.937575	9.53613	-0.86918	CEBPA;SIRT1;AACS
4077	positive_regulation_of_macroautophagy_(GO:0016239)	3/13	0.191593	0.912884	0.208044	0.937575	9.55248	-0.870671	SUPT5H;SQSTM1;SIRT1
4079	positive_regulation_of_muscle_cell_apoptotic_process_(GO:0010661)	3/13	0.191593	0.912884	0.208044	0.937575	9.77047	-0.890539	TIGAR;HMGCR;TP53
4080	negative_regulation_of_membrane_potential_(GO:0045837)	3/13	0.191593	0.912884	0.208044	0.937575	9.80824	-0.893982	HEBP2;PRELID1;PMAIP1
4084	negative_regulation_of_JUN_kinase_activity_(GO:0043508)	3/13	0.191593	0.912884	0.208044	0.937575	10.0264	-0.913862	DNAJA1;AIDA;HIPK3
4086	membrane_budding_(GO:0006900)	3/13	0.191593	0.912884	0.208044	0.937575	10.0934	-0.919972	GOLPH3;TMED10;ANXA2
4087	nitrogen_cycle_metabolic_process_(GO:0071941)	3/13	0.191593	0.912884	0.208044	0.937575	10.1917	-0.928935	CEBPA;ISCU;ASS1
4090	sphingomyelin_metabolic_process_(GO:0006684)	3/13	0.191593	0.912884	0.208044	0.937575	10.4376	-0.951346	SMPD2;SAMD8;SGMS2
4093	protein_complex_localization_(GO:0031503)	3/13	0.191593	0.912884	0.208044	0.937575	10.5763	-0.963992	DNMT3B;KLHL21;FKBP4
3896	interaction_with_host_(GO:0051701)	14/92	0.192563	0.916308	0.165723	0.856033	0.399927	-0.0349546	VPS18;ATP6V0B;ATP6V1G1;DERL1;TAP1;NUP153;RRAGA;ZNF639;ATP6V1B2;ATP6V0D1;ATP6V1E1;BCL2L1;SLC25A6;ATP6V1F
3903	regulation_of_defense_response_to_virus_(GO:0050688)	12/77	0.192738	0.916308	0.1708	0.859647	0.601889	-0.0526067	CREB3;PPM1B;TRAF3;TNFAIP3;MUL1;ZC3HAV1;RAC1;B2M;AP1M1;MICB;BIRC3;MB21D1
3904	positive_regulation_of_alpha-beta_T_cell_activation_(GO:0046635)	8/48	0.199705	0.947329	0.188554	0.895703	1.11787	-0.0604869	IL6;CD83;HSPH1;PNP;RIPK2;AP3D1;NKAP;PRKCZ
3906	regulation_of_protein_localization_to_plasma_membrane_(GO:1903076)	8/48	0.199705	0.947329	0.188554	0.895703	1.17705	-0.063689	DAB2;CNST;KIF5B;PPP2R5A;CIB1;SORBS1;BCL2L1;NKD2
3907	regulation_of_polysaccharide_metabolic_process_(GO:0032881)	7/41	0.203558	0.957013	0.195504	0.916265	1.51054	-0.0663709	DYRK2;PPP1R3D;GFPT1;SORBS1;PHLDA2;NFKB1;MTOR
3889	maintenance_of_protein_location_in_cell_(GO:0032507)	14/93	0.203719	0.957013	0.174362	0.869381	0.417283	-0.0183349	PSMD10;ANKRD13C;PDIA3;CIZ1;HSPA5;YWHAB;TOPORS;NFKBIA;CREB3;GOLPH3;ARL2BP;OS9;NFKBIE;TAF3
3954	regulation_of_anoikis_(GO:2000209)	4/20	0.203975	0.957013	0.210956	0.937575	4.7179	-0.207298	ANKRD13C;TLE1;BRMS1;BCL2L1
3957	execution_phase_of_apoptosis_(GO:0097194)	4/20	0.203975	0.957013	0.210956	0.937575	5.07032	-0.222783	CASP8;MAP1S;CASP3;BNIP1
3961	cellular_response_to_osmotic_stress_(GO:0071470)	4/20	0.203975	0.957013	0.210956	0.937575	5.18431	-0.227792	DDX3X;STK39;ARHGEF2;YBX3
3962	negative_regulation_of_response_to_extracellular_stimulus_(GO:0032105)	4/20	0.203975	0.957013	0.210956	0.937575	5.19908	-0.22844	TIGAR;CHMP4B;TP53;MTOR
3963	negative_regulation_of_response_to_nutrient_levels_(GO:0032108)	4/20	0.203975	0.957013	0.210956	0.937575	5.21552	-0.229163	TIGAR;CHMP4B;TP53;MTOR
3964	positive_regulation_of_cell_cycle_G1/S_phase_transition_(GO:1902808)	4/20	0.203975	0.957013	0.210956	0.937575	5.33703	-0.234502	LSM10;DDX3X;CDC6;PLRG1
3965	modulation_by_host_of_viral_transcription_(GO:0043921)	4/20	0.203975	0.957013	0.210956	0.937575	5.44808	-0.239381	JUN;SMARCB1;SNW1;ZNF639
3967	modulation_by_host_of_symbiont_transcription_(GO:0052472)	4/20	0.203975	0.957013	0.210956	0.937575	5.48672	-0.241079	JUN;SMARCB1;SNW1;ZNF639
3897	regulation_of_alpha-beta_T_cell_activation_(GO:0046634)	10/63	0.204245	0.957232	0.185591	0.895703	0.802403	-0.035073	IL6;CD83;HSPH1;PNP;RIPK2;IRF1;NKAP;AP3D1;CBLB;PRKCZ
3911	negative_regulation_of_muscle_organ_development_(GO:0048635)	6/34	0.206356	0.965544	0.202098	0.937575	2.11873	-0.0742907	IL6;TSC22D3;USP2;LUC7L;YBX3;SAV1
3916	positive_regulation_of_tyrosine_phosphorylation_of_Stat3_protein_(GO:0042517)	5/27	0.207167	0.965544	0.207718	0.937575	3.09112	-0.108386	IL6;ARL2BP;LIF;IL6ST;IL6R
3917	positive_regulation_of_cytokine_production_involved_in_immune_response_(GO:0002720)	5/27	0.207167	0.965544	0.207718	0.937575	3.10958	-0.109033	RSAD2;TRAF6;TRAF2;BCL10;PRKCZ
3918	regulation_of_NIK/NF-kappaB_signaling_(GO:1901222)	5/27	0.207167	0.965544	0.207718	0.937575	3.15075	-0.110477	TRAF4;TRAF6;TNFRSF10B;TRAF2;COPS8
3921	regulation_of_oxidative_stress-induced_intrinsic_apoptotic_signaling_pathway_(GO:1902175)	5/27	0.207167	0.965544	0.207718	0.937575	3.19904	-0.11217	UBQLN1;HSPB1;P4HB;SOD2;SIRT1
3879	regulation_of_response_to_DNA_damage_stimulus_(GO:2001020)	18/124	0.207823	0.965544	0.168655	0.856033	0.173905	-0.00609775	PSMD10;FEM1B;CEBPG;DYRK1A;SIRT6;SIRT1;RNF168;RINT1;PPP4C;MYC;FIGNL1;UIMC1;USP1;CRY1;PMAIP1;TERF2IP;BCL2L1;BRD4
3880	positive_regulation_of_DNA_metabolic_process_(GO:0051054)	18/124	0.207823	0.965544	0.168655	0.856033	0.177768	-0.00623319	MAP2K4;JUN;ACD;CIZ1;UBE2B;TNKS;CEBPG;CACYBP;INO80;SIRT1;RNF168;IL6;TNKS2;MYC;DHX36;UIMC1;RAC1;CALR
3887	protein_localization_to_nucleus_(GO:0034504)	15/101	0.208043	0.965544	0.175337	0.871204	0.372835	-0.013073	RANBP2;PDIA3;OSBPL8;JUN;CBLB;PLRG1;TOPORS;CNEP1R1;CRY2;TXNIP;KPNA4;KPNA5;CALR;TNPO3;KPNA1
3888	regulation_of_response_to_cytokine_stimulus_(GO:0060759)	15/101	0.208043	0.965544	0.175337	0.871204	0.376585	-0.0132045	PTPN1;HSP90AB1;IFNGR1;RIPK2;SPHK1;MUL1;TYK2;HIPK1;SOCS1;SHARPIN;DNAJA3;FADD;IL6ST;CACTIN;JAK1
3892	regulation_of_chemokine_production_(GO:0032642)	9/56	0.210063	0.973866	0.193469	0.90772	0.968597	-0.0256502	MAPK9;ADAM17;IL6;DDX3X;RIPK2;MUL1;HMOX1;TICAM1;IL6R
510	response_to_virus_(GO:0009615)	34/250	0.212263	0.983004	0.145896	0.805054	-0.0147812	0.000253376	CREBZF;RNASEL;DDX3X;ODC1;HSPB1;DDX21;ZC3HAV1;SLC1A5;RELA;IFIH1;TRIM5;DHX36;PMAIP1;BANF1;FADD;ABCF3;CCT5;MB21D1;RSAD2;IFNGR1;SLC52A2;ISG15;GTF2F1;TICAM1;DNAJC3;ISG20;IL6;POLR3D;IRF1;DDIT4;IRF5;CCDC130;XPR1;BCL2L1
3876	hexose_metabolic_process_(GO:0019318)	26/187	0.213767	0.988903	0.158601	0.829086	0.0540981	-0.000603661	PFKFB2;CRTC2;FUT1;POFUT2;SERP1;UGP2;UBB;UBC;PGM2;GYG1;PCK2;SLC35A2;G6PD;PMM1;GOT1;DCXR;GOT2;AKR1A1;TALDO1;PGD;RPIA;FABP5;CRY1;TKT;ATF3;ATF4
512	response_to_molecule_of_bacterial_origin_(GO:0002237)	33/243	0.218895	1	0.151779	0.820111	-0.0101327	3.33679e-12	CEBPB;CXCL8;TNFAIP3;BCL10;CDC73;RELA;MTDH;MAPK9;CASP8;HSF1;B2M;HNRNPA0;AKIRIN2;JUN;JUND;GCH1;FZD5;RIPK2;NR1D1;SOD2;TICAM1;ASS1;NFKB1;TJP1;NFKBIA;IL6;ADAM17;TNIP2;TRAF6;MAPKAPK2;PAF1;IRF5;CACTIN
525	DNA_catabolic_process_(GO:0006308)	15/102	0.219122	1	0.183853	0.895703	0.39564	-1.30288e-10	DCLRE1C;MAP1S;GTF2H2;ISG20;H1F0;CDK7;NEIL2;AIFM1;ALKBH1;TDG;CASP3;ERCC2;CYCS;CCNO;KPNA1
605	regulation_of_alpha-beta_T_cell_differentiation_(GO:0046637)	7/42	0.221243	1	0.209991	0.937575	1.49885	-4.93583e-10	IL6;CD83;PNP;RIPK2;AP3D1;NKAP;PRKCZ
613	negative_regulation_of_DNA_binding_(GO:0043392)	7/42	0.221243	1	0.209991	0.937575	1.57822	-5.19722e-10	NFKBIA;MAD2L2;JUN;MSX2;TNKS;HABP4;HMOX1
529	regulation_of_fat_cell_differentiation_(GO:0045598)	13/87	0.222637	1	0.191593	0.902919	0.469404	-1.54579e-10	CEBPA;CEBPB;MSX2;INSIG1;FNDC3B;NR1D1;SOD2;SIRT1;MEX3C;ARNTL;IL6;TRIB3;LPIN1
1375	regulation_of_tumor_necrosis_factor-mediated_signaling_pathway_(GO:0010803)	3/14	0.223801	1	0.235259	0.998977	7.4842	-2.46461e-09	SHARPIN;SPHK1;HIPK1
1611	positive_regulation_of_glycoprotein_metabolic_process_(GO:1903020)	3/14	0.223801	1	0.235259	0.998977	8.6487	-2.84809e-09	RAB1A;CHP1;PAWR
1661	outflow_tract_septum_morphogenesis_(GO:0003148)	3/14	0.223801	1	0.235259	0.998977	8.9026	-2.9317e-09	MSX2;GATA6;DVL3
1670	DNA_damage_response,_signal_transduction_by_p53_class_mediator_resulting_in_transcription_of_p21_class_mediator_(GO:0006978)	3/14	0.223801	1	0.235259	0.998977	8.93329	-2.94181e-09	RBM38;KAT5;TP53
1671	ectodermal_placode_formation_(GO:0060788)	3/14	0.223801	1	0.235259	0.998977	8.93369	-2.94194e-09	GNAS;FRS2;TBX3
1672	tricarboxylic_acid_metabolic_process_(GO:0072350)	3/14	0.223801	1	0.235259	0.998977	8.9375	-2.9432e-09	IDH1;ACO2;ASS1
1712	dopaminergic_neuron_differentiation_(GO:0071542)	3/14	0.223801	1	0.235259	0.998977	9.24142	-3.04328e-09	RAC1;LMX1B;VEGFA
1748	negative_regulation_of_DNA_recombination_(GO:0045910)	3/14	0.223801	1	0.235259	0.998977	9.38117	-3.0893e-09	NDFIP1;TERF2IP;MLH1
1757	regulation_of_cardiac_muscle_cell_apoptotic_process_(GO:0010665)	3/14	0.223801	1	0.235259	0.998977	9.41407	-3.10013e-09	TIGAR;HMGCR;TP53
1777	lipid_particle_organization_(GO:0034389)	3/14	0.223801	1	0.235259	0.998977	9.53618	-3.14035e-09	RAB18;RAB3GAP1;PNPLA2
1780	glycerol_ether_metabolic_process_(GO:0006662)	3/14	0.223801	1	0.235259	0.998977	9.54538	-3.14338e-09	PDIA3;GNPAT;FAR1
1869	nitric_oxide_biosynthetic_process_(GO:0006809)	3/14	0.223801	1	0.235259	0.998977	9.83236	-3.23788e-09	NQO1;SPR;GCH1
1891	histone_mRNA_catabolic_process_(GO:0071044)	3/14	0.223801	1	0.235259	0.998977	9.96866	-3.28276e-09	UPF1;ERI1;PAPD5
545	regulation_of_fatty_acid_metabolic_process_(GO:0019217)	11/72	0.225016	1	0.199088	0.931028	0.75385	-2.48249e-10	MAPK9;PDHX;ACADVL;PRKAB2;PDP2;MID1IP1;INSIG1;EIF2AK3;TRIB3;SIRT1;MTOR
567	regulation_of_viral_genome_replication_(GO:0045069)	9/57	0.225273	1	0.205714	0.937575	1.06401	-3.50389e-10	ISG20;RNASEL;CXCL8;RSAD2;YTHDC2;RAD23A;ISG15;PPIH;ZC3HAV1
574	regulation_of_DNA_repair_(GO:0006282)	9/57	0.225273	1	0.205714	0.937575	1.07868	-3.55218e-10	RNF168;PPP4C;FIGNL1;UIMC1;CEBPG;USP1;TERF2IP;SIRT6;SIRT1
511	positive_regulation_of_organelle_organization_(GO:0010638)	45/340	0.225999	1	0.14155	0.786193	-0.0313545	1.03253e-11	HRK;TNKS;WBP2;YWHAB;WASH2P;LMAN1;BAG4;CASP8;TNKS2;CFL2;DHX36;DNMT3B;PMAIP1;ZNF205;SFN;TRIM27;BAK1;WHAMM;RAC1;YWHAG;TMED9;UBE2B;ANXA2;MSX2;SURF4;LIMK1;LIF;NAP1L2;DSTN;MUL1;DYNLL2;MARCH5;SIRT1;MTOR;VEGFA;SNW1;HAX1;JMY;PPIF;NMT1;LPIN1;PAXBP1;TP53;ARHGEF5;RAB3GAP1
686	regulation_of_polysaccharide_biosynthetic_process_(GO:0032885)	6/35	0.226057	1	0.218362	0.962452	2.19846	-7.23972e-10	DYRK2;PPP1R3D;GFPT1;SORBS1;MTOR;NFKB1
692	negative_regulation_of_ERK1_and_ERK2_cascade_(GO:0070373)	6/35	0.226057	1	0.218362	0.962452	2.26175	-7.44812e-10	PGS1;PTPN1;CNKSR3;LIF;RAPGEF1;PIN1
697	regulation_of_glycogen_metabolic_process_(GO:0070873)	6/35	0.226057	1	0.218362	0.962452	2.31371	-7.61923e-10	DYRK2;PPP1R3D;GFPT1;SORBS1;PHLDA2;MTOR
515	cellular_carbohydrate_metabolic_process_(GO:0044262)	23/165	0.227108	1	0.173353	0.865356	0.15353	-5.05586e-11	PFKFB2;GOT1;IDH1;PTGES3;CSGALNACT2;NR1D1;MAT2B;PGD;EXT1;PPP1R2;ABHD10;UGP2;IMPA1;UBB;IMPAD1;PPP1R3D;INPP5E;UBC;PGM2;IL6ST;NANS;GYG1;STK40
513	cellular_amino_acid_metabolic_process_(GO:0006520)	55/421	0.228183	1	0.132387	0.754762	-0.00245295	8.07777e-13	CARS;PANK2;MTRR;VARS;EPRS;SPR;DNMT3B;PHGDH;ENOPH1;SEPHS2;G6PD;WARS;GPX4;GPT2;MARS2;SARS;MUT;GCAT;KARS;MTHFD2;GARS;BCAT1;ATF4;ODC1;DLST;TARS;MAT2B;PTS;MTHFD1L;CBS;LARS;AASDHPPT;YARS;EIF2B4;EIF2B2;GCH1;GOT1;IDH1;GSS;GFPT1;GOT2;ASNS;SOD2;ASS1;SLC6A6;OCLN;PSAT1;SERINC1;SLC25A32;IARS;P4HB;FARSA;GCLM;FARSB;AARS
797	cellular_senescence_(GO:0090398)	5/28	0.229533	1	0.226326	0.987414	3.19154	-1.051e-09	CDKN1A;CALR;TP53;TBX3;ARNTL
808	neutral_amino_acid_transport_(GO:0015804)	5/28	0.229533	1	0.226326	0.987414	3.30307	-1.08773e-09	SERINC1;SLC3A2;SLC1A4;SLC1A5;NFKBIE
822	regulation_of_alternative_mRNA_splicing,_via_spliceosome_(GO:0000381)	5/28	0.229533	1	0.226326	0.987414	3.43666	-1.13172e-09	RBM25;TRA2B;SAP18;RNPS1;SRSF6
996	positive_regulation_of_CD4-positive,_alpha-beta_T_cell_differentiation_(GO:0043372)	4/21	0.230128	1	0.232883	0.998977	4.86384	-1.6017e-09	IL6;CD83;RIPK2;PRKCZ
1026	protein_destabilization_(GO:0031648)	4/21	0.230128	1	0.232883	0.998977	5.13779	-1.69192e-09	MYLIP;SIRT1;CDC73;ISOC2
1032	negative_regulation_of_reactive_oxygen_species_metabolic_process_(GO:2000378)	4/21	0.230128	1	0.232883	0.998977	5.18953	-1.70896e-09	TIGAR;TP53;HDAC6;BIRC3
1056	chromatin_silencing_(GO:0006342)	4/21	0.230128	1	0.232883	0.998977	5.36643	-1.76721e-09	HAT1;DNMT3B;SIRT1;RRP8
1081	modulation_of_transcription_in_other_organism_involved_in_symbiotic_interaction_(GO:0052312)	4/21	0.230128	1	0.232883	0.998977	5.56277	-1.83187e-09	JUN;SMARCB1;SNW1;ZNF639
530	maintenance_of_location_in_cell_(GO:0051651)	15/103	0.230451	1	0.192569	0.904483	0.483525	-1.59229e-10	PSMD10;ANKRD13C;PDIA3;CIZ1;HSPA5;YWHAB;TOPORS;NFKBIA;CREB3;GOLPH3;ARL2BP;OS9;FTH1;NFKBIE;TAF3
543	regulation_of_organelle_assembly_(GO:1902115)	12/80	0.230506	1	0.200503	0.934591	0.723819	-2.3836e-10	USP6NL;ATXN2L;ATG3;PLK2;TBC1D30;CHMP4B;TRIM37;EVI5L;ARHGEF5;TBC1D15;TBC1D22B;ATG5
590	hexose_biosynthetic_process_(GO:0019319)	8/50	0.23235	1	0.21506	0.953772	1.37264	-4.52021e-10	CRTC2;PMM1;GOT1;GOT2;CRY1;ATF3;PCK2;ATF4
559	type_I_interferon_signaling_pathway_(GO:0060337)	10/65	0.232774	1	0.208373	0.937575	0.997987	-3.28645e-10	ISG20;PTPN1;RNASEL;SOCS1;IRF1;ISG15;IRF5;TYK2;IRF6;JAK1
560	cellular_response_to_type_I_interferon_(GO:0071357)	10/65	0.232774	1	0.208373	0.937575	1.00096	-3.29625e-10	ISG20;PTPN1;RNASEL;SOCS1;IRF1;ISG15;IRF5;TYK2;IRF6;JAK1
517	energy_reserve_metabolic_process_(GO:0006112)	22/158	0.234918	1	0.180936	0.885952	0.218515	-7.19589e-11	PRKAB2;PTGES3;GFPT1;TALDO1;NR1D1;PPP1R2;MARCKS;UGP2;UBB;MYC;PRKAR2A;GNB2;PPP1R3D;UBC;GNAS;PGM2;IL6ST;TKT;GYG1;STK40;STX1A;SLC25A6
519	circadian_rhythm_(GO:0007623)	18/127	0.23828	1	0.191605	0.902919	0.272306	-8.96726e-11	NGFR;JUN;JUND;GFPT1;DYRK1A;NR1D1;SIRT1;ARNTL;RELB;CIART;SETX;IL6;NFIL3;BHLHE40;CRY2;CRY1;FAS;ATF4
550	intracellular_steroid_hormone_receptor_signaling_pathway_(GO:0030518)	11/73	0.238804	1	0.210009	0.937575	0.852052	-2.80588e-10	DNAJA1;CDK7;DAXX;KAT5;MED30;RNF14;PTGES3;NCOA4;TAF7;CALR;FKBP4
627	regulation_of_establishment_of_protein_localization_to_plasma_membrane_(GO:0090003)	7/43	0.239444	1	0.224862	0.984028	1.69256	-5.57374e-10	CNST;KIF5B;PPP2R5A;CIB1;SORBS1;BCL2L1;NKD2
629	negative_regulation_of_DNA_replication_(GO:0008156)	7/43	0.239444	1	0.224862	0.984028	1.72196	-5.67057e-10	TSPYL2;ACD;HUS1;CDC6;SMC3;TP53;S100A11
581	positive_regulation_of_proteasomal_protein_catabolic_process_(GO:1901800)	9/58	0.24088	1	0.218264	0.962452	1.15484	-3.80299e-10	DNAJB2;PSMD10;DAB2;VCP;PLK2;ZFAND2A;RCHY1;FBXO22;NKD2
2686	cellular_response_to_nicotine_(GO:0071316)	2/8	0.241792	1	0.261492	1	18.3186	-6.03246e-09	NFKB1;RELA
2731	substrate-independent_telencephalic_tangential_migration_(GO:0021826)	2/8	0.241792	1	0.261492	1	18.6655	-6.1467e-09	CNTN2;RAC1
2744	substrate-independent_telencephalic_tangential_interneuron_migration_(GO:0021843)	2/8	0.241792	1	0.261492	1	18.8186	-6.19712e-09	CNTN2;RAC1
2776	response_to_inactivity_(GO:0014854)	2/8	0.241792	1	0.261492	1	19.2012	-6.32312e-09	MTMR4;FBXO32
2778	response_to_dietary_excess_(GO:0002021)	2/8	0.241792	1	0.261492	1	19.2265	-6.33146e-09	PCSK1N;VGF
2805	ovulation_from_ovarian_follicle_(GO:0001542)	2/8	0.241792	1	0.261492	1	19.5309	-6.43169e-09	FOXO3;SIRT1
2817	protein_localization_to_microtubule_(GO:0035372)	2/8	0.241792	1	0.261492	1	19.6565	-6.47306e-09	MAPRE1;MID2
2822	antigen_processing_and_presentation_via_MHC_class_Ib_(GO:0002475)	2/8	0.241792	1	0.261492	1	19.6968	-6.48634e-09	AP3D1;B2M
2827	positive_regulation_of_protein_homodimerization_activity_(GO:0090073)	2/8	0.241792	1	0.261492	1	19.7549	-6.50547e-09	TRAF4;TRAF2
2838	glucosamine-containing_compound_catabolic_process_(GO:1901072)	2/8	0.241792	1	0.261492	1	19.9023	-6.55399e-09	GNPDA1;CTBS
2850	low-density_lipoprotein_particle_clearance_(GO:0034383)	2/8	0.241792	1	0.261492	1	20.059	-6.60561e-09	EHD1;HMOX1
2860	nuclear_pore_complex_assembly_(GO:0051292)	2/8	0.241792	1	0.261492	1	20.175	-6.64379e-09	AHCTF1;NUP153
2873	regulation_of_NFAT_protein_import_into_nucleus_(GO:0051532)	2/8	0.241792	1	0.261492	1	20.5185	-6.75692e-09	DYRK2;MTOR
2893	positive_regulation_of_actin_filament_depolymerization_(GO:0030836)	2/8	0.241792	1	0.261492	1	20.8641	-6.87073e-09	CFL2;DSTN
2903	establishment_of_integrated_proviral_latency_(GO:0075713)	2/8	0.241792	1	0.261492	1	21.0724	-6.93933e-09	LIG4;BANF1
2909	negative_regulation_of_endoplasmic_reticulum_calcium_ion_concentration_(GO:0032471)	2/8	0.241792	1	0.261492	1	21.127	-6.95731e-09	BCAP31;BAK1
2920	glucocorticoid_receptor_signaling_pathway_(GO:0042921)	2/8	0.241792	1	0.261492	1	21.2385	-6.994e-09	PTGES3;CALR
2935	positive_regulation_of_cyclin-dependent_protein_serine/threonine_kinase_activity_involved_in_G1/S_transition_of_mitotic_cell_cycle_(GO:0031659)	2/8	0.241792	1	0.261492	1	21.4835	-7.07471e-09	ADAM17;PIM1
2938	cellular_response_to_exogenous_dsRNA_(GO:0071360)	2/8	0.241792	1	0.261492	1	21.5433	-7.0944e-09	MUL1;MB21D1
2944	interferon-gamma_secretion_(GO:0072643)	2/8	0.241792	1	0.261492	1	21.6625	-7.13363e-09	RNF19B;TRIM27
2954	sexual_reproduction_(GO:0019953)	2/8	0.241792	1	0.261492	1	21.7789	-7.17199e-09	VGF;EIF4H
2962	actin_filament_depolymerization_(GO:0030042)	2/8	0.241792	1	0.261492	1	21.8619	-7.19932e-09	CFL2;DSTN
2970	regulation_of_response_to_osmotic_stress_(GO:0047484)	2/8	0.241792	1	0.261492	1	21.9428	-7.22596e-09	ARHGEF2;YBX3
2974	cellular_hyperosmotic_response_(GO:0071474)	2/8	0.241792	1	0.261492	1	22.0017	-7.24533e-09	ARHGEF2;YBX3
2979	protein_neddylation_(GO:0045116)	2/8	0.241792	1	0.261492	1	22.128	-7.28695e-09	RNF7;UBE2M
2985	keratinocyte_development_(GO:0003334)	2/8	0.241792	1	0.261492	1	22.1822	-7.30479e-09	KDF1;SFN
2988	regulation_of_bile_acid_biosynthetic_process_(GO:0070857)	2/8	0.241792	1	0.261492	1	22.2377	-7.32305e-09	NR1D1;SIRT1
3003	negative_regulation_of_toll-like_receptor_4_signaling_pathway_(GO:0034144)	2/8	0.241792	1	0.261492	1	22.4942	-7.40754e-09	TNFAIP3;NR1D1
3006	negative_regulation_of_cAMP-mediated_signaling_(GO:0043951)	2/8	0.241792	1	0.261492	1	22.5596	-7.42905e-09	CDC34;UBE2B
3008	respiratory_tube_development_(GO:0030323)	2/8	0.241792	1	0.261492	1	22.5774	-7.43494e-09	TRAF4;HECA
3009	establishment_of_protein_localization_to_mitochondrial_membrane_(GO:0090151)	2/8	0.241792	1	0.261492	1	22.6205	-7.44914e-09	HSP90AA1;HSPA4
3010	muscle_organ_morphogenesis_(GO:0048644)	2/8	0.241792	1	0.261492	1	22.6993	-7.47508e-09	SERP1;LIF
3011	positive_regulation_of_vascular_permeability_(GO:0043117)	2/8	0.241792	1	0.261492	1	22.7136	-7.47978e-09	PDE2A;VEGFA
3014	base-excision_repair,_AP_site_formation_(GO:0006285)	2/8	0.241792	1	0.261492	1	22.7742	-7.49975e-09	TDG;CCNO
3016	growth_hormone_secretion_(GO:0030252)	2/8	0.241792	1	0.261492	1	22.8692	-7.53104e-09	RAB1A;CDK16
3017	autophagic_vacuole_fusion_(GO:0000046)	2/8	0.241792	1	0.261492	1	22.8782	-7.53397e-09	VAMP7;WIPI2
3037	cysteine_metabolic_process_(GO:0006534)	2/8	0.241792	1	0.261492	1	23.1592	-7.62651e-09	CBS;GCLM
3043	spermatid_nucleus_differentiation_(GO:0007289)	2/8	0.241792	1	0.261492	1	23.3156	-7.67804e-09	TMF1;TBPL1
3048	regulation_of_chromatin_binding_(GO:0035561)	2/8	0.241792	1	0.261492	1	23.361	-7.69297e-09	BTAF1;TDG
3053	response_to_methylmercury_(GO:0051597)	2/8	0.241792	1	0.261492	1	23.4824	-7.73294e-09	FECH;ANK2
3057	oligosaccharide_catabolic_process_(GO:0009313)	2/8	0.241792	1	0.261492	1	23.6375	-7.78402e-09	NEU1;CTBS
3061	homocysteine_metabolic_process_(GO:0050667)	2/8	0.241792	1	0.261492	1	23.6613	-7.79186e-09	CBS;MUT
3069	ether_lipid_metabolic_process_(GO:0046485)	2/8	0.241792	1	0.261492	1	23.8945	-7.86865e-09	GNPAT;FAR1
3076	folic_acid_transport_(GO:0015884)	2/8	0.241792	1	0.261492	1	24.0198	-7.90991e-09	SLC25A32;SLC19A2
3132	rRNA_catabolic_process_(GO:0016075)	2/8	0.241792	1	0.261492	1	26.0825	-8.5892e-09	DIS3;DEDD2
514	nitrogen_compound_transport_(GO:0071705)	60/464	0.241792	1	0.135825	0.770273	0.149518	-4.92374e-11	SLC48A1;AHCTF1;NXT1;SLC35B1;EIF4A3;PHAX;SLC7A11;SMG7;UBE2Q1;FLVCR1;EIF5A;UPF1;SEC13;PRKAB2;TAP1;DDX39A;GAL;VGF;SLC7A5P1;SRSF3;SRSF6;SRSF7;STX1A;SLC25A6;FYTTD1;SLBP;RAB1A;TNKS;POLDIP3;MRPL18;SLC3A2;SLC1A4;SLC1A5;IWS1;NXF1;U2AF2;SH3BP4;RAE1;SLC19A2;SLC35A2;RANBP2;CHTOP;SLC52A2;ALYREF;CADPS;EIF2AK3;UPF3B;NUP153;SLC6A6;IL6;XPOT;PQLC2;NUP35;TAF7;SLC25A32;RNPS1;SERINC1;BUD13;NFKBIE;CDK16
516	generation_of_precursor_metabolites_and_energy_(GO:0006091)	49/375	0.242826	1	0.147852	0.81193	0.172812	-5.69086e-11	PANK2;ACADVL;NDUFA12;FASTKD2;MYC;FDXR;PGM2;GYG1;PRKAB2;TALDO1;SDHB;COX7A2L;VGF;PPP1R3D;MTFR1;IL6ST;TKT;STK40;STX1A;SLC25A6;PFKFB2;CEBPA;NDUFB7;FECH;DLST;ATP5I;COX5B;PPP1R2;UGP2;UBB;PRKAR2A;UBC;CYC1;SURF1;NDUFA6;PTGES3;GFPT1;CHCHD10;NR1D1;SOD2;MARCKS;GNPDA1;UQCRQ;GNB2;NDUFAF2;GNAS;CYCS;ACO2;CYB561
553	protein_heterooligomerization_(GO:0051291)	12/81	0.243708	1	0.210886	0.937575	0.885309	-2.9154e-10	BAG4;CASP8;ANXA2;GCH1;YWHAB;TRAF2;IDE;FADD;SQSTM1;PRKAB1;PRKCZ;BIRC3
717	lamellipodium_organization_(GO:0097581)	6/36	0.246332	1	0.235046	0.998977	2.47769	-8.15924e-10	GOLPH3;ABI1;ARFIP2;WHAMM;RAC1;RHOD
721	deoxyribonucleotide_metabolic_process_(GO:0009262)	6/36	0.246332	1	0.235046	0.998977	2.48838	-8.19444e-10	NT5C;DGUOK;GUK1;TDG;TBPL1;CCNO
531	nucleosome_organization_(GO:0034728)	17/120	0.246934	1	0.200426	0.934591	0.505481	-1.66459e-10	TSPYL2;SMARCD1;HIST1H2BM;DAXX;TSPYL1;SMARCB1;NAP1L2;HIST2H2BE;H1F0;HIST3H2A;MIS18A;HAT1;PSME4;HIST1H1D;HIST1H1E;H1FX;HIST1H1C
583	response_to_type_I_interferon_(GO:0034340)	10/66	0.24757	1	0.220181	0.968479	1.17002	-3.85296e-10	ISG20;PTPN1;RNASEL;SOCS1;IRF1;ISG15;IRF5;TYK2;IRF6;JAK1
547	cellular_component_biogenesis_(GO:0044085)	13/89	0.247732	1	0.211189	0.937575	0.78772	-2.59403e-10	PEX16;NOC4L;GNL2;LSG1;RPS16;AIFM1;TGS1;SDHAF1;SBDS;SURF6;BRIX1;RSL24D1;ABCF1
599	positive_regulation_of_interleukin-6_production_(GO:0032755)	8/51	0.249333	1	0.228816	0.996253	1.483	-4.88366e-10	AKIRIN2;IL6;RIPK2;TRAF6;ARHGEF2;TICAM1;IL6R;HSPD1
542	negative_regulation_of_extrinsic_apoptotic_signaling_pathway_(GO:2001237)	14/97	0.251054	1	0.211052	0.937575	0.668417	-2.20115e-10	UNC5B;TNFAIP3;RELA;VEGFA;LGALS3;DAB2;IL7;RB1CC1;PSME3;PEA15;HMOX1;ARHGEF2;GCLM;BCL2L1
824	cellular_response_to_ketone_(GO:1901655)	5/29	0.252551	1	0.245398	1	3.45152	-1.13662e-09	FECH;GNAS;FBXO32;AACS;ASS1
841	negative_regulation_of_mitochondrion_organization_(GO:0010823)	5/29	0.252551	1	0.245398	1	3.5481	-1.16842e-09	PSMD10;PRELID1;PPIF;MUL1;BCL2L1
845	regulation_of_protein_autophosphorylation_(GO:0031952)	5/29	0.252551	1	0.245398	1	3.56461	-1.17386e-09	RAP2C;JUN;RAP2B;CHP1;VEGFA
847	negative_regulation_of_B_cell_activation_(GO:0050869)	5/29	0.252551	1	0.245398	1	3.57646	-1.17776e-09	NDFIP1;CASP3;PAWR;FAS;TNFAIP3
852	cerebral_cortex_cell_migration_(GO:0021795)	5/29	0.252551	1	0.245398	1	3.63241	-1.19618e-09	FBXO45;RAC1;PEX13;RTN4;NDEL1
864	regulation_of_glycogen_biosynthetic_process_(GO:0005979)	5/29	0.252551	1	0.245398	1	3.68435	-1.21329e-09	DYRK2;PPP1R3D;GFPT1;SORBS1;MTOR
868	regulation_of_glucan_biosynthetic_process_(GO:0010962)	5/29	0.252551	1	0.245398	1	3.70317	-1.21948e-09	DYRK2;PPP1R3D;GFPT1;SORBS1;MTOR
871	regulation_of_protein_oligomerization_(GO:0032459)	5/29	0.252551	1	0.245398	1	3.72069	-1.22525e-09	HRK;PMAIP1;FAS;IDE;TP53
874	lung_epithelial_cell_differentiation_(GO:0060487)	5/29	0.252551	1	0.245398	1	3.72983	-1.22827e-09	FNDC3B;GATA6;AGR2;FOXP4;SAV1
882	quinone_metabolic_process_(GO:1901661)	5/29	0.252551	1	0.245398	1	3.80931	-1.25444e-09	COQ4;VKORC1L1;UBIAD1;HMGCR;CYP4F11
527	maintenance_of_location_(GO:0051235)	21/152	0.252862	1	0.19619	0.918475	0.424909	-1.39926e-10	SLC30A7;PSMD10;ANKRD13C;PDIA3;CIZ1;HSPA5;YWHAB;TWF1;TOPORS;NFKBIA;CREB3;GOLPH3;ARL2BP;OS9;FTH1;CRY2;CRY1;CALR;NFKBIE;TAF3;PNPLA2
570	negative_regulation_of_MAP_kinase_activity_(GO:0043407)	11/74	0.252896	1	0.221176	0.970866	1.07386	-3.5363e-10	DNAJA1;PGS1;DUSP2;RGS3;GPS1;SPRY4;AIDA;HMGCR;DUSP8;HIPK3;DUSP14
518	positive_regulation_of_defense_response_(GO:0031349)	36/272	0.255313	1	0.172542	0.862306	0.250167	-8.23822e-11	UBE2D3;PIK3R4;TNFAIP3;ZC3HAV1;BCL10;RELA;HSPD1;IFIH1;MAPK9;CASP8;UBB;TRIM5;UBC;FADD;MB21D1;MAP2K3;MAP2K4;JUN;MAP2K2;RIPK2;PDE2A;TICAM1;NFKB1;NFKB2;NFKBIA;CYLD;IL6;TNIP2;TRAF3;POLR3D;TRAF6;MAPKAPK2;IL6ST;SLC25A6;BIRC3;NFKBIB
537	regulation_of_lipid_biosynthetic_process_(GO:0046890)	16/113	0.256091	1	0.209818	0.937575	0.576846	-1.8996e-10	ACADVL;PRKAB2;SAMD8;INSIG1;MID1IP1;DDX20;SORBS1;NR1D1;SIRT1;NFKB1;MTOR;MAPK9;CNEP1R1;TRIB3;DHCR7;SF1
520	nucleotide_biosynthetic_process_(GO:0009165)	28/208	0.256369	1	0.185741	0.895703	0.281584	-9.27279e-11	TSTA3;PRPS1;PANK2;UAP1;ATP5I;NADK2;DGUOK;PNP;UGP2;FLAD1;GUK1;RFK;GMPPA;PGM3;ME1;UPP1;MB21D1;SURF1;ACOT7;PMM1;GFPT1;CHCHD10;UGDH;KARS;GNAS;TBPL1;GARS;UMPS
1615	cellular_response_to_dexamethasone_stimulus_(GO:0071549)	3/15	0.256946	1	0.263039	1	8.65644	-2.85064e-09	FECH;FBXO32;ASS1
1675	craniofacial_suture_morphogenesis_(GO:0097094)	3/15	0.256946	1	0.263039	1	8.94973	-2.94722e-09	MMP14;MSX2;INSIG1
1703	regulation_of_cell_migration_involved_in_sprouting_angiogenesis_(GO:0090049)	3/15	0.256946	1	0.263039	1	9.1845	-3.02453e-09	DLL4;CIB1;VEGFA
1734	cellular_response_to_lithium_ion_(GO:0071285)	3/15	0.256946	1	0.263039	1	9.31467	-3.0674e-09	CEBPA;FAS;CALR
1738	positive_regulation_of_macrophage_derived_foam_cell_differentiation_(GO:0010744)	3/15	0.256946	1	0.263039	1	9.33519	-3.07416e-09	MAPK9;CSF1;NFKB1
1758	regulation_of_microtubule-based_movement_(GO:0060632)	3/15	0.256946	1	0.263039	1	9.41483	-3.10038e-09	CFAP20;CCSAP;HDAC6
1766	induction_of_positive_chemotaxis_(GO:0050930)	3/15	0.256946	1	0.263039	1	9.4992	-3.12817e-09	CREB3;CXCL8;VEGFA
1807	positive_regulation_of_mRNA_catabolic_process_(GO:0061014)	3/15	0.256946	1	0.263039	1	9.66548	-3.18292e-09	BTG2;ZC3HAV1;CPEB3
1828	natural_killer_cell_mediated_cytotoxicity_(GO:0042267)	3/15	0.256946	1	0.263039	1	9.73156	-3.20469e-09	CEBPG;RNF19B;ULBP2
1862	cellular_response_to_dsRNA_(GO:0071359)	3/15	0.256946	1	0.263039	1	9.81688	-3.23278e-09	SNIP1;MUL1;MB21D1
1868	magnesium_ion_transport_(GO:0015693)	3/15	0.256946	1	0.263039	1	9.8315	-3.23759e-09	MRS2;MAGT1;CNNM2
1873	microtubule_nucleation_(GO:0007020)	3/15	0.256946	1	0.263039	1	9.86836	-3.24974e-09	BLOC1S2;TUBGCP6;TUBG2
1878	natural_killer_cell_mediated_immunity_(GO:0002228)	3/15	0.256946	1	0.263039	1	9.88086	-3.25385e-09	CEBPG;RNF19B;ULBP2
1884	ether_metabolic_process_(GO:0018904)	3/15	0.256946	1	0.263039	1	9.90612	-3.26217e-09	PDIA3;GNPAT;FAR1
1899	clathrin_coat_assembly_(GO:0048268)	3/15	0.256946	1	0.263039	1	10.024	-3.30099e-09	DAB2;CLINT1;PICALM
1915	wound_healing,_spreading_of_cells_(GO:0044319)	3/15	0.256946	1	0.263039	1	10.1118	-3.32992e-09	ADAM17;MSX2;HBEGF
1918	regulation_of_stem_cell_maintenance_(GO:2000036)	3/15	0.256946	1	0.263039	1	10.1371	-3.33824e-09	NFYA;CNOT3;SAV1
1950	copper_ion_homeostasis_(GO:0055070)	3/15	0.256946	1	0.263039	1	10.3686	-3.41447e-09	PRNP;MT2A;SLC31A1
1071	regulation_of_androgen_receptor_signaling_pathway_(GO:0060765)	4/22	0.25704	1	0.255325	1	5.46615	-1.80005e-09	DAB2;RNF14;SIRT1;HDAC6
1078	Notch_receptor_processing_(GO:0007220)	4/22	0.25704	1	0.255325	1	5.55344	-1.8288e-09	DLL4;ADAM17;UBB;UBC
1107	melanosome_organization_(GO:0032438)	4/22	0.25704	1	0.255325	1	5.71806	-1.88301e-09	RAB32;BLOC1S2;AP3D1;AP1M1
1112	negative_regulation_of_TOR_signaling_(GO:0032007)	4/22	0.25704	1	0.255325	1	5.79566	-1.90856e-09	DDIT4;SH3BP4;SIRT1;ARNTL
1123	regulation_of_protein_targeting_to_membrane_(GO:0090313)	4/22	0.25704	1	0.255325	1	5.92588	-1.95144e-09	VAMP7;GDI1;CHP1;CIB1
1153	regulation_of_transcription_from_RNA_polymerase_III_promoter_(GO:0006359)	4/22	0.25704	1	0.255325	1	6.15113	-2.02562e-09	CEBPA;PRDX5;MAF1;MTOR
1170	aerobic_respiration_(GO:0009060)	4/22	0.25704	1	0.255325	1	6.37209	-2.09838e-09	PANK2;SURF1;MTFR1;SDHB
644	regulation_of_nitric_oxide_biosynthetic_process_(GO:0045428)	7/44	0.258102	1	0.240083	1	1.89642	-6.24508e-10	MAPK9;IL6;HSP90AA1;HSP90AB1;TICAM1;SOD2;ASS1
657	peptidyl-threonine_phosphorylation_(GO:0018107)	7/44	0.258102	1	0.240083	1	1.98883	-6.54939e-10	CLK1;TNKS;STK39;DYRK1A;LMTK2;HIPK3;MTOR
680	transcription_from_RNA_polymerase_III_promoter_(GO:0006383)	7/44	0.258102	1	0.240083	1	2.17598	-7.16569e-10	GTF3C3;BRF2;GTF3C5;POLR3D;SNAPC4;POLR2E;POLR2K
522	response_to_extracellular_stimulus_(GO:0009991)	41/313	0.260164	1	0.168953	0.856033	0.317417	-1.04528e-10	CEBPA;CDKN1A;MAX;HMGCR;BCL10;FBXO22;RRP8;AACS;RELA;HDAC6;WRN;PCSK1N;NUAK2;PMAIP1;HMOX1;UPP1;KLF10;NQO1;JUN;G6PD;HSPA5;HMGCS1;SPHK1;GSS;ASNS;SOD2;SIRT1;ASS1;ATG12;MTOR;GNPAT;IL6;DAP;VGF;DAD1;HAT1;ATG2A;TP53;SQSTM1;OPTN;CPEB4
586	regulation_of_protein_depolymerization_(GO:1901879)	10/67	0.262682	1	0.232245	0.998977	1.29378	-4.26053e-10	MID1IP1;CFL2;SBDS;TWF1;DSTN;CIB1;TRMT1;SH3BGRL3;ARHGEF2;HDAC6
532	protein_dephosphorylation_(GO:0006470)	22/161	0.263434	1	0.202012	0.937575	0.521138	-1.71615e-10	PTPN1;DUSP2;CTDP1;MTMR14;PTPN23;MTMR4;PPM1D;DUSP8;MTMR6;TIMM50;DUSP14;PTP4A1;PGS1;DUSP11;PPP2CB;PPM1A;DUSP12;PPM1B;PDP2;PGP;SBF1;ILKAP
523	nucleoside_phosphate_biosynthetic_process_(GO:1901293)	28/209	0.26485	1	0.191828	0.902981	0.360435	-1.18694e-10	TSTA3;PRPS1;PANK2;UAP1;ATP5I;NADK2;DGUOK;UGP2;PNP;GUK1;FLAD1;RFK;GMPPA;ME1;PGM3;UPP1;MB21D1;SURF1;ACOT7;PMM1;GFPT1;CHCHD10;UGDH;KARS;GNAS;TBPL1;GARS;UMPS
743	regulation_of_toll-like_receptor_signaling_pathway_(GO:0034121)	6/37	0.2671	1	0.252105	1	2.67944	-8.82364e-10	RSAD2;IRF1;TNFAIP3;NR1D1;CACTIN;BIRC3
576	negative_regulation_of_intrinsic_apoptotic_signaling_pathway_(GO:2001243)	11/75	0.26727	1	0.232576	0.998977	1.11221	-3.6626e-10	DDX3X;WFS1;FIGNL1;PPIF;VDAC2;HSPB1;ARHGEF2;SOD2;YBX3;SIRT1;BCL2L1
580	negative_regulation_of_viral_process_(GO:0048525)	11/75	0.26727	1	0.232576	0.998977	1.15459	-3.80216e-10	ISG20;RNASEL;JUN;RSAD2;ZNF639;TRIM5;TRIM35;ISG15;ZC3HAV1;TRIM27;MID2
536	negative_regulation_of_MAPK_cascade_(GO:0043409)	18/130	0.270457	1	0.215994	0.956926	0.573219	-1.88766e-10	PSMD10;PTPN1;DUSP2;GPS1;SPRY4;LIF;HMGCR;DUSP8;HIPK3;DUSP14;DNAJA1;PGS1;RGS3;MYC;CNKSR3;RAPGEF1;PIN1;AIDA
562	myeloid_leukocyte_differentiation_(GO:0002573)	12/83	0.270912	1	0.232314	0.998977	1.03027	-3.39275e-10	CEBPA;JUN;CASP8;OSTM1;CSF1;TRAF6;PDE2A;NKAP;GAB2;DHRS2;RELB;VEGFA
851	cellular_response_to_estrogen_stimulus_(GO:0071391)	5/30	0.276103	1	0.264868	1	3.62931	-1.19516e-09	MSX2;KAT5;WBP2;TRIM24;PELP1
863	positive_regulation_of_ATP_catabolic_process_(GO:1903291)	5/30	0.276103	1	0.264868	1	3.67745	-1.21102e-09	DNAJB1;CHTOP;DNAJC1;DNAJB6;AHSA1
866	positive_regulation_of_ATPase_activity_(GO:0032781)	5/30	0.276103	1	0.264868	1	3.68829	-1.21459e-09	DNAJB1;CHTOP;DNAJC1;DNAJB6;AHSA1
878	lung_cell_differentiation_(GO:0060479)	5/30	0.276103	1	0.264868	1	3.75969	-1.2381e-09	FNDC3B;GATA6;AGR2;FOXP4;SAV1
881	B_cell_activation_involved_in_immune_response_(GO:0002312)	5/30	0.276103	1	0.264868	1	3.79917	-1.2511e-09	RNF168;EXOSC6;LIG4;MLH1;HSPD1
653	regulation_of_interleukin-12_production_(GO:0032655)	7/45	0.277159	1	0.255621	1	1.96118	-6.45833e-10	RIPK2;TRAF6;IRF1;IRF5;NFKB1;RELA;HSPD1
658	cellular_response_to_interleukin-1_(GO:0071347)	7/45	0.277159	1	0.255621	1	1.99106	-6.55672e-10	MAPK9;CXCL8;TNIP2;TRAF6;CACTIN;NFKB1;RELA
660	response_to_antibiotic_(GO:0046677)	7/45	0.277159	1	0.255621	1	2.00547	-6.60418e-10	PPP2CB;IL6;CASP8;HSPA5;TP53;JAK1;HID1
665	regulation_of_cellular_response_to_oxidative_stress_(GO:1900407)	7/45	0.277159	1	0.255621	1	2.01666	-6.64104e-10	UBQLN1;HSPB1;P4HB;SOD2;SIRT1;HDAC6;ATF4
521	cellular_response_to_nitrogen_compound_(GO:1901699)	56/438	0.279713	1	0.163538	0.848965	0.315033	-1.03743e-10	YWHAB;IDE;SLC2A8;DNMT3B;SNIP1;ATP6V1E1;YWHAG;MB21D1;KLF10;PRKAB2;ATP6V1G1;ATP6V0B;MAP2K2;RIPK2;MUL1;FRS2;TRAF2;PRKAB1;PPM1A;RRAGA;RAPGEF1;ATP6V1B2;TRIB3;ARHGEF2;ATP6V0D1;CRK;CEBPB;MAX;PIK3R4;PRKCZ;RELA;SOCS2;SOCS1;PRKAR2A;EIF4EBP1;SH3BP4;SOCS7;ATP6V1F;PTPN1;UBE2B;GOT1;GFPT1;PDE2A;SORBS1;ASS1;MTOR;NFKB1;RAB10;RHEB;GNB2;GNAS;LAMTOR2;CPEB3;LPIN1;CPEB4;BCL2L1
533	regulation_of_cellular_protein_catabolic_process_(GO:1903362)	21/155	0.282979	1	0.218704	0.962969	0.527427	-1.73686e-10	PSMD10;RHBDF1;MYLIP;USP14;VCP;TMF1;UBXN1;HSP90AB1;PSMD14;PLK2;ZFAND2A;RAD23A;CDC6;RCHY1;FBXO22;NKD2;CDC20;DNAJB2;MAD2L2;DAB2;PSME3
528	negative_regulation_of_apoptotic_signaling_pathway_(GO:2001234)	25/187	0.283015	1	0.21054	0.937575	0.465932	-1.53435e-10	PSMD10;DDX3X;HSPB1;TNFAIP3;YBX3;RELA;LGALS3;RB1CC1;FIGNL1;PEA15;HMOX1;PRELID1;UNC5B;WFS1;SOD2;SIRT1;VEGFA;DAB2;IL7;PSME3;PPIF;VDAC2;ARHGEF2;GCLM;BCL2L1
619	regulation_of_epidermis_development_(GO:0045682)	8/53	0.284395	1	0.25721	1	1.65652	-5.45506e-10	NGFR;GAL;MSX2;MAFF;KDF1;SFN;SRSF6;EZH2
620	striated_muscle_cell_differentiation_(GO:0051146)	8/53	0.284395	1	0.25721	1	1.66231	-5.47411e-10	KDM6B;SPAG9;MYEF2;GATA6;CACYBP;CALR;TBX3;SLC9A1
621	positive_regulation_of_protein_binding_(GO:0032092)	8/53	0.284395	1	0.25721	1	1.67113	-5.50318e-10	HSP90AB1;TRAF4;EIF2AK3;TRIB3;TRAF2;TICAM1;MAPRE1;HERPUD1
1036	JAK-STAT_cascade_involved_in_growth_hormone_signaling_pathway_(GO:0060397)	4/23	0.284528	1	0.278176	1	5.22552	-1.72081e-09	SOCS2;PTPN1;ADAM17;SOCS1
1061	pigment_granule_organization_(GO:0048753)	4/23	0.284528	1	0.278176	1	5.40276	-1.77917e-09	RAB32;BLOC1S2;AP3D1;AP1M1
1063	regulation_of_response_to_reactive_oxygen_species_(GO:1901031)	4/23	0.284528	1	0.278176	1	5.41424	-1.78295e-09	HEBP2;SESN1;SESN2;HDAC6
1064	embryonic_placenta_development_(GO:0001892)	4/23	0.284528	1	0.278176	1	5.42085	-1.78513e-09	CEBPA;CEBPB;EPAS1;HSF1
1069	endothelial_cell_development_(GO:0001885)	4/23	0.284528	1	0.278176	1	5.45594	-1.79669e-09	MARVELD2;PDE2A;RAPGEF1;VEZF1
1092	regulation_of_type_2_immune_response_(GO:0002828)	4/23	0.284528	1	0.278176	1	5.61865	-1.85027e-09	IL6;NDFIP1;RSAD2;PRKCZ
524	organelle_fission_(GO:0048285)	42/325	0.287411	1	0.18602	0.895703	0.3668	-1.2079e-10	TNKS;PSMD13;CETN2;MIS12;NOLC1;SMC3;SLC2A8;CDC20;VCPIP1;HSF1;E4F1;FAM83D;MISP;ATG3;NUDC;UBE2I;FBXW5;BOD1;NSUN2;KLHL21;HAUS3;MUL1;CDC6;CDK11B;GDAP1;HAUS2;KLHL42;KLHL9;MAD2L2;DYNC1LI1;SNX18;MIS18A;LATS2;PAPD5;ZW10;JTB;MTFR1;ARHGEF2;MAPRE1;LPIN1;MAPRE2;ARL8A
526	rhythmic_process_(GO:0048511)	33/252	0.287663	1	0.199716	0.932948	0.422171	-1.39025e-10	FOXC1;CREM;FOXO3;ARNTL;RELB;CIART;NFIL3;EIF2B4;NGFR;JUN;JUND;EIF2B2;CSNK2A1;NFYA;GFPT1;DYRK1A;NR1D2;NR1D1;SIRT1;VEGFA;FANCF;NFKB2;SETX;IL6;MMP14;VGF;PSPC1;BHLHE40;CRY2;CRY1;FAS;BCL2L1;ATF4
2687	positive_regulation_of_hair_follicle_development_(GO:0051798)	2/9	0.288053	1	0.300005	1	18.3236	-6.0341e-09	GAL;MSX2
2735	positive_regulation_of_hair_cycle_(GO:0042635)	2/9	0.288053	1	0.300005	1	18.7174	-6.1638e-09	GAL;MSX2
2747	positive_regulation_of_tyrosine_phosphorylation_of_Stat1_protein_(GO:0042511)	2/9	0.288053	1	0.300005	1	18.8402	-6.20422e-09	LIF;IL6ST
2772	lung_vasculature_development_(GO:0060426)	2/9	0.288053	1	0.300005	1	19.1603	-6.30964e-09	LIF;VEGFA
2800	regulation_of_type_B_pancreatic_cell_apoptotic_process_(GO:2000674)	2/9	0.288053	1	0.300005	1	19.4645	-6.40983e-09	IL6;WFS1
2810	rRNA_methylation_(GO:0031167)	2/9	0.288053	1	0.300005	1	19.6126	-6.45859e-09	NSUN4;FTSJ3
2814	germinal_center_formation_(GO:0002467)	2/9	0.288053	1	0.300005	1	19.6482	-6.47032e-09	ADAM17;NFKB2
2816	myoblast_migration_(GO:0051451)	2/9	0.288053	1	0.300005	1	19.6541	-6.47225e-09	NET1;SIX4
2826	positive_regulation_of_cell_size_(GO:0045793)	2/9	0.288053	1	0.300005	1	19.7266	-6.49615e-09	HSP90AB1;RB1CC1
2839	regulation_of_centriole_replication_(GO:0046599)	2/9	0.288053	1	0.300005	1	19.903	-6.55423e-09	PLK2;TRIM37
2848	kidney_mesenchyme_development_(GO:0072074)	2/9	0.288053	1	0.300005	1	20.0107	-6.5897e-09	FOXD1;SIX4
2858	response_to_lipoprotein_particle_(GO:0055094)	2/9	0.288053	1	0.300005	1	20.1595	-6.63869e-09	ADAM17;HMGCS1
2861	negative_regulation_of_phosphoprotein_phosphatase_activity_(GO:0032515)	2/9	0.288053	1	0.300005	1	20.179	-6.6451e-09	CRY2;TIPRL
2864	diaphragm_development_(GO:0060539)	2/9	0.288053	1	0.300005	1	20.2637	-6.673e-09	MNX1;ASS1
2875	regulation_of_endothelial_cell_chemotaxis_(GO:2001026)	2/9	0.288053	1	0.300005	1	20.533	-6.76168e-09	HSPB1;VEGFA
2885	positive_regulation_of_protein_homooligomerization_(GO:0032464)	2/9	0.288053	1	0.300005	1	20.7347	-6.82811e-09	HRK;FAS
2889	estrogen_biosynthetic_process_(GO:0006703)	2/9	0.288053	1	0.300005	1	20.8173	-6.85533e-09	HSD17B7;HSD17B8
2891	regulation_of_T-helper_2_cell_differentiation_(GO:0045628)	2/9	0.288053	1	0.300005	1	20.822	-6.85687e-09	IL6;PRKCZ
2895	heme_transport_(GO:0015886)	2/9	0.288053	1	0.300005	1	20.9056	-6.8844e-09	SLC48A1;FLVCR1
2897	protoporphyrinogen_IX_biosynthetic_process_(GO:0006782)	2/9	0.288053	1	0.300005	1	20.9189	-6.88877e-09	ALAS1;HMBS
2912	pattern_specification_involved_in_kidney_development_(GO:0061004)	2/9	0.288053	1	0.300005	1	21.1518	-6.96546e-09	IRX2;FOXD1
2918	poly(A)+_mRNA_export_from_nucleus_(GO:0016973)	2/9	0.288053	1	0.300005	1	21.2092	-6.98437e-09	NXF1;POLDIP3
2919	histone_H2B_ubiquitination_(GO:0033523)	2/9	0.288053	1	0.300005	1	21.2265	-6.99008e-09	PAF1;CDC73
2921	hepatocyte_apoptotic_process_(GO:0097284)	2/9	0.288053	1	0.300005	1	21.2428	-6.99542e-09	CASP8;BCL2L1
2922	DNA_damage_response,_detection_of_DNA_damage_(GO:0042769)	2/9	0.288053	1	0.300005	1	21.2433	-6.99561e-09	DNAJA1;MRPS26
2939	mitotic_sister_chromatid_cohesion_(GO:0007064)	2/9	0.288053	1	0.300005	1	21.5813	-7.1069e-09	NAA50;SMC3
2943	regulation_of_cilium_movement_(GO:0003352)	2/9	0.288053	1	0.300005	1	21.6583	-7.13227e-09	CCSAP;CFAP20
2945	protein_polyglutamylation_(GO:0018095)	2/9	0.288053	1	0.300005	1	21.6712	-7.13652e-09	TTLL4;CFAP20
2951	positive_regulation_of_potassium_ion_transmembrane_transporter_activity_(GO:1901018)	2/9	0.288053	1	0.300005	1	21.7189	-7.15221e-09	GAL;ANK2
2966	regulation_of_cyclin-dependent_protein_serine/threonine_kinase_activity_involved_in_G1/S_transition_of_mitotic_cell_cycle_(GO:0031657)	2/9	0.288053	1	0.300005	1	21.8881	-7.20794e-09	ADAM17;PIM1
2971	regulation_of_RIG-I_signaling_pathway_(GO:0039535)	2/9	0.288053	1	0.300005	1	21.9482	-7.22772e-09	ZC3HAV1;BIRC3
2973	deoxyribonucleoside_monophosphate_metabolic_process_(GO:0009162)	2/9	0.288053	1	0.300005	1	21.9867	-7.24039e-09	DGUOK;GUK1
2987	negative_regulation_of_lipopolysaccharide-mediated_signaling_pathway_(GO:0031665)	2/9	0.288053	1	0.300005	1	22.234	-7.32185e-09	TNFAIP3;CACTIN
2994	2--deoxyribonucleotide_biosynthetic_process_(GO:0009265)	2/9	0.288053	1	0.300005	1	22.3519	-7.36067e-09	GUK1;TBPL1
2995	deoxyribose_phosphate_biosynthetic_process_(GO:0046385)	2/9	0.288053	1	0.300005	1	22.3532	-7.36109e-09	GUK1;TBPL1
3001	transcytosis_(GO:0045056)	2/9	0.288053	1	0.300005	1	22.4885	-7.40566e-09	USO1;CHP1
3005	mitochondrial_outer_membrane_permeabilization_involved_in_programmed_cell_death_(GO:1902686)	2/9	0.288053	1	0.300005	1	22.5382	-7.42201e-09	RHOT2;BLOC1S2
3030	positive_regulation_of_mitochondrial_membrane_permeability_involved_in_apoptotic_process_(GO:1902110)	2/9	0.288053	1	0.300005	1	23.0572	-7.59294e-09	RHOT2;BLOC1S2
3109	positive_regulation_of_mitochondrial_fission_(GO:0090141)	2/9	0.288053	1	0.300005	1	25.0743	-8.25718e-09	MUL1;MARCH5
754	regulation_of_muscle_cell_apoptotic_process_(GO:0010660)	6/38	0.288282	1	0.269492	1	2.79179	-9.19361e-10	TIGAR;BAG3;HMOX1;HMGCR;TP53;SIRT1
759	water_homeostasis_(GO:0030104)	6/38	0.288282	1	0.269492	1	2.8416	-9.35762e-10	GAK;WFS1;KDF1;ANXA7;SFN;CLDN1
762	cellular_response_to_calcium_ion_(GO:0071277)	6/38	0.288282	1	0.269492	1	2.86222	-9.42552e-10	JUN;CLIC4;JUND;PPIF;CACYBP;KRT10
784	cellular_respiration_(GO:0045333)	6/38	0.288282	1	0.269492	1	3.09461	-1.01908e-09	SURF1;PANK2;FASTKD2;CYCS;MTFR1;SDHB
535	RNA_catabolic_process_(GO:0006401)	29/220	0.290356	1	0.208466	0.937575	0.568528	-1.87221e-10	RNH1;EIF4A3;SMG7;DEDD2;ZFP36L1;EXOSC6;RPS16;ERI1;DHX34;PPP1R8;EXOSC8;RPL38;EXOSC1;PAIP1;UPF1;DIS3;UPF3B;MLH1;LSM4;PATL1;SUPV3L1;ISG20;AGO3;PAPD5;CNOT3;RNPS1;ETF1;RPL26L1;ZPR1
558	maintenance_of_protein_location_(GO:0045185)	15/108	0.29038	1	0.238905	1	0.955499	-3.14654e-10	PDIA3;PSMD10;ANKRD13C;CIZ1;HSPA5;YWHAB;TWF1;TOPORS;NFKBIA;CREB3;GOLPH3;ARL2BP;OS9;NFKBIE;TAF3
1647	response_to_dexamethasone_(GO:0071548)	3/16	0.290679	1	0.291189	1	8.82009	-2.90453e-09	FECH;FBXO32;ASS1
1658	positive_regulation_of_skeletal_muscle_tissue_development_(GO:0048643)	3/16	0.290679	1	0.291189	1	8.87345	-2.9221e-09	USP2;HMGCR;ARNTL
1692	positive_regulation_of_extrinsic_apoptotic_signaling_pathway_via_death_domain_receptors_(GO:1902043)	3/16	0.290679	1	0.291189	1	9.10274	-2.99761e-09	PEA15;PMAIP1;FADD
1745	positive_regulation_of_T-helper_cell_differentiation_(GO:0045624)	3/16	0.290679	1	0.291189	1	9.36761	-3.08483e-09	IL6;RIPK2;PRKCZ
1829	establishment_of_endothelial_barrier_(GO:0061028)	3/16	0.290679	1	0.291189	1	9.73209	-3.20486e-09	MARVELD2;PDE2A;RAPGEF1
1832	cell_volume_homeostasis_(GO:0006884)	3/16	0.290679	1	0.291189	1	9.73823	-3.20688e-09	ANXA7;LRRC8A;E2F4
1840	positive_regulation_of_protein_autophosphorylation_(GO:0031954)	3/16	0.290679	1	0.291189	1	9.76057	-3.21424e-09	RAP2C;RAP2B;VEGFA
1848	multicellular_organismal_aging_(GO:0010259)	3/16	0.290679	1	0.291189	1	9.78165	-3.22118e-09	WRN;SERP1;CISD2
1855	myeloid_leukocyte_mediated_immunity_(GO:0002444)	3/16	0.290679	1	0.291189	1	9.79205	-3.22461e-09	ADAM17;IL6;IL6R
1857	peptidyl-cysteine_modification_(GO:0018198)	3/16	0.290679	1	0.291189	1	9.80066	-3.22744e-09	HMBS;RAB6A;GOLGA7
1871	regulation_of_cellular_senescence_(GO:2000772)	3/16	0.290679	1	0.291189	1	9.86045	-3.24713e-09	RSL1D1;SIRT1;ARNTL
1900	response_to_growth_hormone_(GO:0060416)	3/16	0.290679	1	0.291189	1	10.0265	-3.30181e-09	SOCS2;CACYBP;ASS1
1904	suckling_behavior_(GO:0001967)	3/16	0.290679	1	0.291189	1	10.0445	-3.30775e-09	UBE2Q1;DERL2;PEX13
1917	regulation_of_mitochondrial_membrane_permeability_involved_in_apoptotic_process_(GO:1902108)	3/16	0.290679	1	0.291189	1	10.1293	-3.33566e-09	RHOT2;BLOC1S2;TP53
1968	negative_regulation_of_defense_response_to_virus_(GO:0050687)	3/16	0.290679	1	0.291189	1	10.5019	-3.45836e-09	PPM1B;MUL1;MICB
2045	early_endosome_to_late_endosome_transport_(GO:0045022)	3/16	0.290679	1	0.291189	1	10.9474	-3.60506e-09	HOOK1;LMTK2;RAB5A
2138	positive_regulation_of_gene_expression,_epigenetic_(GO:0045815)	3/16	0.290679	1	0.291189	1	11.3984	-3.7536e-09	SMARCD1;WBP2;SLC50A1
544	regulation_of_proteolysis_involved_in_cellular_protein_catabolic_process_(GO:1903050)	20/148	0.293253	1	0.228679	0.996253	0.75245	-2.47788e-10	PSMD10;RHBDF1;USP14;VCP;TMF1;UBXN1;HSP90AB1;PSMD14;PLK2;ZFAND2A;RAD23A;CDC6;RCHY1;FBXO22;NKD2;CDC20;DNAJB2;MAD2L2;DAB2;PSME3
696	regulation_of_T_cell_mediated_immunity_(GO:0002709)	7/46	0.296555	1	0.271442	1	2.29258	-7.54965e-10	RSAD2;TRAF6;TRAF2;FADD;PRKCZ;B2M;HSPD1
704	respiratory_gaseous_exchange_(GO:0007585)	7/46	0.296555	1	0.271442	1	2.37085	-7.80742e-10	MAFB;TRAF4;NDUFA12;ZFAND5;COX5B;STK40;KDM6A
706	gluconeogenesis_(GO:0006094)	7/46	0.296555	1	0.271442	1	2.38111	-7.84119e-10	CRTC2;GOT1;GOT2;CRY1;ATF3;PCK2;ATF4
591	regulation_of_smooth_muscle_cell_proliferation_(GO:0048660)	11/77	0.29676	1	0.256022	1	1.37574	-4.53043e-10	IL6;JUN;TRAF6;MFN2;HMOX1;TNFAIP3;HMGCR;IL6R;SF1;HBEGF;VEGFA
897	regulation_of_protein_deacetylation_(GO:0090311)	5/31	0.300074	1	0.284667	1	3.9063	-1.28638e-09	BRMS1;DYRK1A;LPIN1;TP53;VEGFA
917	regulation_of_meiosis_(GO:0040020)	5/31	0.300074	1	0.284667	1	4.12309	-1.35777e-09	CDC20;MSX2;UBE2B;LIF;CALR
927	modification_by_host_of_symbiont_morphology_or_physiology_(GO:0051851)	5/31	0.300074	1	0.284667	1	4.22357	-1.39086e-09	JUN;SMARCB1;SNW1;ZNF639;YTHDC2
578	regulation_of_cytokine_biosynthetic_process_(GO:0042035)	13/93	0.300756	1	0.252791	1	1.13949	-3.75243e-10	MAP2K3;CEBPB;CEBPG;HSPB1;BCL10;TICAM1;RELA;NFKB1;IL6;IRF1;TRAF6;HMOX1;ASB1
534	dephosphorylation_(GO:0016311)	36/278	0.300878	1	0.204241	0.937575	0.556145	-1.83143e-10	PFKFB2;PPP1R15B;CTDP1;MTMR14;MTMR9;PTPN23;PPM1D;MTMR4;MTMR6;TIMM50;DUSP14;NT5C;DUSP11;PGS1;DUSP12;PPP2CB;PPP4C;IMPA1;INPP5E;SBF1;ENOPH1;ILKAP;PTPN1;TIGAR;DUSP2;PPTC7;DUSP8;PTP4A1;PPM1A;PPM1B;PDP2;IMPAD1;PPP1R3D;PGP;CYCS;LPIN1
571	protein_import_(GO:0017038)	14/101	0.30202	1	0.250812	1	1.07481	-3.53943e-10	RANBP2;PEX16;PDIA3;JUN;HSP90AA1;HSPA4;CBLB;CHCHD4;CRY2;TXNIP;KPNA4;KPNA5;TNPO3;KPNA1
548	negative_regulation_of_neuron_apoptotic_process_(GO:0043524)	18/133	0.304088	1	0.241703	1	0.796392	-2.62259e-10	JUN;BTG2;CEBPB;HSP90AB1;WFS1;UNC5B;LIG4;AMBRA1;SOD2;VEGFA;SIX4;ALKBH1;HMOX1;GCLM;BCL2L1;ZPR1;CPEB4;AARS
614	response_to_heat_(GO:0009408)	10/70	0.309619	1	0.269818	1	1.57956	-5.20163e-10	DNAJA1;EIF2B4;EIF2B3;IL6;EIF2B2;DNAJA4;DNAJA3;HSF1;DNAJA2;MICB
771	acute-phase_response_(GO:0006953)	6/39	0.309797	1	0.287161	1	2.98271	-9.82232e-10	CEBPA;CEBPB;IL6;IL6R;ASS1;APOL2
772	spindle_assembly_(GO:0051225)	6/39	0.309797	1	0.287161	1	3.00528	-9.89664e-10	TNKS;NEK7;HAUS3;INO80;MAP9;HAUS2
776	membrane_disassembly_(GO:0030397)	6/39	0.309797	1	0.287161	1	3.03129	-9.9823e-10	RANBP2;NUP35;BANF1;NUP153;RAE1;NDEL1
778	nuclear_envelope_disassembly_(GO:0051081)	6/39	0.309797	1	0.287161	1	3.03772	-1.00035e-09	RANBP2;NUP35;BANF1;NUP153;RAE1;NDEL1
593	positive_regulation_of_leukocyte_migration_(GO:0002687)	11/78	0.311824	1	0.268041	1	1.39478	-4.59312e-10	CREB3;LGALS3;ADAM17;IL6;CXCL8;MIA3;FADD;RAC1;CALR;IL6R;VEGFA
541	response_to_metal_ion_(GO:0010038)	33/255	0.312228	1	0.217255	0.961522	0.642153	-2.11467e-10	CEBPA;CLIC4;GDI1;FECH;PEF1;MAPK9;MT2A;CASP8;BSG;LONP1;ANXA7;HMOX1;B2M;PRNP;JUN;JUND;SPHK1;GSS;ENTPD6;ALG2;SLC30A1;CACYBP;KRT10;SOD2;ASS1;NFKB1;IL6;MTF1;PPIF;MT1F;FAS;TXNIP;CALR
1066	regulation_of_astrocyte_differentiation_(GO:0048710)	4/24	0.31241	1	0.30133	1	5.43813	-1.79082e-09	SERPINE2;LIF;CNTN2;IL6ST
1088	vascular_endothelial_growth_factor_receptor_signaling_pathway_(GO:0048010)	4/24	0.31241	1	0.30133	1	5.6053	-1.84587e-09	FOXC1;MAPKAPK2;HSPB1;VEGFA
1094	positive_regulation_of_CD4-positive,_alpha-beta_T_cell_activation_(GO:2000516)	4/24	0.31241	1	0.30133	1	5.63439	-1.85545e-09	IL6;CD83;RIPK2;PRKCZ
1098	negative_regulation_of_oxidoreductase_activity_(GO:0051354)	4/24	0.31241	1	0.30133	1	5.65061	-1.86079e-09	PRDX5;NOSIP;HDAC6;NFKB1
1125	negative_regulation_of_viral_transcription_(GO:0032897)	4/24	0.31241	1	0.30133	1	5.93603	-1.95479e-09	JUN;ZNF639;TRIM27;MID2
1152	pyridine-containing_compound_biosynthetic_process_(GO:0072525)	4/24	0.31241	1	0.30133	1	6.14826	-2.02467e-09	NADK2;PNP;PSAT1;ME1
1167	regulation_of_double-strand_break_repair_(GO:2000779)	4/24	0.31241	1	0.30133	1	6.35125	-2.09152e-09	PPP4C;FIGNL1;TERF2IP;SIRT6
587	liver_development_(GO:0001889)	12/86	0.313401	1	0.265949	1	1.31936	-4.34476e-10	CEBPA;JUN;HMGCS1;RB1CC1;CEBPG;GATA6;ASNS;LSR;SOD2;ASS1;RELA;AACS
588	negative_regulation_of_homeostatic_process_(GO:0032845)	12/86	0.313401	1	0.265949	1	1.3271	-4.37026e-10	ACD;IBTK;MAFB;TSC22D3;ARRDC3;NDUFAF2;TERF2IP;TNFAIP3;FADD;HMGCR;BCL10;VEGFA
551	transforming_growth_factor_beta_receptor_signaling_pathway_(GO:0007179)	18/134	0.315572	1	0.250543	1	0.859999	-2.83205e-10	PPP1R15A;KLF10;TGIF1;JUN;CCNT2;GDF15;UBE2D3;MTMR4;PRKCZ;PPM1A;CDK8;UBB;MYC;UBC;STRAP;E2F4;TP53;UBE2M
555	regulation_of_intrinsic_apoptotic_signaling_pathway_(GO:2001242)	17/126	0.315764	1	0.253263	1	0.90493	-2.98001e-10	BCAP31;DDX3X;WFS1;HSPB1;SOD2;YBX3;SIRT1;CYLD;FIGNL1;PPIF;UBQLN1;PMAIP1;VDAC2;ARHGEF2;P4HB;TP53;BCL2L1
538	cellular_response_to_organonitrogen_compound_(GO:0071417)	52/411	0.31615	1	0.192073	0.903143	0.592157	-1.95002e-10	YWHAB;IDE;SLC2A8;DNMT3B;ATP6V1E1;YWHAG;KLF10;ATP6V0B;PRKAB2;ATP6V1G1;MAP2K2;RIPK2;FRS2;PRKAB1;PPM1A;RRAGA;ATP6V1B2;RAPGEF1;TRIB3;ARHGEF2;ATP6V0D1;CRK;CEBPB;MAX;PIK3R4;PRKCZ;RELA;SOCS2;SOCS1;PRKAR2A;EIF4EBP1;SH3BP4;SOCS7;ATP6V1F;PTPN1;UBE2B;GOT1;GFPT1;PDE2A;SORBS1;ASS1;MTOR;NFKB1;RAB10;RHEB;GNB2;GNAS;LAMTOR2;CPEB3;LPIN1;CPEB4;BCL2L1
709	cellular_response_to_UV_(GO:0034644)	7/47	0.31623	1	0.287512	1	2.39171	-7.87609e-10	MAPK9;HIST3H2A;MYC;ACTR5;INO80;BAK1;TP53
711	pyrimidine_nucleotide_metabolic_process_(GO:0006220)	7/47	0.31623	1	0.287512	1	2.41356	-7.94804e-10	NT5C;PRPS1;TDG;TBPL1;UPP1;UMPS;CCNO
540	cellular_protein_complex_assembly_(GO:0043623)	33/256	0.320566	1	0.223264	0.979032	0.629844	-2.07413e-10	PSMD10;RAB1A;AHCTF1;TMED10;PSMD11;MIS12;SRP54;CLINT1;HSPD1;AIFM1;LONP1;TMED2;RAC1;SURF1;HSP90AA1;HSPA4;MID1IP1;CADPS;ADRM1;PDE4DIP;TUBE1;NUP153;TRAF2;MLH1;DAB2;TUBB2A;VAMP7;UBE2S;SDHAF1;SPAG1;CALR;FKBP4;PICALM
539	regulation_of_protein_transport_(GO:0051223)	48/379	0.32196	1	0.201266	0.93713	0.628093	-2.06836e-10	PSMD10;ACHE;CDKN1A;DYRK2;HSP90AB1;GDI1;YWHAB;CIB1;PRKCZ;CNST;XPO4;DPH3;CHP1;SFN;DMAP1;TRIM27;KPNA1;ATG5;RHBDF1;NDFIP1;RSAD2;BTN2A2;SPHK1;PDE2A;GOLPH3L;TRAF2;RANGAP1;SIRT1;MTOR;UHMK1;DNAJA1;NFKBIA;CYLD;PPM1A;CREB3;DAB2;PPM1B;IL6;DNAJC1;GOLPH3;VAMP7;HAX1;TRAF6;CREBRF;RBCK1;NFKBIE;ZPR1;RBM22
903	negative_regulation_of_striated_muscle_tissue_development_(GO:0045843)	5/32	0.32435	1	0.30473	1	3.93025	-1.29427e-09	TSC22D3;USP2;LUC7L;YBX3;SAV1
908	regulation_of_cell_size_(GO:0008361)	5/32	0.32435	1	0.30473	1	4.008	-1.31987e-09	HSP90AB1;RB1CC1;E2F4;ARHGAP5;MTOR
909	multicellular_organismal_water_homeostasis_(GO:0050891)	5/32	0.32435	1	0.30473	1	4.00939	-1.32033e-09	GAK;WFS1;KDF1;SFN;CLDN1
930	intracellular_protein_transmembrane_transport_(GO:0065002)	5/32	0.32435	1	0.30473	1	4.2432	-1.39732e-09	PEX16;CHCHD4;HSP90AA1;HSPA4;SRP54
1642	myeloid_dendritic_cell_differentiation_(GO:0043011)	3/17	0.324685	1	0.319525	1	8.81055	-2.90139e-09	TRAF6;DHRS2;RELB
1684	protein_localization_to_cytoskeleton_(GO:0044380)	3/17	0.324685	1	0.319525	1	9.03753	-2.97614e-09	KLHL21;MAPRE1;MID2
1687	endoplasmic_reticulum_calcium_ion_homeostasis_(GO:0032469)	3/17	0.324685	1	0.319525	1	9.05018	-2.9803e-09	BCAP31;WFS1;BAK1
1696	camera-type_eye_morphogenesis_(GO:0048593)	3/17	0.324685	1	0.319525	1	9.15184	-3.01378e-09	RING1;MFN2;VEGFA
1717	monocyte_differentiation_(GO:0030224)	3/17	0.324685	1	0.319525	1	9.26462	-3.05092e-09	JUN;PDE2A;VEGFA
1726	negative_regulation_of_peptidyl-serine_phosphorylation_(GO:0033137)	3/17	0.324685	1	0.319525	1	9.2928	-3.0602e-09	CNKSR3;DDIT4;BAK1
1776	pseudouridine_synthesis_(GO:0001522)	3/17	0.324685	1	0.319525	1	9.53545	-3.14011e-09	PUS1;RPUSD2;NOP10
1819	monocyte_chemotaxis_(GO:0002548)	3/17	0.324685	1	0.319525	1	9.70117	-3.19468e-09	LGALS3;IL6;IL6R
1889	muscle_cell_migration_(GO:0014812)	3/17	0.324685	1	0.319525	1	9.94945	-3.27644e-09	NET1;SIX4;AAMP
1980	protein-DNA_complex_disassembly_(GO:0032986)	3/17	0.324685	1	0.319525	1	10.5754	-3.48255e-09	SMARCD1;SMARCB1;HIST3H2A
1988	nucleosome_disassembly_(GO:0006337)	3/17	0.324685	1	0.319525	1	10.6363	-3.50262e-09	SMARCD1;SMARCB1;HIST3H2A
2047	Arp2/3_complex-mediated_actin_nucleation_(GO:0034314)	3/17	0.324685	1	0.319525	1	10.9525	-3.60675e-09	JMY;TRIM27;WASH2P
615	protein_import_into_nucleus_(GO:0006606)	10/71	0.325694	1	0.282746	1	1.65015	-5.43409e-10	RANBP2;PDIA3;JUN;CRY2;TXNIP;CBLB;KPNA4;KPNA5;TNPO3;KPNA1
616	response_to_interleukin-1_(GO:0070555)	10/71	0.325694	1	0.282746	1	1.65066	-5.43577e-10	MAPK9;CXCL8;RIPK2;TNIP2;SPHK1;TRAF6;YTHDC2;CACTIN;NFKB1;RELA
618	single-organism_nuclear_import_(GO:1902593)	10/71	0.325694	1	0.282746	1	1.65647	-5.4549e-10	RANBP2;PDIA3;JUN;CRY2;TXNIP;CBLB;KPNA4;KPNA5;TNPO3;KPNA1
606	regulation_of_carbohydrate_biosynthetic_process_(GO:0043255)	11/79	0.327067	1	0.280237	1	1.50467	-4.95501e-10	RANBP2;IL6;DYRK2;SESN2;PPP1R3D;GFPT1;WDR5;SORBS1;NR1D1;NFKB1;MTOR
594	dicarboxylic_acid_metabolic_process_(GO:0043648)	12/87	0.327923	1	0.27751	1	1.41736	-4.6675e-10	MTRR;GOT1;IDH1;GPT2;GOT2;ME1;SLC25A32;ME2;GCLM;SDHB;ASS1;PCK2
585	regulation_of_transforming_growth_factor_beta_receptor_signaling_pathway_(GO:0017015)	14/103	0.328541	1	0.271681	1	1.22037	-4.01879e-10	PPP1R15A;HSPA5;MTMR4;LEMD3;SIRT1;PPM1A;DAB2;ADAM17;SNW1;UBB;UBC;STRAP;PIN1;TP53
546	positive_regulation_of_protein_serine/threonine_kinase_activity_(GO:0071902)	33/257	0.328972	1	0.229351	0.997573	0.754669	-2.48519e-10	PSMD10;HSP90AB1;CIB1;UBB;UBC;PIM1;DVL3;MAP3K9;MAP3K2;MAP2K3;SPAG9;MAP2K4;DAXX;MAP2K2;GADD45B;FZD5;GADD45A;RIPK2;TNFRSF10B;MUL1;TRAF2;FRS2;SIRT1;VEGFA;GADD45G;EFNA1;DAB2;ADAM17;TRAF4;TRAF6;MAPKAPK2;COPS8;EZH2
770	regulation_of_peptidyl-lysine_acetylation_(GO:2000756)	6/40	0.331566	1	0.305065	1	2.94972	-9.71368e-10	WBP2;LIF;NAP1L2;TAF7;SIRT1;IWS1
773	cardiocyte_differentiation_(GO:0035051)	6/40	0.331566	1	0.305065	1	3.00938	-9.91016e-10	KDM6B;GATA6;CACYBP;CALR;TBX3;SLC9A1
775	telencephalon_cell_migration_(GO:0022029)	6/40	0.331566	1	0.305065	1	3.02825	-9.97227e-10	CNTN2;FBXO45;RAC1;PEX13;RTN4;NDEL1
790	microtubule_bundle_formation_(GO:0001578)	6/40	0.331566	1	0.305065	1	3.15328	-1.0384e-09	UBE2B;MAP2;MAP1S;MAP1B;CHP1;CCSER2
2694	positive_regulation_of_protein_import_into_nucleus,_translocation_(GO:0033160)	2/10	0.333957	1	0.338162	1	18.403	-6.06028e-09	IL6;HSP90AB1
2725	pore_complex_assembly_(GO:0046931)	2/10	0.333957	1	0.338162	1	18.6131	-6.12944e-09	AHCTF1;NUP153
2730	modulation_by_virus_of_host_process_(GO:0019054)	2/10	0.333957	1	0.338162	1	18.6645	-6.14639e-09	BCL2L1;SLC25A6
2760	positive_regulation_of_chemokine_biosynthetic_process_(GO:0045080)	2/10	0.333957	1	0.338162	1	18.9842	-6.25167e-09	HMOX1;TICAM1
2764	cellular_response_to_virus_(GO:0098586)	2/10	0.333957	1	0.338162	1	19.0589	-6.27626e-09	IFIH1;BCL2L1
2773	positive_regulation_of_odontogenesis_(GO:0042482)	2/10	0.333957	1	0.338162	1	19.1758	-6.31474e-09	NGFR;CSF1
2774	response_to_stimulus_involved_in_regulation_of_muscle_adaptation_(GO:0014874)	2/10	0.333957	1	0.338162	1	19.1963	-6.32152e-09	FBXO32;MTMR4
2792	T-helper_1_type_immune_response_(GO:0042088)	2/10	0.333957	1	0.338162	1	19.3472	-6.37119e-09	TRAF6;VEGFA
2793	positive_regulation_of_transcription_from_RNA_polymerase_II_promoter_in_response_to_stress_(GO:0036003)	2/10	0.333957	1	0.338162	1	19.3731	-6.37973e-09	VEGFA;ATF4
2802	cranial_suture_morphogenesis_(GO:0060363)	2/10	0.333957	1	0.338162	1	19.4774	-6.41408e-09	MSX2;INSIG1
2804	negative_regulation_of_bone_resorption_(GO:0045779)	2/10	0.333957	1	0.338162	1	19.5109	-6.42509e-09	TNFAIP3;VEGFA
2819	rRNA_modification_(GO:0000154)	2/10	0.333957	1	0.338162	1	19.6716	-6.47803e-09	NSUN4;FTSJ3
2820	nucleotide_transmembrane_transport_(GO:1901679)	2/10	0.333957	1	0.338162	1	19.6959	-6.48601e-09	SLC35A2;SLC35B1
2837	negative_regulation_of_protein_autophosphorylation_(GO:0031953)	2/10	0.333957	1	0.338162	1	19.9012	-6.55363e-09	JUN;CHP1
2840	nuclear_pore_organization_(GO:0006999)	2/10	0.333957	1	0.338162	1	19.9212	-6.56022e-09	AHCTF1;NUP153
2852	skeletal_muscle_organ_development_(GO:0060538)	2/10	0.333957	1	0.338162	1	20.0683	-6.60866e-09	ASS1;MNX1
2853	positive_regulation_of_macrophage_activation_(GO:0043032)	2/10	0.333957	1	0.338162	1	20.0909	-6.61611e-09	TNIP2;HSPD1
2863	fatty_acid_homeostasis_(GO:0055089)	2/10	0.333957	1	0.338162	1	20.2167	-6.65754e-09	GOT1;SIRT1
2872	cellular_zinc_ion_homeostasis_(GO:0006882)	2/10	0.333957	1	0.338162	1	20.5125	-6.75495e-09	SLC30A1;SLC39A14
2876	corticosteroid_receptor_signaling_pathway_(GO:0031958)	2/10	0.333957	1	0.338162	1	20.546	-6.76596e-09	PTGES3;CALR
2882	negative_regulation_of_microtubule_polymerization_(GO:0031115)	2/10	0.333957	1	0.338162	1	20.6389	-6.79657e-09	FKBP4;MAPRE1
2887	negative_regulation_of_keratinocyte_proliferation_(GO:0010839)	2/10	0.333957	1	0.338162	1	20.7728	-6.84066e-09	KDF1;SFN
2905	surfactant_homeostasis_(GO:0043129)	2/10	0.333957	1	0.338162	1	21.0982	-6.94782e-09	EPAS1;VEGFA
2916	N-terminal_protein_amino_acid_acetylation_(GO:0006474)	2/10	0.333957	1	0.338162	1	21.1969	-6.98031e-09	NAA50;NAA16
2925	coenzyme_catabolic_process_(GO:0009109)	2/10	0.333957	1	0.338162	1	21.3218	-7.02145e-09	ACOT7;CYP4F11
2926	regulation_of_viral-induced_cytoplasmic_pattern_recognition_receptor_signaling_pathway_(GO:0039531)	2/10	0.333957	1	0.338162	1	21.3419	-7.02807e-09	ZC3HAV1;BIRC3
2941	negative_regulation_of_telomere_maintenance_(GO:0032205)	2/10	0.333957	1	0.338162	1	21.6303	-7.12304e-09	ACD;TERF2IP
2965	ribonucleoprotein_complex_disassembly_(GO:0032988)	2/10	0.333957	1	0.338162	1	21.8859	-7.2072e-09	KIF5B;TFIP11
2990	sarcoplasmic_reticulum_calcium_ion_transport_(GO:0070296)	2/10	0.333957	1	0.338162	1	22.2788	-7.3366e-09	ATP2A2;ANK2
2997	inositol_phosphate_dephosphorylation_(GO:0046855)	2/10	0.333957	1	0.338162	1	22.3866	-7.37208e-09	IMPA1;INPP5E
2998	phosphorylated_carbohydrate_dephosphorylation_(GO:0046838)	2/10	0.333957	1	0.338162	1	22.4209	-7.3834e-09	IMPA1;INPP5E
3007	tRNA_splicing,_via_endonucleolytic_cleavage_and_ligation_(GO:0006388)	2/10	0.333957	1	0.338162	1	22.5604	-7.42934e-09	TSEN15;RTCB
3018	RNA_splicing,_via_endonucleolytic_cleavage_and_ligation_(GO:0000394)	2/10	0.333957	1	0.338162	1	22.93	-7.55103e-09	TSEN15;RTCB
3024	folic_acid_metabolic_process_(GO:0046655)	2/10	0.333957	1	0.338162	1	22.9891	-7.57051e-09	MTRR;SLC25A32
3058	parturition_(GO:0007567)	2/10	0.333957	1	0.338162	1	23.6431	-7.78586e-09	PLA2G4C;MAFF
716	peptidyl-threonine_modification_(GO:0018210)	7/48	0.336125	1	0.303796	1	2.47589	-8.15331e-10	CLK1;TNKS;STK39;DYRK1A;LMTK2;HIPK3;MTOR
552	positive_regulation_of_intracellular_transport_(GO:0032388)	28/217	0.336266	1	0.244035	1	0.863243	-2.84273e-10	HSP90AB1;YWHAB;CIB1;PTPN23;RAB21;CNST;CASP8;XPO4;PMAIP1;CHP1;ZNF205;SFN;BAK1;DMAP1;YWHAG;KPNA1;SPHK1;GAB2;DYNLL2;EHD1;IL6;DAB2;CREBRF;NMT1;RBCK1;TP53;ZPR1;RBM22
564	protein-DNA_complex_subunit_organization_(GO:0071824)	18/136	0.338883	1	0.268594	1	1.04733	-3.44893e-10	TSPYL2;SMARCD1;HIST1H2BM;DAXX;GTF2A2;TSPYL1;SMARCB1;NAP1L2;HIST2H2BE;H1F0;HIST3H2A;MIS18A;HAT1;PSME4;HIST1H1D;HIST1H1E;H1FX;HIST1H1C
675	positive_regulation_of_leukocyte_chemotaxis_(GO:0002690)	8/56	0.339038	1	0.301617	1	2.1357	-7.03304e-10	CREB3;IL6;ADAM17;CXCL8;RAC1;CALR;IL6R;VEGFA
688	negative_regulation_of_leukocyte_proliferation_(GO:0070664)	8/56	0.339038	1	0.301617	1	2.21509	-7.29447e-10	PRNP;NDFIP1;GAL;BTN2A2;CASP3;PAWR;TNFAIP3;CBLB
691	DNA_methylation_or_demethylation_(GO:0044728)	8/56	0.339038	1	0.301617	1	2.25334	-7.42045e-10	MTRR;TDG;ALKBH1;DNMT3B;GNAS;DMAP1;MTA2;EZH2
1115	glucosamine-containing_compound_metabolic_process_(GO:1901071)	4/25	0.340517	1	0.324688	1	5.82941	-1.91967e-09	GNPDA1;GFPT1;PGM3;CTBS
1117	osteoclast_differentiation_(GO:0030316)	4/25	0.340517	1	0.324688	1	5.84786	-1.92575e-09	OSTM1;CSF1;TRAF6;GAB2
1119	regulation_of_protein_export_from_nucleus_(GO:0046825)	4/25	0.340517	1	0.324688	1	5.86144	-1.93022e-09	XPO4;SFN;RANGAP1;UHMK1
1128	cellular_response_to_vascular_endothelial_growth_factor_stimulus_(GO:0035924)	4/25	0.340517	1	0.324688	1	5.98261	-1.97012e-09	DLL4;MAPKAPK2;HSPB1;VEGFA
1135	positive_regulation_of_histone_methylation_(GO:0031062)	4/25	0.340517	1	0.324688	1	6.04368	-1.99024e-09	SNW1;DNMT3B;PAXBP1;SIRT1
1195	nuclear-transcribed_mRNA_poly(A)_tail_shortening_(GO:0000289)	4/25	0.340517	1	0.324688	1	6.49885	-2.14013e-09	CNOT3;EIF4A3;MLH1;PAIP1
556	mRNA_catabolic_process_(GO:0006402)	25/193	0.34068	1	0.253506	1	0.925516	-3.0478e-10	RNH1;EIF4A3;SMG7;ZFP36L1;EXOSC6;RPS16;ERI1;DHX34;EXOSC8;RPL38;EXOSC1;PAIP1;UPF1;DIS3;UPF3B;MLH1;LSM4;PATL1;SUPV3L1;AGO3;PAPD5;CNOT3;RNPS1;ETF1;RPL26L1
656	regulation_of_receptor-mediated_endocytosis_(GO:0048259)	9/64	0.340863	1	0.298896	1	1.98366	-6.53237e-10	RAB21;ATAD1;DAB2;KIF3A;AAK1;RAC1;SMAP1;VEGFA;PICALM
638	DNA_modification_(GO:0006304)	10/72	0.341933	1	0.295846	1	1.85061	-6.0942e-10	EXOSC6;MTRR;TDG;ALKBH1;DNMT3B;GNAS;DMAP1;MTA2;CCNO;EZH2
589	negative_regulation_of_cellular_response_to_growth_factor_stimulus_(GO:0090288)	14/104	0.342	1	0.282331	1	1.36327	-4.48936e-10	PPP1R15A;PTPN1;NGFR;HSPA5;MTMR4;LEMD3;SIRT1;PPM1A;ADAM17;UBB;UBC;STRAP;PIN1;TP53
626	negative_regulation_of_DNA_metabolic_process_(GO:0051053)	11/80	0.34246	1	0.292595	1	1.68608	-5.55242e-10	TSPYL2;DNAJC2;ACD;NDFIP1;HUS1;TERF2IP;CDC6;SMC3;MLH1;TP53;S100A11
610	regulation_of_Rab_GTPase_activity_(GO:0032313)	12/88	0.342587	1	0.289226	1	1.54775	-5.09688e-10	USP6NL;DENND1C;DENND2C;DENND5B;TBC1D30;RAB3IL1;EVI5L;TBC1D12;SBF1;RAB3GAP1;TBC1D15;TBC1D22B
611	positive_regulation_of_Rab_GTPase_activity_(GO:0032851)	12/88	0.342587	1	0.289226	1	1.55066	-5.10644e-10	USP6NL;DENND1C;DENND2C;DENND5B;TBC1D30;RAB3IL1;EVI5L;TBC1D12;SBF1;RAB3GAP1;TBC1D15;TBC1D22B
554	chordate_embryonic_development_(GO:0043009)	29/226	0.34391	1	0.247756	1	0.904369	-2.97817e-10	VEZT;FOXC1;ZFAND5;RTCB;GATA6;YBX1;YBX3;GNA13;KIF3A;ALKBH1;FLVCR1;MGAT1;KDM6A;UBE2B;LIG4;SLC30A1;EIF2S2;TBX3;VEGFA;COPS3;DAB2;SP2;MAFF;ERCC2;NMT1;LMX1B;SEC24D;TP53;BCL2L1
549	protein_oligomerization_(GO:0051259)	46/366	0.346364	1	0.220923	0.970748	0.845638	-2.78476e-10	KCNG1;DPAGT1;ACHE;VCP;CRTC2;TMED10;YWHAB;TNFAIP3;HMGCR;IDE;BCL10;PRKCZ;SLC9A1;BAG4;CASP8;SHARPIN;TRIM5;LONP1;ME1;CHP1;HMOX1;FADD;TRIM27;SPAG9;PRNP;CPSF7;ANXA2;GCH1;DCXR;GFPT1;EIF2AK3;TRAF2;TOR1B;SOD2;PRKAB1;KCTD5;EHD1;KCTD9;EHD4;SHKBP1;CHMP4B;FAS;TP53;SQSTM1;BIRC3;LNX2
557	regulation_of_leukocyte_differentiation_(GO:1902105)	27/210	0.347223	1	0.254245	1	0.95105	-3.13189e-10	CD83;CSF1;NKAP;PRKCZ;PNP;CASP8;MYC;CLPTM1;FADD;FBXO7;KLF10;JUN;PRELID1;NDFIP1;ATP6AP1;RIPK2;TFE3;LIF;AP3D1;RNF41;IL6;HAX1;IL7;IRF1;TRAF6;GNAS;FAS
918	negative_regulation_of_muscle_tissue_development_(GO:1901862)	5/33	0.348822	1	0.324991	1	4.13082	-1.36031e-09	TSC22D3;USP2;LUC7L;YBX3;SAV1
928	lamellipodium_assembly_(GO:0030032)	5/33	0.348822	1	0.324991	1	4.22817	-1.39237e-09	GOLPH3;ARFIP2;WHAMM;RAC1;RHOD
935	spleen_development_(GO:0048536)	5/33	0.348822	1	0.324991	1	4.28582	-1.41136e-09	ADAM17;FLVCR1;FAS;FADD;NFKB2
947	interaction_with_symbiont_(GO:0051702)	5/33	0.348822	1	0.324991	1	4.3985	-1.44846e-09	JUN;SMARCB1;SNW1;ZNF639;YTHDC2
954	calcium_ion-dependent_exocytosis_(GO:0017156)	5/33	0.348822	1	0.324991	1	4.45334	-1.46652e-09	VAMP7;CHP1;TRIM36;SDF4;STX1A
960	histone_deacetylation_(GO:0016575)	5/33	0.348822	1	0.324991	1	4.48249	-1.47612e-09	MORF4L1;SIRT6;MTA2;SIRT1;HDAC6
722	regulation_of_cytokine_production_involved_in_immune_response_(GO:0002718)	7/49	0.35618	1	0.320259	1	2.49533	-8.21732e-10	RSAD2;TRAF6;HMOX1;TRAF2;BCL10;PRKCZ;ATG5
728	regulation_of_lymphocyte_apoptotic_process_(GO:0070228)	7/49	0.35618	1	0.320259	1	2.56303	-8.44029e-10	LGALS3;PRELID1;CASP8;TSC22D3;FADD;BCL10;TP53
595	regulation_of_histone_modification_(GO:0031056)	13/97	0.356549	1	0.29708	1	1.42362	-4.6881e-10	UBE2B;WBP2;LIF;NAP1L2;SIRT1;IWS1;VEGFA;SNW1;DNMT3B;TAF7;PAXBP1;LPIN1;TP53
600	T_cell_differentiation_(GO:0030217)	13/97	0.356549	1	0.29708	1	1.4842	-4.8876e-10	FZD5;RSAD2;NKAP;LIG4;RELB;ZFP36L1;ADAM17;MAFB;DNAJA3;IRF1;FADD;B2M;TP53
602	nucleosome_assembly_(GO:0006334)	13/97	0.356549	1	0.29708	1	1.48723	-4.89758e-10	TSPYL2;HIST1H2BM;DAXX;TSPYL1;NAP1L2;HIST2H2BE;H1F0;MIS18A;HAT1;HIST1H1D;HIST1H1E;H1FX;HIST1H1C
698	DNA_geometric_change_(GO:0032392)	8/57	0.357611	1	0.316796	1	2.31948	-7.63826e-10	SETX;SUPV3L1;WRN;DDX3X;ERCC2;G3BP1;MTERF1;INO80
670	positive_regulation_of_proteolysis_involved_in_cellular_protein_catabolic_process_(GO:1903052)	9/65	0.358234	1	0.313027	1	2.08447	-6.86432e-10	DNAJB2;PSMD10;DAB2;VCP;PLK2;ZFAND2A;RCHY1;FBXO22;NKD2
671	interferon-gamma-mediated_signaling_pathway_(GO:0060333)	9/65	0.358234	1	0.313027	1	2.08732	-6.87372e-10	PTPN1;MT2A;SOCS1;IFNGR1;IRF1;IRF5;IRF6;B2M;JAK1
676	DNA_catabolic_process,_endonucleolytic_(GO:0000737)	9/65	0.358234	1	0.313027	1	2.14232	-7.05484e-10	H1F0;DCLRE1C;NEIL2;AIFM1;MAP1S;CASP3;ALKBH1;CYCS;KPNA1
1737	viral_entry_into_host_cell_(GO:0046718)	3/18	0.358678	1	0.347883	1	9.33155	-3.07296e-09	VPS18;ZNF639;NUP153
1771	positive_regulation_of_lipid_storage_(GO:0010884)	3/18	0.358678	1	0.347883	1	9.51931	-3.13479e-09	EHD1;OSBPL11;NFKB1
1796	negative_regulation_of_protein_localization_to_plasma_membrane_(GO:1903077)	3/18	0.358678	1	0.347883	1	9.61198	-3.16531e-09	DAB2;PPP2R5A;BCL2L1
1836	negative_regulation_of_oxidative_stress-induced_intrinsic_apoptotic_signaling_pathway_(GO:1902176)	3/18	0.358678	1	0.347883	1	9.75015	-3.21081e-09	HSPB1;SOD2;SIRT1
1856	tetrahydrofolate_metabolic_process_(GO:0046653)	3/18	0.358678	1	0.347883	1	9.79241	-3.22472e-09	GCH1;MTHFD1L;MTHFD2
1858	coenzyme_A_metabolic_process_(GO:0015936)	3/18	0.358678	1	0.347883	1	9.80187	-3.22784e-09	PANK2;ACOT7;HMGCR
1921	deoxyribonucleotide_catabolic_process_(GO:0009264)	3/18	0.358678	1	0.347883	1	10.1493	-3.34226e-09	NT5C;TDG;CCNO
1929	glucuronate_metabolic_process_(GO:0019585)	3/18	0.358678	1	0.347883	1	10.1947	-3.3572e-09	UGDH;UGP2;AKR1A1
1938	uronic_acid_metabolic_process_(GO:0006063)	3/18	0.358678	1	0.347883	1	10.2927	-3.38948e-09	UGDH;UGP2;AKR1A1
1941	entrainment_of_circadian_clock_by_photoperiod_(GO:0043153)	3/18	0.358678	1	0.347883	1	10.3061	-3.3939e-09	BHLHE40;CRY2;CRY1
1951	response_to_increased_oxygen_levels_(GO:0036296)	3/18	0.358678	1	0.347883	1	10.3721	-3.41562e-09	CDKN1A;FAS;SOD2
1952	response_to_hyperoxia_(GO:0055093)	3/18	0.358678	1	0.347883	1	10.3858	-3.42013e-09	CDKN1A;FAS;SOD2
1965	positive_regulation_of_viral_genome_replication_(GO:0045070)	3/18	0.358678	1	0.347883	1	10.4697	-3.44777e-09	YTHDC2;RAD23A;PPIH
2109	termination_of_RNA_polymerase_III_transcription_(GO:0006386)	3/18	0.358678	1	0.347883	1	11.2588	-3.70763e-09	POLR3D;POLR2E;POLR2K
2119	transcription_elongation_from_RNA_polymerase_III_promoter_(GO:0006385)	3/18	0.358678	1	0.347883	1	11.2871	-3.71693e-09	POLR3D;POLR2E;POLR2K
561	response_to_lipopolysaccharide_(GO:0032496)	29/228	0.362317	1	0.261525	1	1.02621	-3.3794e-10	CEBPB;CXCL8;TNFAIP3;CDC73;RELA;MTDH;MAPK9;CASP8;HSF1;HNRNPA0;AKIRIN2;JUN;JUND;GCH1;RIPK2;NR1D1;SOD2;TICAM1;ASS1;NFKB1;NFKBIA;TJP1;IL6;ADAM17;TNIP2;TRAF6;MAPKAPK2;PAF1;CACTIN
584	positive_regulation_of_protein_catabolic_process_(GO:0045732)	17/130	0.364276	1	0.291182	1	1.19121	-3.92275e-10	PSMD10;MYLIP;VCP;NDFIP1;CSNK2A1;TIPARP;PLK2;ZFAND2A;TNFAIP3;CBLB;RCHY1;FBXO22;NKD2;DNAJB2;DAB2;CREBRF;ATG4B
563	aging_(GO:0007568)	26/204	0.368464	1	0.27244	1	1.03838	-3.41948e-10	CDKN1A;RPN2;CISD2;HMGCR;RELA;ARNTL;SOCS2;WRN;SERP1;LONP1;BAK1;NQO1;JUN;JUND;GPX4;GSS;CACYBP;SIRT1;ASS1;TBX3;IL6;DNAJA3;CANX;ERCC2;CALR;TP53
1097	positive_regulation_of_epidermis_development_(GO:0045684)	4/26	0.36869	1	0.348153	1	5.64845	-1.86008e-09	GAL;MSX2;KDF1;SFN
1103	regulation_of_collagen_biosynthetic_process_(GO:0032965)	4/26	0.36869	1	0.348153	1	5.67615	-1.8692e-09	IL6;PRDX5;SUCO;IL6R
1118	positive_regulation_of_glial_cell_differentiation_(GO:0045687)	4/26	0.36869	1	0.348153	1	5.86137	-1.9302e-09	SERPINE2;LIF;IL6ST;RELA
1133	organ_or_tissue_specific_immune_response_(GO:0002251)	4/26	0.36869	1	0.348153	1	6.02558	-1.98428e-09	IL6;OTUD7B;IL6R;HIST2H2BE
1139	negative_regulation_of_insulin_receptor_signaling_pathway_(GO:0046627)	4/26	0.36869	1	0.348153	1	6.05692	-1.9946e-09	PTPN1;SOCS1;PRKCZ;RELA
1147	negative_regulation_of_extrinsic_apoptotic_signaling_pathway_via_death_domain_receptors_(GO:1902042)	4/26	0.36869	1	0.348153	1	6.11777	-2.01463e-09	PEA15;HMOX1;TNFAIP3;ARHGEF2
1157	regulation_of_transcription_involved_in_G1/S_transition_of_mitotic_cell_cycle_(GO:0000083)	4/26	0.36869	1	0.348153	1	6.27901	-2.06773e-09	CDC6;E2F4;BRD4;ZPR1
1169	intracellular_protein_transmembrane_import_(GO:0044743)	4/26	0.36869	1	0.348153	1	6.36464	-2.09593e-09	PEX16;CHCHD4;HSP90AA1;HSPA4
1188	protein_K11-linked_ubiquitination_(GO:0070979)	4/26	0.36869	1	0.348153	1	6.48356	-2.13509e-09	UBE2H;UBE2B;UBE2S;UBE2D3
612	regulation_of_myeloid_leukocyte_differentiation_(GO:0002761)	13/98	0.370781	1	0.308492	1	1.55147	-5.10912e-10	KLF10;JUN;NDFIP1;ATP6AP1;CSF1;TFE3;LIF;HAX1;CASP8;MYC;TRAF6;GNAS;FADD
628	water-soluble_vitamin_metabolic_process_(GO:0006767)	12/90	0.372248	1	0.31307	1	1.7011	-5.60188e-10	PANK2;MTRR;FLAD1;PSAT1;RFK;MOCOS;AKR1A1;SLC25A32;MUT;MMADHC;AASDHPPT;SLC19A2
932	regulation_of_DNA-dependent_DNA_replication_(GO:0090329)	5/34	0.373385	1	0.345386	1	4.26492	-1.40447e-09	CIZ1;LONP1;INO80;SMC3;ILKAP
934	negative_regulation_of_epithelial_cell_differentiation_(GO:0030857)	5/34	0.373385	1	0.345386	1	4.27977	-1.40937e-09	MSX2;FOXP4;SRSF6;TBX3;EZH2
940	vesicle_docking_(GO:0048278)	5/34	0.373385	1	0.345386	1	4.35889	-1.43542e-09	SCFD1;USO1;ZNF14;YKT6;STX1A
942	somatic_diversification_of_immune_receptors_via_germline_recombination_within_a_single_locus_(GO:0002562)	5/34	0.373385	1	0.345386	1	4.37386	-1.44035e-09	RNF168;EXOSC6;LIG4;MLH1;HSPD1
943	somatic_cell_DNA_recombination_(GO:0016444)	5/34	0.373385	1	0.345386	1	4.37966	-1.44226e-09	RNF168;EXOSC6;LIG4;MLH1;HSPD1
646	positive_regulation_of_adaptive_immune_response_(GO:0002821)	10/74	0.374772	1	0.322491	1	1.90835	-6.28436e-10	RSAD2;RIPK2;TRAF6;TRAF2;FADD;IL6ST;B2M;SIRT1;PRKCZ;HSPD1
801	regulation_of_protein_acetylation_(GO:1901983)	6/42	0.375555	1	0.341394	1	3.22454	-1.06187e-09	WBP2;LIF;NAP1L2;TAF7;SIRT1;IWS1
811	negative_regulation_of_T_cell_proliferation_(GO:0042130)	6/42	0.375555	1	0.341394	1	3.3381	-1.09926e-09	PRNP;NDFIP1;BTN2A2;CASP3;PAWR;CBLB
813	regulation_of_ATP_catabolic_process_(GO:1903289)	6/42	0.375555	1	0.341394	1	3.3541	-1.10453e-09	DNAJB1;CHTOP;DNAJC1;DNAJB6;PPIF;AHSA1
816	regulation_of_ATPase_activity_(GO:0043462)	6/42	0.375555	1	0.341394	1	3.36755	-1.10896e-09	DNAJB1;CHTOP;DNAJC1;DNAJB6;PPIF;AHSA1
832	DNA_methylation_(GO:0006306)	6/42	0.375555	1	0.341394	1	3.51408	-1.15722e-09	MTRR;DNMT3B;GNAS;DMAP1;MTA2;EZH2
835	DNA_alkylation_(GO:0006305)	6/42	0.375555	1	0.341394	1	3.52323	-1.16023e-09	MTRR;DNMT3B;GNAS;DMAP1;MTA2;EZH2
569	alpha-amino_acid_metabolic_process_(GO:1901605)	27/213	0.376042	1	0.276071	1	1.06829	-3.51797e-10	MTRR;ODC1;DLST;SPR;MTHFD1L;CBS;DNMT3B;PHGDH;ENOPH1;SEPHS2;EIF2B4;EIF2B2;GOT1;GCH1;GPT2;GFPT1;GOT2;ASNS;MUT;ASS1;GCAT;OCLN;PSAT1;MTHFD2;SLC25A32;P4HB;GCLM
707	regulation_of_extrinsic_apoptotic_signaling_pathway_in_absence_of_ligand_(GO:2001239)	8/58	0.376288	1	0.332117	1	2.38546	-7.85553e-10	CASP8;IL7;UNC5B;TNFRSF10B;FAS;TRAF2;FADD;BCL2L1
712	chromatin_assembly_or_disassembly_(GO:0006333)	8/58	0.376288	1	0.332117	1	2.42004	-7.96941e-10	MIS18A;BAHD1;HAT1;HIST1H1D;HIST1H1E;MTA2;TP53;HIST1H1C
751	cellular_modified_amino_acid_biosynthetic_process_(GO:0042398)	7/50	0.376338	1	0.336867	1	2.75936	-9.08681e-10	MTHFD1L;GCH1;MTHFD2;GSS;MAT2B;GCLM;SEPHS2
2736	response_to_follicle-stimulating_hormone_(GO:0032354)	2/11	0.378946	1	0.375654	1	18.719	-6.16432e-09	HMGCS1;ASNS
2748	negative_regulation_of_vascular_permeability_(GO:0043116)	2/11	0.378946	1	0.375654	1	18.8491	-6.20716e-09	TJP1;PDE2A
2756	cell_morphogenesis_involved_in_neuron_differentiation_(GO:0048667)	2/11	0.378946	1	0.375654	1	18.9679	-6.2463e-09	SPR;RAC1
2758	positive_regulation_of_sodium_ion_transmembrane_transporter_activity_(GO:2000651)	2/11	0.378946	1	0.375654	1	18.9814	-6.25072e-09	CNKSR3;CHP1
2769	cell_fate_commitment_involved_in_formation_of_primary_germ_layer_(GO:0060795)	2/11	0.378946	1	0.375654	1	19.1116	-6.29362e-09	PAF1;CDC73
2783	positive_regulation_of_steroid_hormone_secretion_(GO:2000833)	2/11	0.378946	1	0.375654	1	19.2483	-6.33864e-09	TMF1;GAL
2824	coenzyme_A_biosynthetic_process_(GO:0015937)	2/11	0.378946	1	0.375654	1	19.7055	-6.48919e-09	PANK2;ACOT7
2828	positive_regulation_of_transcription_from_RNA_polymerase_III_promoter_(GO:0045945)	2/11	0.378946	1	0.375654	1	19.7691	-6.51012e-09	CEBPA;MTOR
2844	S-adenosylmethionine_metabolic_process_(GO:0046500)	2/11	0.378946	1	0.375654	1	19.9648	-6.57457e-09	OCLN;MAT2B
2846	neural_tube_formation_(GO:0001841)	2/11	0.378946	1	0.375654	1	19.9911	-6.58324e-09	IFT52;CASP8
2862	negative_regulation_of_cell_aging_(GO:0090344)	2/11	0.378946	1	0.375654	1	20.2033	-6.65312e-09	SIRT1;MARCH5
2870	positive_regulation_of_histone_H3-K4_methylation_(GO:0051571)	2/11	0.378946	1	0.375654	1	20.4205	-6.72465e-09	SNW1;DNMT3B
2883	purine_deoxyribonucleoside_triphosphate_metabolic_process_(GO:0009215)	2/11	0.378946	1	0.375654	1	20.7251	-6.82495e-09	DGUOK;GUK1
2896	regulation_of_nuclear_cell_cycle_DNA_replication_(GO:0033262)	2/11	0.378946	1	0.375654	1	20.9159	-6.88779e-09	INO80;ILKAP
2898	inositol_phosphate_catabolic_process_(GO:0071545)	2/11	0.378946	1	0.375654	1	21.0013	-6.9159e-09	IMPA1;INPP5E
2899	urea_cycle_(GO:0000050)	2/11	0.378946	1	0.375654	1	21.0063	-6.91756e-09	CEBPA;ASS1
2904	regulation_of_nuclear-transcribed_mRNA_poly(A)_tail_shortening_(GO:0060211)	2/11	0.378946	1	0.375654	1	21.0819	-6.94246e-09	BTG2;CPEB3
2908	norepinephrine_metabolic_process_(GO:0042415)	2/11	0.378946	1	0.375654	1	21.1202	-6.95506e-09	SPR;EPAS1
2924	positive_regulation_of_neurotransmitter_secretion_(GO:0001956)	2/11	0.378946	1	0.375654	1	21.32	-7.02085e-09	SPHK1;STX1A
2928	pyrimidine_ribonucleoside_monophosphate_metabolic_process_(GO:0009173)	2/11	0.378946	1	0.375654	1	21.3489	-7.03036e-09	UPP1;UMPS
2930	positive_regulation_of_nuclear-transcribed_mRNA_poly(A)_tail_shortening_(GO:0060213)	2/11	0.378946	1	0.375654	1	21.3936	-7.04509e-09	BTG2;CPEB3
2937	UMP_metabolic_process_(GO:0046049)	2/11	0.378946	1	0.375654	1	21.4984	-7.07961e-09	UPP1;UMPS
2940	pyrimidine_ribonucleoside_monophosphate_biosynthetic_process_(GO:0009174)	2/11	0.378946	1	0.375654	1	21.6032	-7.11412e-09	UPP1;UMPS
2942	response_to_redox_state_(GO:0051775)	2/11	0.378946	1	0.375654	1	21.6434	-7.12736e-09	RNF7;ARNTL
2955	UMP_biosynthetic_process_(GO:0006222)	2/11	0.378946	1	0.375654	1	21.7936	-7.17682e-09	UPP1;UMPS
2963	regulation_of_beta-amyloid_formation_(GO:1902003)	2/11	0.378946	1	0.375654	1	21.8691	-7.20167e-09	TMED10;PICALM
2989	ubiquinone_biosynthetic_process_(GO:0006744)	2/11	0.378946	1	0.375654	1	22.2763	-7.33576e-09	COQ4;UBIAD1
3023	dicarboxylic_acid_biosynthetic_process_(GO:0043650)	2/11	0.378946	1	0.375654	1	22.9877	-7.57004e-09	GOT1;GOT2
565	regulation_of_endopeptidase_activity_(GO:0052548)	44/354	0.37985	1	0.247768	1	1.05762	-3.48282e-10	MTCH1;CSTB;USP14;VCP;DDX3X;SERPINE2;PSMD14;BCL10;HERPUD1;HSPD1;MAPK9;PRDX5;PCSK1N;CASP8;DNAJB6;AIFM1;CASP3;MYC;SERPINH1;PMAIP1;SFN;BAK1;FADD;BCAP31;NGFR;AKIRIN2;PRELID1;CSNK2A1;ADRM1;EIF2AK3;TNFRSF10B;MUL1;TRAF2;SERPINB8;SIRT1;VEGFA;IL6;DAP;DNAJA3;PSME3;FAS;CYCS;BIRC3;PICALM
577	embryo_development_ending_in_birth_or_egg_hatching_(GO:0009792)	29/230	0.380931	1	0.275598	1	1.13122	-3.7252e-10	VEZT;FOXC1;ZFAND5;RTCB;GATA6;YBX1;YBX3;GNA13;KIF3A;ALKBH1;FLVCR1;MGAT1;KDM6A;UBE2B;LIG4;SLC30A1;EIF2S2;TBX3;VEGFA;COPS3;DAB2;SP2;MAFF;ERCC2;NMT1;LMX1B;SEC24D;TP53;BCL2L1
566	phospholipid_metabolic_process_(GO:0006644)	36/288	0.382168	1	0.26303	1	1.05946	-3.4889e-10	CDS1;IDI1;ACHE;DGKE;MVK;SAMD8;MTMR14;GATA6;PIK3R4;SGMS2;MTMR4;MTMR6;PGS1;SMPD2;IMPA1;INPP5E;PIP4K2C;CDIPT;FDFT1;FDPS;PCYT2;GPX4;PLA2G4C;GPCPD1;GNPAT;FABP5;IMPAD1;DOLPP1;PIGA;PLAA;PEMT;FAR1;SERINC1;MVD;LPIN1;PNPLA2
582	in_utero_embryonic_development_(GO:0001701)	28/222	0.383313	1	0.279499	1	1.15522	-3.80425e-10	FOXC1;ZFAND5;RTCB;GATA6;YBX1;YBX3;GNA13;KIF3A;ALKBH1;FLVCR1;MGAT1;KDM6A;UBE2B;LIG4;SLC30A1;EIF2S2;TBX3;VEGFA;COPS3;DAB2;SP2;MAFF;ERCC2;NMT1;LMX1B;SEC24D;TP53;BCL2L1
572	carboxylic_acid_biosynthetic_process_(GO:0046394)	34/272	0.386913	1	0.270266	1	1.07565	-3.54221e-10	MTRR;ACSS2;MSMO1;MAT2B;HSD17B8;FADS3;UGP2;MTHFD1L;CBS;PHGDH;ENOPH1;SEPHS2;AASDHPPT;EIF2B4;PRKAB2;ACOT7;EIF2B2;GOT1;GCH1;GSS;PTGES3;GPT2;GOT2;AKR1A1;ASNS;ELOVL7;PRKAB1;ASS1;UGDH;PSAT1;SCD;MTHFD2;BCAT1;GCLM
573	organic_acid_biosynthetic_process_(GO:0016053)	34/272	0.386913	1	0.270266	1	1.07804	-3.55008e-10	MTRR;ACSS2;MSMO1;MAT2B;HSD17B8;FADS3;UGP2;MTHFD1L;CBS;PHGDH;ENOPH1;SEPHS2;AASDHPPT;EIF2B4;PRKAB2;ACOT7;EIF2B2;GOT1;GCH1;GSS;PTGES3;GPT2;GOT2;AKR1A1;ASNS;ELOVL7;PRKAB1;ASS1;UGDH;PSAT1;SCD;MTHFD2;BCAT1;GCLM
647	positive_regulation_of_ossification_(GO:0045778)	11/83	0.389282	1	0.330496	1	1.90902	-6.28657e-10	CEBPA;IL6;CEBPB;JUND;ATP6AP1;MSX2;GNAS;SUCO;MIA3;IL6ST;IL6R
568	regulation_of_peptidase_activity_(GO:0052547)	46/372	0.390247	1	0.252117	1	1.06693	-3.5135e-10	MTCH1;CSTB;USP14;VCP;DDX3X;SERPINE2;PSMD14;BCL10;HERPUD1;HSPD1;MAPK9;PRDX5;PCSK1N;CASP8;DNAJB6;AIFM1;CASP3;MYC;SERPINH1;PMAIP1;SFN;BAK1;FADD;BCAP31;NGFR;AKIRIN2;PRELID1;CSNK2A1;ADRM1;EIF2AK3;TNFRSF10B;MUL1;TRAF2;SERPINB8;SIRT1;VEGFA;MMP14;IL6;DAP;DNAJA3;PSME3;PSME4;CYCS;FAS;BIRC3;PICALM
1644	negative_regulation_of_neural_precursor_cell_proliferation_(GO:2000178)	3/19	0.39241	1	0.376113	1	8.81191	-2.90184e-09	BTG2;RAPGEF1;TP53
1693	cardiac_epithelial_to_mesenchymal_transition_(GO:0060317)	3/19	0.39241	1	0.376113	1	9.11619	-3.00204e-09	EFNA1;MSX2;RTN4
1733	positive_regulation_of_histone_acetylation_(GO:0035066)	3/19	0.39241	1	0.376113	1	9.30684	-3.06482e-09	WBP2;LIF;NAP1L2
1746	positive_regulation_of_adherens_junction_organization_(GO:1903393)	3/19	0.39241	1	0.376113	1	9.37735	-3.08804e-09	PTPN23;RAC1;VEGFA
1752	positive_regulation_of_cyclin-dependent_protein_serine/threonine_kinase_activity_(GO:0045737)	3/19	0.39241	1	0.376113	1	9.39212	-3.0929e-09	PSMD10;ADAM17;PIM1
1764	membrane_invagination_(GO:0010324)	3/19	0.39241	1	0.376113	1	9.45346	-3.1131e-09	VAMP7;HGS;RAC1
1844	regulation_of_execution_phase_of_apoptosis_(GO:1900117)	3/19	0.39241	1	0.376113	1	9.76981	-3.21728e-09	AIFM1;CASP3;BCL2L1
1859	nucleotide_transport_(GO:0006862)	3/19	0.39241	1	0.376113	1	9.80365	-3.22843e-09	SLC35A2;SLC35B1;SLC25A6
1894	endothelial_cell_proliferation_(GO:0001935)	3/19	0.39241	1	0.376113	1	9.98799	-3.28913e-09	MMP14;HMOX1;THAP1
1907	deoxyribonucleoside_triphosphate_metabolic_process_(GO:0009200)	3/19	0.39241	1	0.376113	1	10.0643	-3.31427e-09	DGUOK;GUK1;TBPL1
1942	osteoblast_development_(GO:0002076)	3/19	0.39241	1	0.376113	1	10.3139	-3.39645e-09	ACHE;JUND;MSX2
702	protein_secretion_(GO:0009306)	9/67	0.393246	1	0.341687	1	2.34067	-7.70804e-10	RAB1A;GOLPH3;PNP;CANX;ERP29;GNAS;RNF19B;TRIM27;PDIA4
703	positive_regulation_of_cellular_protein_catabolic_process_(GO:1903364)	9/67	0.393246	1	0.341687	1	2.34643	-7.72698e-10	DNAJB2;PSMD10;DAB2;VCP;PLK2;ZFAND2A;RCHY1;FBXO22;NKD2
607	regulation_of_proteasomal_ubiquitin-dependent_protein_catabolic_process_(GO:0032434)	15/116	0.394115	1	0.32084	1	1.52756	-5.03039e-10	PSMD10;VCP;UBXN1;HSP90AB1;PLK2;ZFAND2A;RAD23A;CDC6;RCHY1;FBXO22;NKD2;CDC20;DNAJB2;MAD2L2;DAB2
723	positive_regulation_of_cytokine_biosynthetic_process_(GO:0042108)	8/59	0.395024	1	0.347555	1	2.49546	-8.21775e-10	TRAF6;IRF1;CEBPG;HSPB1;HMOX1;BCL10;TICAM1;RELA
575	nuclear_division_(GO:0000280)	37/298	0.396406	1	0.27183	1	1.10741	-3.64681e-10	TNKS;PSMD13;CETN2;MIS12;NOLC1;SMC3;SLC2A8;CDC20;VCPIP1;HSF1;E4F1;FAM83D;MISP;NUDC;UBE2I;FBXW5;BOD1;NSUN2;KLHL21;HAUS3;CDC6;CDK11B;HAUS2;KLHL42;KLHL9;MAD2L2;DYNC1LI1;SNX18;MIS18A;LATS2;PAPD5;ZW10;JTB;ARHGEF2;MAPRE1;MAPRE2;ARL8A
756	regulation_of_axon_extension_(GO:0030516)	7/51	0.396543	1	0.353586	1	2.81357	-9.26531e-10	WDR36;TNFRSF12A;MAP1B;LIMK1;RTN4;VEGFA;NDEL1
758	positive_regulation_of_axonogenesis_(GO:0050772)	7/51	0.396543	1	0.353586	1	2.82116	-9.29033e-10	NGFR;TNFRSF12A;ARHGDIA;MAP1B;LIMK1;VEGFA;NDEL1
761	regulation_of_potassium_ion_transport_(GO:0043266)	7/51	0.396543	1	0.353586	1	2.86067	-9.42042e-10	PRNP;GAL;KIF5B;STK39;ANK2;HBP1;ATF4
617	response_to_interferon-gamma_(GO:0034341)	14/108	0.39675	1	0.326139	1	1.65359	-5.4454e-10	PTPN1;GCH1;IFNGR1;EPRS;ASS1;SEC61A1;MT2A;SOCS1;DNAJA3;IRF1;IRF5;IRF6;B2M;JAK1
1190	cytoskeleton-dependent_cytokinesis_(GO:0061640)	4/27	0.396781	1	0.371637	1	6.48806	-2.13657e-09	USP8;SNX18;DAXX;SPIRE1
1198	C-terminal_protein_lipidation_(GO:0006501)	4/27	0.396781	1	0.371637	1	6.51039	-2.14393e-09	PIGT;PIGA;PLAUR;ATG12
819	receptor_internalization_(GO:0031623)	6/43	0.397626	1	0.359729	1	3.39756	-1.11885e-09	ACHE;CXCL8;CNTN2;GTF2H2;RAB5A;PICALM
826	forebrain_cell_migration_(GO:0021885)	6/43	0.397626	1	0.359729	1	3.48056	-1.14618e-09	CNTN2;FBXO45;RAC1;PEX13;RTN4;NDEL1
842	negative_regulation_of_epidermal_growth_factor_receptor_signaling_pathway_(GO:0042059)	6/43	0.397626	1	0.359729	1	3.55175	-1.16962e-09	RNF126;UBB;HGS;UBC;CLTA;STAM
855	nucleus_organization_(GO:0006997)	6/43	0.397626	1	0.359729	1	3.65946	-1.20509e-09	AHCTF1;TMF1;NOLC1;TBPL1;NUP153;ZPR1
956	regulation_of_antigen_receptor-mediated_signaling_pathway_(GO:0050854)	5/35	0.397939	1	0.365856	1	4.45885	-1.46834e-09	PRNP;LGALS3;PAWR;CBLB;BCL10
634	response_to_calcium_ion_(GO:0051592)	13/100	0.399444	1	0.331644	1	1.79682	-5.91708e-10	CLIC4;JUN;JUND;GDI1;PEF1;ENTPD6;ALG2;CACYBP;KRT10;IL6;PPIF;TXNIP;ANXA7
598	regulation_of_T_cell_proliferation_(GO:0042129)	16/125	0.404401	1	0.326055	1	1.47948	-4.87204e-10	PRNP;NDFIP1;BTN2A2;RIPK2;PAWR;CBLB;EFNB1;LGALS3;IL6;PNP;DNAJA3;IRF1;TRAF6;CASP3;FADD;IL6ST
603	cellular_amine_metabolic_process_(GO:0044106)	16/125	0.404401	1	0.326055	1	1.48842	-4.90148e-10	CDS1;ACHE;SAMD8;GOT1;SMOX;ODC1;PLA2G4C;SGMS2;SAT1;AZIN1;SRM;SMPD2;FABP5;PEMT;LPIN1;ENOPH1
604	cellular_biogenic_amine_metabolic_process_(GO:0006576)	16/125	0.404401	1	0.326055	1	1.49099	-4.90996e-10	CDS1;ACHE;SAMD8;GOT1;SMOX;ODC1;PLA2G4C;SGMS2;SAT1;AZIN1;SRM;SMPD2;FABP5;PEMT;LPIN1;ENOPH1
661	regulation_of_interleukin-6_production_(GO:0032675)	11/84	0.405015	1	0.343353	1	2.01114	-6.62285e-10	AKIRIN2;IL6;CEBPB;RIPK2;TRAF6;MAPKAPK2;TNFAIP3;ARHGEF2;TICAM1;IL6R;HSPD1
663	peptidyl-serine_phosphorylation_(GO:0018105)	11/84	0.405015	1	0.343353	1	2.01443	-6.63369e-10	CLK1;MAP2K2;TNKS;MAPKAPK2;DYRK1A;STK39;LMTK2;PRKCZ;HIPK3;MTOR;UHMK1
579	lipid_biosynthetic_process_(GO:0008610)	60/491	0.406137	1	0.243004	1	1.14009	-3.75442e-10	DPAGT1;ACHE;DGKE;MTMR14;MSMO1;FADS3;SMPD2;NSDHL;HINT2;IMPA1;FDXR;NANS;STARD3;PRKAB2;G6PD;STARD5;PCYT2;ACOT7;HMGCS1;SPHK1;PLA2G4C;ELOVL7;GPCPD1;PRKAB1;GNPAT;PIGA;MVD;FAR1;CDS1;IDI1;MVK;ACSS2;SAMD8;INSIG1;PIK3R4;SGMS2;HMGCR;HSD17B7;MTMR4;HSD17B8;MTMR6;PGS1;INPP5E;CDIPT;AASDHPPT;FDFT1;FDPS;CNBP;PTGES3;SQLE;VAPA;FABP5;SCD;DOLPP1;PEMT;SERINC1;DHCR7;LPIN1;ACBD3;PNPLA2
684	regulation_of_circadian_rhythm_(GO:0042752)	10/76	0.407888	1	0.349609	1	2.1845	-7.19374e-10	KLF10;IL6;PSPC1;BHLHE40;CRY2;CRY1;NR1D2;NR1D1;EZH2;ARNTL
740	thioester_metabolic_process_(GO:0035383)	8/60	0.413774	1	0.363082	1	2.66701	-8.7827e-10	ACOT9;ACSS2;ACOT7;MVK;DLST;MVD;FAR1;ELOVL7
741	acyl-CoA_metabolic_process_(GO:0006637)	8/60	0.413774	1	0.363082	1	2.66957	-8.79112e-10	ACOT9;ACSS2;ACOT7;MVK;DLST;MVD;FAR1;ELOVL7
766	regulation_of_microtubule_polymerization_or_depolymerization_(GO:0031110)	7/52	0.416742	1	0.370382	1	2.92486	-9.6318e-10	MID1IP1;SBDS;CIB1;ARHGEF2;FKBP4;MAPRE1;HDAC6
768	nuclear_envelope_organization_(GO:0006998)	7/52	0.416742	1	0.370382	1	2.93971	-9.6807e-10	RANBP2;NUP35;BANF1;NUP153;RAE1;ZMPSTE24;NDEL1
780	negative_regulation_of_protein_depolymerization_(GO:1901880)	7/52	0.416742	1	0.370382	1	3.04133	-1.00153e-09	MID1IP1;SBDS;TWF1;CIB1;TRMT1;ARHGEF2;HDAC6
642	antigen_processing_and_presentation_of_exogenous_peptide_antigen_via_MHC_class_II_(GO:0019886)	12/93	0.417228	1	0.349666	1	1.88317	-6.20143e-10	SEC13;ACTR1A;KLC2;KIF3A;SAR1B;TRAF6;CANX;CLTA;SEC24D;DYNLL2;SEC24C;AP1M1
597	regulation_of_dephosphorylation_(GO:0035303)	16/126	0.417294	1	0.336463	1	1.47811	-4.86753e-10	CSRNP2;NIFK;YWHAB;PPP1R35;GPATCH2;PPP2R5A;SMG7;PPP1R2;BAG4;CNST;CNEP1R1;TIPRL;CRY2;CD2BP2;CHP1;MPHOSPH10
828	JAK-STAT_cascade_(GO:0007259)	6/44	0.419657	1	0.37812	1	3.48806	-1.14865e-09	SOCS2;PTPN1;ADAM17;SOCS1;NMI;SOCS6
830	positive_regulation_of_lipid_transport_(GO:0032370)	6/44	0.419657	1	0.37812	1	3.5073	-1.15498e-09	NFKBIA;MAPK9;PRELID1;TMF1;GAL;SIRT1
833	gastrulation_(GO:0007369)	6/44	0.419657	1	0.37812	1	3.5144	-1.15732e-09	EXT1;ZBTB17;UGDH;FRS2;SUPT20H;TP53
839	negative_regulation_of_ERBB_signaling_pathway_(GO:1901185)	6/44	0.419657	1	0.37812	1	3.54285	-1.16669e-09	RNF126;UBB;HGS;UBC;CLTA;STAM
592	regulation_of_leukocyte_proliferation_(GO:0070663)	22/176	0.420645	1	0.322511	1	1.38904	-4.57424e-10	PRNP;CDKN1A;NDFIP1;CSF1;BTN2A2;RIPK2;TNFAIP3;PAWR;CBLB;TICAM1;EFNB1;LGALS3;IL6;GAL;PNP;IL7;DNAJA3;IRF1;CASP3;TRAF6;FADD;IL6ST
941	regulation_of_gluconeogenesis_(GO:0006111)	5/36	0.422392	1	0.386341	1	4.36317	-1.43683e-09	RANBP2;IL6;SESN2;WDR5;NR1D1
950	regulation_of_histone_acetylation_(GO:0035065)	5/36	0.422392	1	0.386341	1	4.42869	-1.45841e-09	WBP2;LIF;NAP1L2;TAF7;IWS1
970	binding_of_sperm_to_zona_pellucida_(GO:0007339)	5/36	0.422392	1	0.386341	1	4.6167	-1.52032e-09	CCT3;CCT6A;CCT7;CCT5;CCT4
977	protein_deacetylation_(GO:0006476)	5/36	0.422392	1	0.386341	1	4.68172	-1.54173e-09	MORF4L1;SIRT6;MTA2;SIRT1;HDAC6
2588	modulation_by_symbiont_of_host_cellular_process_(GO:0044068)	2/12	0.422596	1	0.412235	1	17.4185	-5.73606e-09	BCL2L1;SLC25A6
2629	negative_regulation_of_monooxygenase_activity_(GO:0032769)	2/12	0.422596	1	0.412235	1	17.7106	-5.83224e-09	NOSIP;NFKB1
2680	regulation_of_odontogenesis_of_dentin-containing_tooth_(GO:0042487)	2/12	0.422596	1	0.412235	1	18.2272	-6.00237e-09	NGFR;CSF1
2685	regulation_of_development,_heterochronic_(GO:0040034)	2/12	0.422596	1	0.412235	1	18.3063	-6.02842e-09	SERPINE2;HMGN1
2692	positive_regulation_of_lamellipodium_assembly_(GO:0010592)	2/12	0.422596	1	0.412235	1	18.3869	-6.05496e-09	RAC1;MTOR
2706	protein-cofactor_linkage_(GO:0018065)	2/12	0.422596	1	0.412235	1	18.4441	-6.07379e-09	HMBS;NMT1
2711	positive_regulation_of_glycoprotein_biosynthetic_process_(GO:0010560)	2/12	0.422596	1	0.412235	1	18.4914	-6.08937e-09	CHP1;PAWR
2716	positive_regulation_of_T_cell_apoptotic_process_(GO:0070234)	2/12	0.422596	1	0.412235	1	18.5346	-6.10361e-09	PRELID1;TP53
2717	body_morphogenesis_(GO:0010171)	2/12	0.422596	1	0.412235	1	18.5383	-6.10481e-09	ZNF281;GNAS
2732	negative_regulation_of_bone_remodeling_(GO:0046851)	2/12	0.422596	1	0.412235	1	18.6721	-6.14889e-09	TNFAIP3;VEGFA
2743	iron_coordination_entity_transport_(GO:1901678)	2/12	0.422596	1	0.412235	1	18.7942	-6.18908e-09	SLC48A1;FLVCR1
2745	endocrine_hormone_secretion_(GO:0060986)	2/12	0.422596	1	0.412235	1	18.8258	-6.1995e-09	TMF1;TBX3
2754	removal_of_superoxide_radicals_(GO:0019430)	2/12	0.422596	1	0.412235	1	18.9255	-6.23232e-09	NQO1;SOD2
2763	cellular_response_to_oxygen_radical_(GO:0071450)	2/12	0.422596	1	0.412235	1	19.0354	-6.26852e-09	NQO1;SOD2
2765	negative_regulation_of_striated_muscle_cell_apoptotic_process_(GO:0010664)	2/12	0.422596	1	0.412235	1	19.0608	-6.27689e-09	BAG3;HMGCR
2782	determination_of_adult_lifespan_(GO:0008340)	2/12	0.422596	1	0.412235	1	19.2458	-6.33782e-09	IDE;TP53
2785	positive_regulation_of_nuclear-transcribed_mRNA_catabolic_process,_deadenylation-dependent_decay_(GO:1900153)	2/12	0.422596	1	0.412235	1	19.2818	-6.34967e-09	BTG2;CPEB3
2790	C21-steroid_hormone_biosynthetic_process_(GO:0006700)	2/12	0.422596	1	0.412235	1	19.3234	-6.36337e-09	STARD3;STARD5
2796	regulation_of_histone_H3-K9_methylation_(GO:0051570)	2/12	0.422596	1	0.412235	1	19.3864	-6.38411e-09	DNMT3B;SIRT1
2803	cellular_response_to_superoxide_(GO:0071451)	2/12	0.422596	1	0.412235	1	19.479	-6.41459e-09	NQO1;SOD2
2811	UV_protection_(GO:0009650)	2/12	0.422596	1	0.412235	1	19.6172	-6.46011e-09	ERCC2;SDF4
2832	interleukin-1-mediated_signaling_pathway_(GO:0070498)	2/12	0.422596	1	0.412235	1	19.7932	-6.51807e-09	TNIP2;TRAF6
2835	regulation_of_nuclear-transcribed_mRNA_catabolic_process,_deadenylation-dependent_decay_(GO:1900151)	2/12	0.422596	1	0.412235	1	19.8543	-6.5382e-09	BTG2;CPEB3
2836	deoxyribonucleotide_biosynthetic_process_(GO:0009263)	2/12	0.422596	1	0.412235	1	19.8904	-6.55008e-09	GUK1;TBPL1
2842	regulation_of_skeletal_muscle_cell_differentiation_(GO:2001014)	2/12	0.422596	1	0.412235	1	19.9464	-6.56853e-09	NR1D2;ARNTL
2854	chemical_homeostasis_within_a_tissue_(GO:0048875)	2/12	0.422596	1	0.412235	1	20.094	-6.61711e-09	EPAS1;VEGFA
2855	neuronal_ion_channel_clustering_(GO:0045161)	2/12	0.422596	1	0.412235	1	20.1031	-6.62013e-09	MTCH1;CNTN2
2859	response_to_leptin_(GO:0044321)	2/12	0.422596	1	0.412235	1	20.1606	-6.63907e-09	NR1D1;ADIPOR1
2877	response_to_acidic_pH_(GO:0010447)	2/12	0.422596	1	0.412235	1	20.5665	-6.77271e-09	CHP1;SLC9A1
2880	regulation_of_acetyl-CoA_biosynthetic_process_from_pyruvate_(GO:0010510)	2/12	0.422596	1	0.412235	1	20.618	-6.78968e-09	PDHX;PDP2
2890	urea_metabolic_process_(GO:0019627)	2/12	0.422596	1	0.412235	1	20.8183	-6.85564e-09	CEBPA;ASS1
2900	inositol_metabolic_process_(GO:0006020)	2/12	0.422596	1	0.412235	1	21.0424	-6.92944e-09	IMPA1;IMPAD1
2946	negative_regulation_by_host_of_viral_transcription_(GO:0043922)	2/12	0.422596	1	0.412235	1	21.6789	-7.13905e-09	JUN;ZNF639
2957	positive_regulation_of_neurological_system_process_(GO:0031646)	2/12	0.422596	1	0.412235	1	21.7955	-7.17746e-09	RNF10;IL6
2959	pantothenate_metabolic_process_(GO:0015939)	2/12	0.422596	1	0.412235	1	21.8063	-7.18101e-09	PANK2;AASDHPPT
2991	amino_acid_import_(GO:0043090)	2/12	0.422596	1	0.412235	1	22.336	-7.35544e-09	SH3BP4;SLC3A2
3052	regulation_of_mitochondrial_fission_(GO:0090140)	2/12	0.422596	1	0.412235	1	23.4791	-7.73185e-09	MUL1;MARCH5
1155	negative_regulation_of_smooth_muscle_cell_proliferation_(GO:0048662)	4/28	0.424656	1	0.395054	1	6.23641	-2.0537e-09	HMOX1;TNFAIP3;MFN2;SF1
1165	regulation_of_CD4-positive,_alpha-beta_T_cell_differentiation_(GO:0043370)	4/28	0.424656	1	0.395054	1	6.34422	-2.0892e-09	IL6;CD83;RIPK2;PRKCZ
1179	negative_regulation_of_cellular_response_to_insulin_stimulus_(GO:1900077)	4/28	0.424656	1	0.395054	1	6.44413	-2.12211e-09	PTPN1;SOCS1;PRKCZ;RELA
1180	negative_regulation_of_oxidative_stress-induced_cell_death_(GO:1903202)	4/28	0.424656	1	0.395054	1	6.44825	-2.12346e-09	HSPB1;SOD2;SIRT1;ATF4
1191	regulation_of_macrophage_derived_foam_cell_differentiation_(GO:0010743)	4/28	0.424656	1	0.395054	1	6.48869	-2.13678e-09	NFKBIA;MAPK9;CSF1;NFKB1
1193	regulation_of_DNA_damage_response,_signal_transduction_by_p53_class_mediator_(GO:0043516)	4/28	0.424656	1	0.395054	1	6.49288	-2.13816e-09	PSMD10;DYRK1A;PMAIP1;SIRT1
1194	negative_regulation_of_innate_immune_response_(GO:0045824)	4/28	0.424656	1	0.395054	1	6.49638	-2.13931e-09	DNAJA3;TNFAIP3;MUL1;CACTIN
1199	positive_regulation_of_BMP_signaling_pathway_(GO:0030513)	4/28	0.424656	1	0.395054	1	6.51446	-2.14527e-09	FOXD1;MSX2;UBE2O;FBXL15
1244	negative_regulation_of_protein_kinase_B_signaling_(GO:0051898)	4/28	0.424656	1	0.395054	1	6.72884	-2.21586e-09	RAPGEF1;MUL1;CIB1;SIRT1
1728	myeloid_dendritic_cell_activation_(GO:0001773)	3/20	0.425664	1	0.404082	1	9.30137	-3.06302e-09	TRAF6;DHRS2;RELB
1813	regulation_of_receptor_biosynthetic_process_(GO:0010869)	3/20	0.425664	1	0.404082	1	9.68303	-3.1887e-09	ANKRD13C;NR1D1;HDAC6
1847	bone_resorption_(GO:0045453)	3/20	0.425664	1	0.404082	1	9.77593	-3.2193e-09	IL7;TRAF6;RAC1
1849	regulation_of_protein_dephosphorylation_(GO:0035304)	3/20	0.425664	1	0.404082	1	9.78262	-3.2215e-09	YWHAB;CNEP1R1;PPP2R5A
1897	regulation_of_centrosome_duplication_(GO:0010824)	3/20	0.425664	1	0.404082	1	10.011	-3.29671e-09	PLK2;CHORDC1;TRIM37
1898	B_cell_mediated_immunity_(GO:0019724)	3/20	0.425664	1	0.404082	1	10.0215	-3.30015e-09	FAS;BCL10;HSPD1
1932	mitochondrial_RNA_metabolic_process_(GO:0000959)	3/20	0.425664	1	0.404082	1	10.2119	-3.36287e-09	SUPV3L1;MTERF1;MTO1
1933	protein_depolymerization_(GO:0051261)	3/20	0.425664	1	0.404082	1	10.2336	-3.37e-09	GAK;CFL2;DSTN
1963	cobalamin_metabolic_process_(GO:0009235)	3/20	0.425664	1	0.404082	1	10.4554	-3.44305e-09	MTRR;MUT;MMADHC
1992	pyridine_nucleotide_biosynthetic_process_(GO:0019363)	3/20	0.425664	1	0.404082	1	10.696	-3.5223e-09	NADK2;PNP;ME1
2015	nicotinamide_nucleotide_biosynthetic_process_(GO:0019359)	3/20	0.425664	1	0.404082	1	10.7787	-3.5495e-09	NADK2;PNP;ME1
2154	actin_nucleation_(GO:0045010)	3/20	0.425664	1	0.404082	1	11.5104	-3.79048e-09	JMY;TRIM27;WASH2P
648	regulation_of_chromatin_modification_(GO:1903308)	13/102	0.428243	1	0.355157	1	1.91396	-6.30283e-10	UBE2B;WBP2;LIF;NAP1L2;SIRT1;IWS1;VEGFA;SNW1;DNMT3B;TAF7;PAXBP1;LPIN1;TP53
655	negative_regulation_of_lymphocyte_activation_(GO:0051250)	13/102	0.428243	1	0.355157	1	1.96729	-6.47846e-10	PRNP;NDFIP1;BTN2A2;TNFAIP3;PAWR;CBLB;LGALS3;GAL;IRF1;CASP3;FAS;SOCS6;FBXO7
659	peptidyl-tyrosine_dephosphorylation_(GO:0035335)	13/102	0.428243	1	0.355157	1	1.99203	-6.55993e-10	PTPN1;DUSP2;MTMR14;PTPN23;MTMR4;DUSP8;MTMR6;TIMM50;DUSP14;PTP4A1;DUSP11;DUSP12;PGP
729	negative_regulation_of_cysteine-type_endopeptidase_activity_involved_in_apoptotic_process_(GO:0043154)	9/69	0.428374	1	0.370732	1	2.57217	-8.47037e-10	PRDX5;IL6;DDX3X;DNAJB6;CSNK2A1;DNAJA3;SFN;HERPUD1;VEGFA
596	activation_of_protein_kinase_activity_(GO:0032147)	31/252	0.430955	1	0.309943	1	1.45951	-4.80628e-10	YWHAB;PRKCZ;CRKL;UBB;PRKAR2A;UBC;MAP3K9;MAP3K2;MAP2K3;SPAG9;MAP2K4;DAXX;MAP2K2;GADD45B;GADD45A;RIPK2;TNFRSF10B;MUL1;FRS2;TRAF2;VEGFA;GADD45G;EFNA1;DAB2;TRAF4;TRAF6;MAPKAPK2;RAPGEF1;LAMTOR2;COPS8;CRK
669	antigen_processing_and_presentation_of_peptide_antigen_via_MHC_class_II_(GO:0002495)	12/94	0.432262	1	0.362033	1	2.08416	-6.86333e-10	SEC13;ACTR1A;KLC2;KIF3A;SAR1B;TRAF6;CANX;CLTA;SEC24D;DYNLL2;SEC24C;AP1M1
757	regulation_of_skeletal_muscle_tissue_development_(GO:0048641)	8/61	0.432497	1	0.378672	1	2.81842	-9.28129e-10	TSC22D3;USP2;NR1D2;HMGCR;FBXO22;YBX3;TBX3;ARNTL
789	regulation_of_steroid_biosynthetic_process_(GO:0050810)	7/53	0.436881	1	0.387222	1	3.15169	-1.03788e-09	INSIG1;DDX20;DHCR7;NR1D1;SIRT1;NFKB1;SF1
794	negative_regulation_of_lymphocyte_proliferation_(GO:0050672)	7/53	0.436881	1	0.387222	1	3.17962	-1.04708e-09	PRNP;NDFIP1;GAL;BTN2A2;CASP3;PAWR;CBLB
796	negative_regulation_of_mononuclear_cell_proliferation_(GO:0032945)	7/53	0.436881	1	0.387222	1	3.18368	-1.04841e-09	PRNP;NDFIP1;GAL;BTN2A2;CASP3;PAWR;CBLB
700	ovulation_cycle_process_(GO:0022602)	10/78	0.441041	1	0.377052	1	2.33715	-7.69642e-10	EIF2B4;MMP14;FOXC1;EIF2B2;VGF;FOXO3;SIRT1;BCL2L1;FANCF;VEGFA
705	regulation_of_tumor_necrosis_factor_production_(GO:0032680)	10/78	0.441041	1	0.377052	1	2.37131	-7.80891e-10	RIPK2;HSF1;MAPKAPK2;HSPB1;TNFAIP3;ARHGEF2;FADD;TRIM27;CACTIN;TICAM1
849	regulation_of_blood_vessel_endothelial_cell_migration_(GO:0043535)	6/45	0.441579	1	0.396525	1	3.60522	-1.18723e-09	EFNA1;DLL4;HSPB1;CIB1;SH3BGRL3;VEGFA
854	negative_regulation_of_protein_secretion_(GO:0050709)	6/45	0.441579	1	0.396525	1	3.64809	-1.20135e-09	RHBDF1;IL6;BTN2A2;RSAD2;DPH3;TRIM27
869	eye_morphogenesis_(GO:0048592)	6/45	0.441579	1	0.396525	1	3.7193	-1.2248e-09	RING1;MFN2;BAK1;HIPK1;HMGN1;VEGFA
873	actin_filament_bundle_assembly_(GO:0051017)	6/45	0.441579	1	0.396525	1	3.72898	-1.22798e-09	SPIRE1;PAWR;TRMT1;SHROOM1;SORBS1;RHOD
875	actin_filament_bundle_organization_(GO:0061572)	6/45	0.441579	1	0.396525	1	3.73476	-1.22989e-09	SPIRE1;PAWR;TRMT1;SHROOM1;SORBS1;RHOD
730	leukocyte_mediated_immunity_(GO:0002443)	9/70	0.445896	1	0.385344	1	2.61542	-8.61279e-10	IL6;ADAM17;CEBPG;RNF19B;FAS;BCL10;ULBP2;IL6R;HSPD1
739	hormone_secretion_(GO:0046879)	9/70	0.445896	1	0.385344	1	2.66567	-8.77827e-10	RAB1A;IL6;TMF1;GAL;UBE2Q1;VGF;EIF2AK3;TBX3;CDK16
948	positive_regulation_of_kidney_development_(GO:0090184)	5/37	0.446656	1	0.406787	1	4.40504	-1.45062e-09	FOXD1;SIX4;MYC;LIF;VEGFA
983	somatic_diversification_of_immune_receptors_(GO:0002200)	5/37	0.446656	1	0.406787	1	4.7624	-1.5683e-09	RNF168;EXOSC6;LIG4;MLH1;HSPD1
989	regulation_of_nitric-oxide_synthase_activity_(GO:0050999)	5/37	0.446656	1	0.406787	1	4.79431	-1.57881e-09	HSP90AA1;SPR;GCH1;NOSIP;PTS
995	mitotic_nuclear_envelope_disassembly_(GO:0007077)	5/37	0.446656	1	0.406787	1	4.86162	-1.60097e-09	RANBP2;NUP35;BANF1;NUP153;RAE1
601	negative_regulation_of_organelle_organization_(GO:0010639)	29/237	0.447073	1	0.326938	1	1.48704	-4.89693e-10	PSMD10;SAR1A;INSIG1;TWF1;CIB1;HDAC6;CDC20;TBC1D30;DNMT3B;EVI5L;ACD;PRELID1;UBE2B;MID1IP1;LIF;MUL1;TRMT1;MAD2L2;PPIF;SBDS;TAF7;CHMP4B;TERF2IP;TRIM37;ARHGEF2;FKBP4;MAPRE1;AURKAIP1;BCL2L1
623	regulation_of_carbohydrate_metabolic_process_(GO:0006109)	18/145	0.447124	1	0.354746	1	1.67915	-5.5296e-10	RANBP2;PFKFB2;DYRK2;GFPT1;SORBS1;NR1D1;SIRT1;NFKB1;MTOR;DUSP12;IL6;PPP1R3D;DDIT4;SESN2;WDR5;PMAIP1;CHP1;PHLDA2
625	sulfur_compound_biosynthetic_process_(GO:0044272)	18/145	0.447124	1	0.354746	1	1.68335	-5.54342e-10	B4GALT3;EIF2B4;MTRR;EIF2B2;ACSS2;GOT1;CHPF;GSS;CSGALNACT2;ELOVL7;MAT2B;EXT1;CBS;GCLM;EXTL3;ENOPH1;B4GALT4;B4GALT5
674	negative_regulation_of_binding_(GO:0051100)	12/95	0.447281	1	0.374462	1	2.13508	-7.03099e-10	SPAG9;NFKBIA;MAD2L2;LRPAP1;DAB2;JUN;BTAF1;MSX2;TNKS;TDG;HABP4;HMOX1
760	cell_aging_(GO:0007569)	8/62	0.451152	1	0.394299	1	2.85316	-9.3957e-10	CDKN1A;WRN;DNAJA3;CALR;SIRT1;TP53;TBX3;ARNTL
630	regulation_of_cellular_carbohydrate_metabolic_process_(GO:0010675)	17/137	0.451457	1	0.361265	1	1.72504	-5.68072e-10	RANBP2;PFKFB2;DYRK2;GFPT1;SORBS1;NR1D1;SIRT1;MTOR;DUSP12;IL6;PPP1R3D;DDIT4;SESN2;WDR5;PMAIP1;CHP1;PHLDA2
631	neuron_projection_development_(GO:0031175)	17/137	0.451457	1	0.361265	1	1.72519	-5.68119e-10	JUN;BTG2;CAMSAP1;UHMK1;EHD1;MAPK9;IL6;VAPA;MAP2;BLOC1S2;MAP1B;ALKBH1;RAB35;PHGDH;STX3;ZPR1;CDK16
650	regulation_of_adaptive_immune_response_(GO:0002819)	14/112	0.452114	1	0.371399	1	1.92268	-6.33154e-10	NDFIP1;RSAD2;RIPK2;TNFAIP3;TRAF2;SIRT1;PRKCZ;HSPD1;IRF1;TRAF6;FADD;TRIM27;IL6ST;B2M
1171	lipopolysaccharide-mediated_signaling_pathway_(GO:0031663)	4/29	0.452193	1	0.418327	1	6.38323	-2.10205e-09	NFKBIA;RIPK2;TICAM1;MTDH
1175	vesicle_docking_involved_in_exocytosis_(GO:0006904)	4/29	0.452193	1	0.418327	1	6.41015	-2.11092e-09	SCFD1;YKT6;ZNF14;STX1A
1183	tricarboxylic_acid_cycle_(GO:0006099)	4/29	0.452193	1	0.418327	1	6.46617	-2.12937e-09	IDH1;DLST;ACO2;SDHB
1197	embryonic_cranial_skeleton_morphogenesis_(GO:0048701)	4/29	0.452193	1	0.418327	1	6.50311	-2.14153e-09	MMP14;SIX4;EIF4A3;GNAS
1204	negative_regulation_of_cellular_response_to_oxidative_stress_(GO:1900408)	4/29	0.452193	1	0.418327	1	6.55985	-2.16021e-09	HSPB1;SOD2;SIRT1;ATF4
1209	negative_regulation_of_response_to_oxidative_stress_(GO:1902883)	4/29	0.452193	1	0.418327	1	6.57702	-2.16587e-09	HSPB1;SOD2;SIRT1;ATF4
1248	positive_regulation_of_interleukin-2_production_(GO:0032743)	4/29	0.452193	1	0.418327	1	6.74539	-2.22131e-09	CD83;RIPK2;TRAF6;TRAF2
1250	positive_regulation_of_DNA_repair_(GO:0045739)	4/29	0.452193	1	0.418327	1	6.76111	-2.22649e-09	RNF168;UIMC1;CEBPG;SIRT1
609	monosaccharide_metabolic_process_(GO:0005996)	27/221	0.454452	1	0.337362	1	1.54065	-5.07349e-10	PFKFB2;CRTC2;FUT1;POFUT2;SERP1;UGP2;UBB;UBC;PGM2;GYG1;PCK2;SLC35A2;G6PD;PMM1;GOT1;DCXR;GOT2;AKR1A1;TALDO1;PGD;RPIA;UGDH;FABP5;CRY1;TKT;ATF3;ATF4
795	keratinocyte_differentiation_(GO:0030216)	7/54	0.456913	1	0.404075	1	3.18044	-1.04735e-09	CLIC4;LATS2;CASP3;TXNIP;IRF6;KRT10;SAV1
800	peptide_hormone_secretion_(GO:0030072)	7/54	0.456913	1	0.404075	1	3.216	-1.05906e-09	RAB1A;IL6;GAL;UBE2Q1;VGF;EIF2AK3;CDK16
727	multicellular_organism_growth_(GO:0035264)	10/79	0.457559	1	0.390851	1	2.53604	-8.3514e-10	CLIC4;TNKS2;SP2;ERCC2;FLVCR1;GNAS;DHCR7;TP53;STK40;KDM6A
624	regulation_of_mononuclear_cell_proliferation_(GO:0032944)	21/171	0.457648	1	0.35493	1	1.67997	-5.53227e-10	PRNP;CDKN1A;NDFIP1;CSF1;BTN2A2;RIPK2;PAWR;CBLB;TICAM1;EFNB1;LGALS3;IL6;GAL;PNP;IL7;DNAJA3;IRF1;TRAF6;CASP3;FADD;IL6ST
1744	modulation_by_virus_of_host_morphology_or_physiology_(GO:0019048)	3/21	0.458253	1	0.431671	1	9.35088	-3.07932e-09	RRAGA;BCL2L1;SLC25A6
1792	positive_regulation_of_protein_acetylation_(GO:1901985)	3/21	0.458253	1	0.431671	1	9.60374	-3.16259e-09	WBP2;LIF;NAP1L2
1800	positive_regulation_of_peptidyl-lysine_acetylation_(GO:2000758)	3/21	0.458253	1	0.431671	1	9.62903	-3.17092e-09	WBP2;LIF;NAP1L2
1801	regulation_of_interleukin-4_production_(GO:0032673)	3/21	0.458253	1	0.431671	1	9.63082	-3.17151e-09	CD83;NDFIP1;PRKCZ
1806	regulation_of_alpha-beta_T_cell_proliferation_(GO:0046640)	3/21	0.458253	1	0.431671	1	9.66254	-3.18196e-09	RIPK2;IRF1;CBLB
1863	positive_regulation_of_protein_complex_disassembly_(GO:0043243)	3/21	0.458253	1	0.431671	1	9.81854	-3.23333e-09	EIF5A;CFL2;DSTN
1886	positive_regulation_of_erythrocyte_differentiation_(GO:0045648)	3/21	0.458253	1	0.431671	1	9.93572	-3.27192e-09	ISG15;FOXO3;SMAP1
1887	gastrulation_with_mouth_forming_second_(GO:0001702)	3/21	0.458253	1	0.431671	1	9.93807	-3.27269e-09	UGDH;ZBTB17;FRS2
1911	histone_H3_deacetylation_(GO:0070932)	3/21	0.458253	1	0.431671	1	10.0938	-3.32397e-09	SIRT6;SIRT1;HDAC6
1940	nucleotide-excision_repair,_DNA_damage_removal_(GO:0000718)	3/21	0.458253	1	0.431671	1	10.3053	-3.39363e-09	CDK7;ERCC2;GTF2H2
1945	DNA_excision_(GO:0044349)	3/21	0.458253	1	0.431671	1	10.3251	-3.40015e-09	CDK7;ERCC2;GTF2H2
1948	estrogen_metabolic_process_(GO:0008210)	3/21	0.458253	1	0.431671	1	10.3457	-3.40694e-09	TIPARP;HSD17B7;HSD17B8
1960	C21-steroid_hormone_metabolic_process_(GO:0008207)	3/21	0.458253	1	0.431671	1	10.4444	-3.43943e-09	STARD3;STARD5;DHRS2
2021	modified_amino_acid_transport_(GO:0072337)	3/21	0.458253	1	0.431671	1	10.8241	-3.56447e-09	SLC25A32;SLC1A4;SLC19A2
608	nucleic_acid_phosphodiester_bond_hydrolysis_(GO:0090305)	28/230	0.460375	1	0.339805	1	1.53277	-5.04753e-10	RNASEL;POP7;DCLRE1C;TSEN15;WRN;AIFM1;ERI1;CASP3;ALKBH1;PPP1R8;G3BP1;N4BP2;KPNA1;MAP1S;DIS3;HARBI1;RPP40;AEN;TSN;REXO4;ERN1;ISG20;H1F0;NEIL2;PDE12;TDP2;ERCC2;CYCS
687	antigen_processing_and_presentation_of_peptide_or_polysaccharide_antigen_via_MHC_class_II_(GO:0002504)	12/96	0.462262	1	0.38694	1	2.21239	-7.28559e-10	SEC13;ACTR1A;KLC2;SAR1B;KIF3A;TRAF6;CANX;CLTA;SEC24D;DYNLL2;SEC24C;AP1M1
735	tissue_remodeling_(GO:0048771)	9/71	0.463344	1	0.399988	1	2.63332	-8.67174e-10	DLL4;MMP14;IL6;FOXC1;EPAS1;LIF;BAK1;ATG5;VEGFA
742	regulation_of_leukocyte_apoptotic_process_(GO:2000106)	9/71	0.463344	1	0.399988	1	2.67552	-8.81073e-10	LGALS3;PRELID1;ADAM17;CASP8;TSC22D3;FADD;BCL10;SIRT1;TP53
745	negative_regulation_of_cysteine-type_endopeptidase_activity_(GO:2000117)	9/71	0.463344	1	0.399988	1	2.6827	-8.83435e-10	PRDX5;IL6;DDX3X;DNAJB6;CSNK2A1;DNAJA3;SFN;HERPUD1;VEGFA
2502	regulation_of_tyrosine_phosphorylation_of_Stat1_protein_(GO:0042510)	2/13	0.464597	1	0.447716	1	16.7847	-5.52734e-09	LIF;IL6ST
2552	negative_regulation_of_peptidyl-lysine_acetylation_(GO:2000757)	2/13	0.464597	1	0.447716	1	17.2158	-5.66932e-09	TAF7;SIRT1
2558	branching_involved_in_prostate_gland_morphogenesis_(GO:0060442)	2/13	0.464597	1	0.447716	1	17.2372	-5.67637e-09	FEM1B;FRS2
2613	regulation_of_exit_from_mitosis_(GO:0007096)	2/13	0.464597	1	0.447716	1	17.6009	-5.79613e-09	ZW10;MAD2L1BP
2656	phagocytosis,_engulfment_(GO:0006911)	2/13	0.464597	1	0.447716	1	17.9424	-5.90858e-09	VAMP7;RAC1
2662	positive_regulation_of_cholesterol_efflux_(GO:0010875)	2/13	0.464597	1	0.447716	1	18.0015	-5.92804e-09	NFKBIA;SIRT1
2670	positive_regulation_of_protein_export_from_nucleus_(GO:0046827)	2/13	0.464597	1	0.447716	1	18.1069	-5.96277e-09	XPO4;SFN
2695	negative_regulation_of_circadian_rhythm_(GO:0042754)	2/13	0.464597	1	0.447716	1	18.4035	-6.06042e-09	CRY2;CRY1
2701	zinc_ion_homeostasis_(GO:0055069)	2/13	0.464597	1	0.447716	1	18.426	-6.06785e-09	SLC30A1;SLC39A14
2719	protein-chromophore_linkage_(GO:0018298)	2/13	0.464597	1	0.447716	1	18.5605	-6.11212e-09	CRY2;CRY1
2722	negative_regulation_of_androgen_receptor_signaling_pathway_(GO:0060766)	2/13	0.464597	1	0.447716	1	18.6027	-6.12602e-09	DAB2;SIRT1
2723	positive_regulation_of_fatty_acid_biosynthetic_process_(GO:0045723)	2/13	0.464597	1	0.447716	1	18.6071	-6.12749e-09	MAPK9;MID1IP1
2726	negative_regulation_of_chemokine_production_(GO:0032682)	2/13	0.464597	1	0.447716	1	18.6301	-6.13504e-09	IL6;MUL1
2757	peptidyl-proline_hydroxylation_(GO:0019511)	2/13	0.464597	1	0.447716	1	18.9796	-6.25015e-09	OGFOD1;P4HB
2759	regulation_of_lipoprotein_particle_clearance_(GO:0010984)	2/13	0.464597	1	0.447716	1	18.9817	-6.25085e-09	LRPAP1;MYLIP
2777	protein_kinase_C_signaling_(GO:0070528)	2/13	0.464597	1	0.447716	1	19.2211	-6.32966e-09	DGKQ;PRKCZ
2797	cellular_response_to_cholesterol_(GO:0071397)	2/13	0.464597	1	0.447716	1	19.3912	-6.38568e-09	HMGCS1;AACS
2806	vascular_endothelial_growth_factor_signaling_pathway_(GO:0038084)	2/13	0.464597	1	0.447716	1	19.5532	-6.43904e-09	HSPB1;VEGFA
2807	4-hydroxyproline_metabolic_process_(GO:0019471)	2/13	0.464597	1	0.447716	1	19.5632	-6.44234e-09	GOT2;P4HB
2813	regulation_of_acyl-CoA_biosynthetic_process_(GO:0050812)	2/13	0.464597	1	0.447716	1	19.6481	-6.47028e-09	PDHX;PDP2
2821	regulation_of_amyloid_precursor_protein_catabolic_process_(GO:1902991)	2/13	0.464597	1	0.447716	1	19.6968	-6.48632e-09	TMED10;PICALM
2830	urate_metabolic_process_(GO:0046415)	2/13	0.464597	1	0.447716	1	19.784	-6.51504e-09	PRPS1;PNP
2831	positive_regulation_of_DNA-dependent_DNA_replication_(GO:2000105)	2/13	0.464597	1	0.447716	1	19.7842	-6.51511e-09	CIZ1;INO80
2847	hypothalamus_development_(GO:0021854)	2/13	0.464597	1	0.447716	1	20.0028	-6.5871e-09	UQCRQ;RAB3GAP1
2856	replication_fork_processing_(GO:0031297)	2/13	0.464597	1	0.447716	1	20.1182	-6.62508e-09	WRN;ALYREF
2869	DNA_synthesis_involved_in_DNA_repair_(GO:0000731)	2/13	0.464597	1	0.447716	1	20.4159	-6.72313e-09	WRN;SIRT1
2871	pyrimidine_nucleoside_monophosphate_biosynthetic_process_(GO:0009130)	2/13	0.464597	1	0.447716	1	20.4811	-6.7446e-09	UPP1;UMPS
2888	acrosome_assembly_(GO:0001675)	2/13	0.464597	1	0.447716	1	20.796	-6.84831e-09	TMF1;TBPL1
2901	Leydig_cell_differentiation_(GO:0033327)	2/13	0.464597	1	0.447716	1	21.0502	-6.93201e-09	TMF1;SF1
2907	quinone_biosynthetic_process_(GO:1901663)	2/13	0.464597	1	0.447716	1	21.1086	-6.95123e-09	COQ4;UBIAD1
668	protein-DNA_complex_assembly_(GO:0065004)	14/113	0.465923	1	0.382863	1	2.08345	-6.86097e-10	TSPYL2;HIST1H2BM;DAXX;GTF2A2;TSPYL1;NAP1L2;HIST2H2BE;H1F0;MIS18A;HAT1;HIST1H1D;HIST1H1E;H1FX;HIST1H1C
719	cellular_response_to_interferon-gamma_(GO:0071346)	11/88	0.467896	1	0.395487	1	2.48224	-8.17422e-10	PTPN1;MT2A;SOCS1;IFNGR1;IRF1;IRF5;IRF6;EPRS;B2M;ASS1;JAK1
633	regulation_of_chromosome_organization_(GO:0033044)	21/172	0.468841	1	0.364084	1	1.76928	-5.8264e-10	ACD;UBE2B;TNKS;WBP2;LIF;NAP1L2;SIRT1;IWS1;VEGFA;CDC20;MAD2L2;SNW1;TNKS2;MYC;DHX36;DNMT3B;TERF2IP;TAF7;LPIN1;PAXBP1;TP53
622	regulation_of_MAP_kinase_activity_(GO:0043405)	33/273	0.469152	1	0.335875	1	1.67903	-5.52918e-10	GPS1;HMGCR;DUSP14;PGS1;RGS3;UBB;UBC;DVL3;MAP3K9;MAP3K2;MAP2K3;SPAG9;MAP2K4;DAXX;DUSP2;MAP2K2;FZD5;RIPK2;SPRY4;MUL1;TRAF2;FRS2;DUSP8;HIPK3;VEGFA;DNAJA1;EFNA1;DAB2;TRAF6;MAPKAPK2;TRIB3;AIDA;EZH2
774	positive_regulation_of_T_cell_differentiation_(GO:0045582)	8/63	0.4697	1	0.409938	1	3.02479	-9.96088e-10	IL6;CD83;PNP;IL7;RIPK2;AP3D1;NKAP;PRKCZ
779	modification_of_morphology_or_physiology_of_other_organism_involved_in_symbiotic_interaction_(GO:0051817)	8/63	0.4697	1	0.409938	1	3.03833	-1.00055e-09	JUN;RRAGA;SMARCB1;SNW1;ZNF639;YTHDC2;BCL2L1;SLC25A6
781	positive_regulation_of_carbohydrate_metabolic_process_(GO:0045913)	8/63	0.4697	1	0.409938	1	3.04682	-1.00334e-09	PFKFB2;DUSP12;DYRK2;WDR5;PMAIP1;CHP1;SORBS1;NFKB1
978	positive_regulation_of_reactive_oxygen_species_metabolic_process_(GO:2000379)	5/38	0.470652	1	0.427139	1	4.68651	-1.54331e-09	CDKN1A;GADD45A;ZNF205;TP53;RNF41
1000	regulation_of_meiotic_cell_cycle_(GO:0051445)	5/38	0.470652	1	0.427139	1	4.89507	-1.61199e-09	CDC20;UBE2B;MSX2;LIF;CALR
1005	negative_regulation_of_lipid_biosynthetic_process_(GO:0051055)	5/38	0.470652	1	0.427139	1	4.95603	-1.63206e-09	ACADVL;INSIG1;TRIB3;SIRT1;NFKB1
1015	hair_follicle_development_(GO:0001942)	5/38	0.470652	1	0.427139	1	5.06166	-1.66685e-09	NSDHL;HOXC13;RELA;SAV1;AARS
639	defense_response_to_virus_(GO:0051607)	18/147	0.471365	1	0.374674	1	1.85546	-6.11017e-10	RNASEL;RSAD2;ISG15;ZC3HAV1;TICAM1;RELA;DNAJC3;ISG20;IL6;TRIM5;POLR3D;IRF1;DDIT4;PMAIP1;IRF5;FADD;ABCF3;MB21D1
732	regulation_of_tumor_necrosis_factor_superfamily_cytokine_production_(GO:1903555)	10/80	0.474002	1	0.404678	1	2.61697	-8.61792e-10	RIPK2;HSF1;MAPKAPK2;HSPB1;TNFAIP3;ARHGEF2;FADD;TRIM27;CACTIN;TICAM1
662	vitamin_metabolic_process_(GO:0006766)	15/122	0.474122	1	0.386342	1	2.0114	-6.62371e-10	VKORC1L1;PANK2;UBIAD1;MTRR;MOCOS;AKR1A1;CYP4F11;MUT;FLAD1;PSAT1;RFK;SLC25A32;MMADHC;AASDHPPT;SLC19A2
666	positive_regulation_of_protein_complex_assembly_(GO:0031334)	15/122	0.474122	1	0.386342	1	2.01886	-6.64828e-10	HRK;VCP;IDE;WASH2P;HDAC6;MTOR;VEGFA;BAG4;JMY;PMAIP1;FAS;TRIM27;RAC1;TP53;ARHGEF5
640	cell_cycle_G2/M_phase_transition_(GO:0044839)	17/139	0.476405	1	0.381876	1	1.85676	-6.11447e-10	CDKN1A;HSP90AA1;CETN2;SSNA1;FBXL15;TUBG2;PPM1D;HAUS2;CDK7;ACTR1A;UBB;UBC;TUBGCP6;MAPRE1;OPTN;YWHAG;LIN52
641	G2/M_transition_of_mitotic_cell_cycle_(GO:0000086)	17/139	0.476405	1	0.381876	1	1.85921	-6.12254e-10	CDKN1A;HSP90AA1;CETN2;SSNA1;FBXL15;TUBG2;PPM1D;HAUS2;CDK7;ACTR1A;UBB;UBC;TUBGCP6;MAPRE1;OPTN;YWHAG;LIN52
825	DNA_duplex_unwinding_(GO:0032508)	7/55	0.47679	1	0.420911	1	3.45644	-1.13823e-09	SETX;SUPV3L1;WRN;DDX3X;ERCC2;G3BP1;INO80
701	peptidyl-serine_modification_(GO:0018209)	12/97	0.477187	1	0.399453	1	2.33885	-7.70205e-10	CLK1;MAP2K2;TNKS;NTMT1;MAPKAPK2;DYRK1A;STK39;LMTK2;PRKCZ;HIPK3;MTOR;UHMK1
1158	cytokine_secretion_(GO:0050663)	4/30	0.479283	1	0.441384	1	6.28637	-2.07015e-09	RAB1A;PNP;RNF19B;TRIM27
1177	dendritic_cell_differentiation_(GO:0097028)	4/30	0.479283	1	0.441384	1	6.4153	-2.11261e-09	TRAF6;AZI2;DHRS2;RELB
1213	adipose_tissue_development_(GO:0060612)	4/30	0.479283	1	0.441384	1	6.61267	-2.17761e-09	CSF1;ARRDC3;AACS;CREB5
1220	long-term_synaptic_potentiation_(GO:0060291)	4/30	0.479283	1	0.441384	1	6.63446	-2.18478e-09	SERPINE2;PLK2;STX3;PRKCZ
1223	central_nervous_system_neuron_development_(GO:0021954)	4/30	0.479283	1	0.441384	1	6.64451	-2.18809e-09	BTG2;UQCRQ;MAP2;LMX1B
1252	regulation_of_intracellular_pH_(GO:0051453)	4/30	0.479283	1	0.441384	1	6.77692	-2.2317e-09	CLIC4;CHP1;CLCN3;SLC9A1
1322	endochondral_ossification_(GO:0001958)	4/30	0.479283	1	0.441384	1	7.15248	-2.35537e-09	MMP14;IMPAD1;GNAS;MEF2D
1335	replacement_ossification_(GO:0036075)	4/30	0.479283	1	0.441384	1	7.19073	-2.36797e-09	MMP14;IMPAD1;GNAS;MEF2D
672	regulation_of_protein_kinase_B_signaling_(GO:0051896)	14/114	0.479686	1	0.394366	1	2.1267	-7.00341e-10	OSBPL8;MUL1;CIB1;SIRT1;MTOR;RNF41;VEGFA;MTDH;BAG4;IL6;HAX1;SESN1;RAPGEF1;HBEGF
718	protein_tetramerization_(GO:0051262)	11/89	0.483483	1	0.408621	1	2.48062	-8.16891e-10	ACHE;CRTC2;CPSF7;ANXA2;DCXR;GFPT1;ME1;IDE;HMGCR;SOD2;TP53
898	skeletal_muscle_cell_differentiation_(GO:0035914)	6/47	0.48486	1	0.433218	1	3.91052	-1.28777e-09	BTG2;GTF3C5;MAFF;LEMD3;MEF2D;ATF3
689	cell_growth_(GO:0016049)	13/106	0.485634	1	0.402889	1	2.21903	-7.30745e-10	RAPH1;SLC3A2;PRKCZ;MEX3C;ATAD3A;MTOR;SLC9A1;SEC61A1;IL6;MAP1B;ARIH2;LAMTOR2;NDEL1
664	positive_regulation_of_cell_morphogenesis_involved_in_differentiation_(GO:0010770)	15/123	0.487372	1	0.397437	1	2.01654	-6.64065e-10	NGFR;TNFRSF12A;LIMK1;LIF;CIB1;VEGFA;NET1;MAPK9;DAB2;MAP1B;ARHGDIA;RAC1;CALR;EZH2;NDEL1
1731	regulation_of_myeloid_cell_apoptotic_process_(GO:0033032)	3/22	0.490023	1	0.458779	1	9.30491	-3.06419e-09	ADAM17;MAEA;SIRT1
1778	oligodendrocyte_development_(GO:0014003)	3/22	0.490023	1	0.458779	1	9.53828	-3.14104e-09	EIF2B4;EIF2B3;EIF2B2
1783	negative_regulation_of_epithelial_to_mesenchymal_transition_(GO:0010719)	3/22	0.490023	1	0.458779	1	9.54983	-3.14484e-09	MAD2L2;EFNA1;STRAP
1786	apoptotic_process_involved_in_development_(GO:1902742)	3/22	0.490023	1	0.458779	1	9.56628	-3.15026e-09	FZD5;BAK1;ZPR1
1812	hyperosmotic_response_(GO:0006972)	3/22	0.490023	1	0.458779	1	9.6825	-3.18853e-09	RAC1;ARHGEF2;YBX3
1824	negative_regulation_of_toll-like_receptor_signaling_pathway_(GO:0034122)	3/22	0.490023	1	0.458779	1	9.72243	-3.20168e-09	TNFAIP3;NR1D1;CACTIN
1830	movement_in_environment_of_other_organism_involved_in_symbiotic_interaction_(GO:0052192)	3/22	0.490023	1	0.458779	1	9.73392	-3.20546e-09	VPS18;ZNF639;NUP153
1842	entry_into_host_(GO:0044409)	3/22	0.490023	1	0.458779	1	9.76333	-3.21515e-09	VPS18;ZNF639;NUP153
1850	regulation_of_histone_deacetylation_(GO:0031063)	3/22	0.490023	1	0.458779	1	9.78368	-3.22185e-09	LPIN1;TP53;VEGFA
1852	entry_into_other_organism_involved_in_symbiotic_interaction_(GO:0051828)	3/22	0.490023	1	0.458779	1	9.78695	-3.22292e-09	VPS18;ZNF639;NUP153
1865	entry_into_host_cell_(GO:0030260)	3/22	0.490023	1	0.458779	1	9.82189	-3.23443e-09	VPS18;ZNF639;NUP153
1867	entry_into_cell_of_other_organism_involved_in_symbiotic_interaction_(GO:0051806)	3/22	0.490023	1	0.458779	1	9.82404	-3.23514e-09	VPS18;ZNF639;NUP153
1870	movement_in_host_environment_(GO:0052126)	3/22	0.490023	1	0.458779	1	9.83845	-3.23988e-09	VPS18;ZNF639;NUP153
1908	regulation_of_T-helper_cell_differentiation_(GO:0045622)	3/22	0.490023	1	0.458779	1	10.0714	-3.31659e-09	IL6;RIPK2;PRKCZ
1912	regulation_of_keratinocyte_proliferation_(GO:0010837)	3/22	0.490023	1	0.458779	1	10.0975	-3.3252e-09	KDF1;SFN;SRSF6
1927	regulation_of_viral_entry_into_host_cell_(GO:0046596)	3/22	0.490023	1	0.458779	1	10.189	-3.35533e-09	TRIM5;TMPRSS2;MID2
1934	photoperiodism_(GO:0009648)	3/22	0.490023	1	0.458779	1	10.234	-3.37014e-09	BHLHE40;CRY2;CRY1
1959	mitotic_cytokinesis_(GO:0000281)	3/22	0.490023	1	0.458779	1	10.4378	-3.43726e-09	USP8;DAXX;SNX18
1983	entrainment_of_circadian_clock_(GO:0009649)	3/22	0.490023	1	0.458779	1	10.5983	-3.49011e-09	BHLHE40;CRY2;CRY1
1996	pH_reduction_(GO:0045851)	3/22	0.490023	1	0.458779	1	10.7179	-3.52949e-09	CLIC4;ATP6AP1;CLCN3
748	regulation_of_reactive_oxygen_species_metabolic_process_(GO:2000377)	10/81	0.490343	1	0.418515	1	2.68491	-8.84163e-10	ARF4;TIGAR;CDKN1A;GADD45A;ZNF205;RAC1;TP53;HDAC6;BIRC3;RNF41
998	endocrine_pancreas_development_(GO:0031018)	5/39	0.494307	1	0.447351	1	4.879	-1.6067e-09	IL6;EIF2AK3;BAK1;IL6R;MNX1
1004	positive_regulation_of_cell-matrix_adhesion_(GO:0001954)	5/39	0.494307	1	0.447351	1	4.92593	-1.62215e-09	CSF1;CIB1;RAC1;PRKCZ;VEGFA
1006	bone_mineralization_(GO:0030282)	5/39	0.494307	1	0.447351	1	4.9721	-1.63735e-09	KLF10;ERCC2;SBDS;EIF2AK3;FBXL15
1007	regulation_of_multicellular_organismal_metabolic_process_(GO:0044246)	5/39	0.494307	1	0.447351	1	4.9753	-1.63841e-09	PRDX5;IL6;ARRDC3;SUCO;IL6R
1008	positive_regulation_of_receptor-mediated_endocytosis_(GO:0048260)	5/39	0.494307	1	0.447351	1	4.97831	-1.6394e-09	ATAD1;RAB21;DAB2;KIF3A;VEGFA
1024	regulation_of_actin_filament_depolymerization_(GO:0030834)	5/39	0.494307	1	0.447351	1	5.12837	-1.68882e-09	CFL2;DSTN;TWF1;TRMT1;SH3BGRL3
1034	protein_deacylation_(GO:0035601)	5/39	0.494307	1	0.447351	1	5.21884	-1.71861e-09	MORF4L1;SIRT6;MTA2;SIRT1;HDAC6
1055	regulation_of_retinoic_acid_receptor_signaling_pathway_(GO:0048385)	5/39	0.494307	1	0.447351	1	5.35795	-1.76442e-09	TGIF1;SNW1;CALR;NR2C1;EZH2
635	regulation_of_T_cell_activation_(GO:0050863)	31/259	0.495158	1	0.361209	1	1.8228	-6.00264e-10	CD83;NKAP;CBLB;BCL10;PRKCZ;HSPD1;LGALS3;EFNB1;PNP;HSPH1;CASP3;CLPTM1;FADD;RAC1;SOCS6;PRNP;PRELID1;NDFIP1;BTN2A2;RIPK2;AP3D1;PAWR;TRAF2;VAV1;MTOR;IL6;IL7;DNAJA3;IRF1;TRAF6;IL6ST
632	embryo_development_(GO:0009790)	33/276	0.495776	1	0.357346	1	1.76255	-5.80424e-10	VEZT;FOXC1;ZFAND5;RTCB;GATA6;YBX1;YBX3;GNA13;KIF3A;TDG;ALKBH1;FLVCR1;MGAT1;KDM6A;AKIRIN2;UBE2B;LIG4;HUS1;SLC30A1;EIF2S2;TBX3;VEGFA;COPS3;DAB2;SP2;ERCC2;MAFF;NMT1;LMX1B;SEC24D;TP53;CCNO;BCL2L1
649	cellular_response_to_transforming_growth_factor_beta_stimulus_(GO:0071560)	20/166	0.496325	1	0.389631	1	1.92264	-6.33141e-10	PPP1R15A;KLF10;TGIF1;JUN;CCNT2;GDF15;UBE2D3;PDE2A;MTMR4;PRKCZ;PPM1A;CDK8;DAB2;UBB;MYC;UBC;STRAP;E2F4;TP53;UBE2M
651	response_to_transforming_growth_factor_beta_(GO:0071559)	20/166	0.496325	1	0.389631	1	1.92505	-6.33936e-10	PPP1R15A;KLF10;TGIF1;JUN;CCNT2;GDF15;UBE2D3;PDE2A;MTMR4;PRKCZ;PPM1A;CDK8;DAB2;UBB;MYC;UBC;STRAP;E2F4;TP53;UBE2M
838	peptide_secretion_(GO:0002790)	7/56	0.496469	1	0.437699	1	3.53766	-1.16498e-09	RAB1A;IL6;GAL;UBE2Q1;VGF;EIF2AK3;CDK16
862	negative_regulation_of_protein_complex_disassembly_(GO:0043242)	7/56	0.496469	1	0.437699	1	3.67584	-1.21049e-09	MID1IP1;SBDS;TWF1;CIB1;TRMT1;ARHGEF2;HDAC6
645	nuclear-transcribed_mRNA_catabolic_process_(GO:0000956)	22/183	0.497077	1	0.384728	1	1.89699	-6.24694e-10	UPF1;DIS3;EIF4A3;UPF3B;SMG7;MLH1;LSM4;PATL1;ZFP36L1;EXOSC6;RPS16;ERI1;DHX34;PAPD5;CNOT3;EXOSC8;RNPS1;ETF1;RPL38;EXOSC1;RPL26L1;PAIP1
637	positive_regulation_of_cytokine_production_(GO:0001819)	39/327	0.497405	1	0.346382	1	1.83239	-6.0342e-10	CD83;DDX3X;TMF1;CEBPG;HSPB1;ZC3HAV1;BCL10;PRKCZ;RELA;HSPD1;IFIH1;MAPK9;UBB;DHX36;UBC;POLR2E;HMOX1;FADD;IL6R;POLR2K;MB21D1;AKIRIN2;RSAD2;FZD5;RIPK2;TRAF2;TICAM1;NFKB1;NFKB2;NFKBIA;IL6;ADAM17;POLR3D;IRF1;TRAF6;IRF5;ARHGEF2;IL6ST;NFKBIB
767	negative_regulation_of_T_cell_activation_(GO:0050868)	9/73	0.497899	1	0.42929	1	2.93872	-9.67744e-10	PRNP;LGALS3;NDFIP1;BTN2A2;CASP3;IRF1;PAWR;CBLB;SOCS6
699	regulation_of_chromatin_organization_(GO:1902275)	13/107	0.499834	1	0.414902	1	2.32095	-7.6431e-10	UBE2B;WBP2;LIF;NAP1L2;SIRT1;IWS1;VEGFA;SNW1;DNMT3B;TAF7;PAXBP1;LPIN1;TP53
679	regulation_of_lymphocyte_differentiation_(GO:0045619)	15/124	0.50056	1	0.408559	1	2.16659	-7.13478e-10	PRELID1;CD83;NDFIP1;RIPK2;NKAP;AP3D1;PRKCZ;RNF41;IL6;PNP;IL7;IRF1;CLPTM1;FAS;FBXO7
2424	positive_regulation_of_metanephros_development_(GO:0072216)	2/14	0.504729	1	0.481954	1	16.1241	-5.3098e-09	MYC;LIF
2569	cellular_response_to_cadmium_ion_(GO:0071276)	2/14	0.504729	1	0.481954	1	17.3003	-5.69712e-09	MT1F;HMOX1
2573	negative_regulation_of_tissue_remodeling_(GO:0034104)	2/14	0.504729	1	0.481954	1	17.3195	-5.70344e-09	TNFAIP3;VEGFA
2628	negative_regulation_of_transcription_regulatory_region_DNA_binding_(GO:2000678)	2/14	0.504729	1	0.481954	1	17.7084	-5.83151e-09	MAD2L2;MSX2
2638	oxidative_phosphorylation_(GO:0006119)	2/14	0.504729	1	0.481954	1	17.7887	-5.85798e-09	SURF1;CHCHD10
2644	negative_regulation_of_receptor-mediated_endocytosis_(GO:0048261)	2/14	0.504729	1	0.481954	1	17.8159	-5.86693e-09	RAC1;PICALM
2649	response_to_magnesium_ion_(GO:0032026)	2/14	0.504729	1	0.481954	1	17.901	-5.89495e-09	SPHK1;ENTPD6
2683	positive_regulation_of_meiosis_(GO:0045836)	2/14	0.504729	1	0.481954	1	18.2447	-6.00812e-09	MSX2;UBE2B
2697	negative_regulation_of_establishment_of_protein_localization_to_plasma_membrane_(GO:0090005)	2/14	0.504729	1	0.481954	1	18.409	-6.06223e-09	PPP2R5A;BCL2L1
2721	mesodermal_cell_differentiation_(GO:0048333)	2/14	0.504729	1	0.481954	1	18.5997	-6.12503e-09	KDM6B;KDM6A
2724	cellular_response_to_zinc_ion_(GO:0071294)	2/14	0.504729	1	0.481954	1	18.6116	-6.12895e-09	MT2A;MT1F
2733	regulation_of_toll-like_receptor_4_signaling_pathway_(GO:0034143)	2/14	0.504729	1	0.481954	1	18.6858	-6.1534e-09	TNFAIP3;NR1D1
2738	positive_regulation_of_CREB_transcription_factor_activity_(GO:0032793)	2/14	0.504729	1	0.481954	1	18.733	-6.16893e-09	CRTC2;VEGFA
2739	mitochondrial_fusion_(GO:0008053)	2/14	0.504729	1	0.481954	1	18.7576	-6.17703e-09	MFN2;BAK1
2768	centriole_assembly_(GO:0098534)	2/14	0.504729	1	0.481954	1	19.1107	-6.29333e-09	CETN2;E2F4
2781	regulation_of_cofactor_metabolic_process_(GO:0051193)	2/14	0.504729	1	0.481954	1	19.2348	-6.33417e-09	PDHX;PDP2
2787	definitive_hemopoiesis_(GO:0060216)	2/14	0.504729	1	0.481954	1	19.292	-6.35302e-09	CBFB;HIPK1
2788	regulation_of_proton_transport_(GO:0010155)	2/14	0.504729	1	0.481954	1	19.3046	-6.35717e-09	PPIF;CHP1
2791	phosphatidylethanolamine_biosynthetic_process_(GO:0006646)	2/14	0.504729	1	0.481954	1	19.332	-6.36619e-09	PCYT2;LPIN1
2799	regulation_of_coenzyme_metabolic_process_(GO:0051196)	2/14	0.504729	1	0.481954	1	19.4314	-6.39892e-09	PDHX;PDP2
2818	cellular_response_to_gamma_radiation_(GO:0071480)	2/14	0.504729	1	0.481954	1	19.6658	-6.47613e-09	WRN;BCL2L1
2823	regulation_of_actin_nucleation_(GO:0051125)	2/14	0.504729	1	0.481954	1	19.702	-6.48803e-09	AP1AR;WHAMM
2849	CDP-diacylglycerol_metabolic_process_(GO:0046341)	2/14	0.504729	1	0.481954	1	20.0241	-6.59411e-09	CDS1;CDIPT
2857	pyrimidine_nucleoside_monophosphate_metabolic_process_(GO:0009129)	2/14	0.504729	1	0.481954	1	20.1273	-6.62808e-09	UPP1;UMPS
2960	protein_localization_to_vacuole_(GO:0072665)	2/14	0.504729	1	0.481954	1	21.8291	-7.18849e-09	HGS;SH3BP4
2975	protein_localization_to_lysosome_(GO:0061462)	2/14	0.504729	1	0.481954	1	22.0318	-7.25525e-09	HGS;SH3BP4
1212	regulation_of_collagen_metabolic_process_(GO:0010712)	4/31	0.505833	1	0.46416	1	6.6084	-2.1762e-09	PRDX5;IL6;SUCO;IL6R
1289	mitotic_spindle_organization_(GO:0007052)	4/31	0.505833	1	0.46416	1	6.96544	-2.29378e-09	TNKS;PLK2;SMC3;MAP9
1301	cyclic-nucleotide-mediated_signaling_(GO:0019935)	4/31	0.505833	1	0.46416	1	7.04051	-2.3185e-09	GAL;DGKQ;PDE2A;NUDT4
1363	endosome_to_lysosome_transport_(GO:0008333)	4/31	0.505833	1	0.46416	1	7.4095	-2.44001e-09	VAMP7;HOOK1;HGS;RHOB
726	cellular_response_to_metal_ion_(GO:0071248)	12/99	0.506786	1	0.424533	1	2.52531	-8.31607e-10	CEBPA;JUN;CLIC4;MT2A;JUND;MT1F;PPIF;HMOX1;FAS;CACYBP;KRT10;CALR
673	negative_regulation_of_multi-organism_process_(GO:0043901)	16/133	0.507239	1	0.41093	1	2.12866	-7.00987e-10	RNASEL;JUN;RSAD2;TNFAIP3;MUL1;ISG15;ZC3HAV1;MID2;ISG20;PPM1B;TRIM5;ZNF639;TRIM35;TRIM27;CACTIN;MICB
678	activation_of_MAPK_activity_(GO:0000187)	16/133	0.507239	1	0.41093	1	2.162	-7.11964e-10	MAP3K2;MAP2K3;SPAG9;MAP2K4;DAXX;MAP2K2;RIPK2;MUL1;FRS2;EFNA1;DAB2;UBB;TRAF6;UBC;MAPKAPK2;MAP3K9
667	actin_filament_organization_(GO:0007015)	18/150	0.507463	1	0.404862	1	2.0527	-6.75972e-10	DSTN;PAWR;TRMT1;SHROOM1;SORBS1;RHOD;WASH2P;RND1;ENAH;MAD2L2;CFL2;JMY;ABI1;SPIRE1;ARHGEF2;TRIM27;WHAMM;RAC1
654	response_to_drug_(GO:0042493)	42/354	0.50987	1	0.350682	1	1.9647	-6.46993e-10	CDKN1A;RPN2;FECH;GATA6;SRP54;RELA;AACS;SLC9A1;PGS1;MAPK9;MT2A;PNP;SRP72;MYC;DNMT3B;DVL3;BAK1;B2M;ATG5;TGIF1;JUN;UBE2B;HMGCS1;PDE2A;SRP68;SOD2;ASS1;TJP1;GNPAT;IL6;ADAM17;GAL;DAD1;GNAS;TXNIP;BLMH;CALR;UMPS;GCLM;TP53;CCNO;RBM22
636	organelle_assembly_(GO:0070925)	33/278	0.51343	1	0.371837	1	1.82477	-6.00912e-10	RAB1A;DDX3X;TMF1;TNKS;CETN2;MIS12;ATG101;KIF3A;BMS1;RB1CC1;OGFOD1;EMC6;E2F4;MAP9;ATG5;IQCB1;ATG3;NEK7;HAUS3;WIPI2;INO80;ATG13;ATG12;HAUS2;PATL1;ATXN2L;TMEM216;ATG2A;SBDS;ATG4B;TBPL1;ATP6V0D1;CCNO
708	hydrogen_ion_transmembrane_transport_(GO:1902600)	13/108	0.51394	1	0.426924	1	2.38714	-7.86105e-10	ATP6V0B;SURF1;ATP6AP1;ATP5I;COX5B;TMCO3;SLC9A1;COX7A2L;UQCRQ;ATP6V1B2;ATP6V1E1;ATP6V0D1;ATP6V1F
782	regulation_of_organ_growth_(GO:0046620)	9/74	0.514948	1	0.443907	1	3.05343	-1.00552e-09	PGS1;FOXC1;SERP1;LATS2;IL7;FLVCR1;GATA6;YBX3;SAV1
786	regulation_of_generation_of_precursor_metabolites_and_energy_(GO:0043467)	9/74	0.514948	1	0.443907	1	3.1095	-1.02398e-09	PRELID1;DYRK2;DDIT4;PPP1R3D;GFPT1;PPIF;SORBS1;PHLDA2;MTOR
787	spindle_organization_(GO:0007051)	9/74	0.514948	1	0.443907	1	3.13119	-1.03113e-09	TNKS;PLK2;NTMT1;NEK7;HAUS3;INO80;SMC3;MAP9;HAUS2
848	adaptive_immune_response_based_on_somatic_recombination_of_immune_receptors_built_from_immunoglobulin_superfamily_domains_(GO:0002460)	7/57	0.515909	1	0.45441	1	3.601	-1.18584e-09	ADAM17;TRAF6;FAS;BCL10;NFKB2;HSPD1;VEGFA
1019	negative_regulation_of_viral_genome_replication_(GO:0045071)	5/40	0.517556	1	0.467374	1	5.10167	-1.68002e-09	ISG20;RNASEL;RSAD2;ISG15;ZC3HAV1
1039	positive_regulation_of_mitotic_cell_cycle_phase_transition_(GO:1901992)	5/40	0.517556	1	0.467374	1	5.25402	-1.73019e-09	LSM10;DDX3X;CDC6;PLRG1;BRD4
1040	regulation_of_histone_methylation_(GO:0031060)	5/40	0.517556	1	0.467374	1	5.26684	-1.73442e-09	SNW1;DNMT3B;PAXBP1;SIRT1;IWS1
683	amine_metabolic_process_(GO:0009308)	16/134	0.51989	1	0.421699	1	2.18242	-7.18688e-10	CDS1;ACHE;SAMD8;GOT1;SMOX;ODC1;PLA2G4C;SGMS2;SAT1;AZIN1;SRM;SMPD2;FABP5;PEMT;LPIN1;ENOPH1
1716	B_cell_homeostasis_(GO:0001782)	3/23	0.520848	1	0.485316	1	9.25716	-3.04846e-09	CASP3;TNFAIP3;BAK1
1736	positive_regulation_of_blood_vessel_endothelial_cell_migration_(GO:0043536)	3/23	0.520848	1	0.485316	1	9.32605	-3.07115e-09	HSPB1;CIB1;VEGFA
1787	focal_adhesion_assembly_(GO:0048041)	3/23	0.520848	1	0.485316	1	9.57571	-3.15336e-09	SORBS1;WHAMM;RHOD
1794	cell-substrate_adherens_junction_assembly_(GO:0007045)	3/23	0.520848	1	0.485316	1	9.60669	-3.16356e-09	SORBS1;WHAMM;RHOD
1805	glutamine_metabolic_process_(GO:0006541)	3/23	0.520848	1	0.485316	1	9.65138	-3.17828e-09	GFPT1;ASNS;PHGDH
1809	negative_regulation_of_GTPase_activity_(GO:0034260)	3/23	0.520848	1	0.485316	1	9.67491	-3.18603e-09	FICD;SH3BP4;TMED2
1822	negative_regulation_of_GTP_catabolic_process_(GO:0033125)	3/23	0.520848	1	0.485316	1	9.71258	-3.19844e-09	FICD;SH3BP4;TMED2
1888	positive_regulation_of_transforming_growth_factor_beta_receptor_signaling_pathway_(GO:0030511)	3/23	0.520848	1	0.485316	1	9.94791	-3.27593e-09	ADAM17;DAB2;SNW1
1916	cell_differentiation_involved_in_embryonic_placenta_development_(GO:0060706)	3/23	0.520848	1	0.485316	1	10.122	-3.33327e-09	CASP8;FZD5;LIF
1923	regulation_of_cAMP-mediated_signaling_(GO:0043949)	3/23	0.520848	1	0.485316	1	10.1543	-3.34389e-09	CDC34;UBE2B;GNAS
1953	peptide_biosynthetic_process_(GO:0043043)	3/23	0.520848	1	0.485316	1	10.4002	-3.42486e-09	MRPS26;GSS;GCLM
1970	cAMP-mediated_signaling_(GO:0019933)	3/23	0.520848	1	0.485316	1	10.5129	-3.46199e-09	GAL;DGKQ;PDE2A
1972	long-chain_fatty-acyl-CoA_metabolic_process_(GO:0035336)	3/23	0.520848	1	0.485316	1	10.5345	-3.46909e-09	ACOT7;FAR1;ELOVL7
643	covalent_chromatin_modification_(GO:0016569)	35/296	0.522029	1	0.374672	1	1.88453	-6.20593e-10	CRTC2;MEAF6;JADE1;CDC73;HDAC6;KAT5;RBBP5;UIMC1;SAP130;WDR5;DNMT3B;PCGF1;DMAP1;MTA2;BRD4;KDM6A;NAA50;KDM6B;BRD1;DR1;BRPF1;UBE2B;RING1;MCRS1;PRMT3;MSL2;SIRT6;SIRT1;RNF168;MORF4L1;KANSL2;POLE3;HAT1;PAF1;EZH2
919	cellular_response_to_drug_(GO:0035690)	6/49	0.527029	1	0.469509	1	4.1513	-1.36706e-09	MT2A;MYC;PDE2A;UMPS;TP53;RBM22
921	developmental_cell_growth_(GO:0048588)	6/49	0.527029	1	0.469509	1	4.18695	-1.3788e-09	MAP1B;RAPH1;ARIH2;MEX3C;PRKCZ;NDEL1
922	response_to_glucagon_(GO:0033762)	6/49	0.527029	1	0.469509	1	4.19554	-1.38163e-09	PRKAR2A;GNB2;CRY1;GNAS;CYC1;ASS1
923	regulation_of_monooxygenase_activity_(GO:0032768)	6/49	0.527029	1	0.469509	1	4.19738	-1.38223e-09	HSP90AA1;GCH1;SPR;NOSIP;NFKB1;PTS
929	glutathione_metabolic_process_(GO:0006749)	6/49	0.527029	1	0.469509	1	4.24038	-1.39639e-09	G6PD;GPX4;GSS;IDH1;GCLM;SOD2
713	stem_cell_maintenance_(GO:0019827)	13/109	0.527937	1	0.438944	1	2.44107	-8.03866e-10	KLF10;SRRT;LIF;NKAP;LIG4;SMC3;MED27;MED15;TBX3;CDC73;MED30;MED10;PAF1
1218	regulation_of_activated_T_cell_proliferation_(GO:0046006)	4/32	0.531759	1	0.486597	1	6.62582	-2.18194e-09	PRNP;BTN2A2;CASP3;FADD
1242	negative_regulation_of_purine_nucleotide_catabolic_process_(GO:0033122)	4/32	0.531759	1	0.486597	1	6.71601	-2.21164e-09	FICD;PPIF;SH3BP4;TMED2
1243	negative_regulation_of_cytokine-mediated_signaling_pathway_(GO:0001960)	4/32	0.531759	1	0.486597	1	6.72847	-2.21574e-09	DNAJA3;MUL1;IL6ST;CACTIN
1245	regulation_of_potassium_ion_transmembrane_transport_(GO:1901379)	4/32	0.531759	1	0.486597	1	6.73222	-2.21698e-09	PRNP;GAL;STK39;ANK2
1253	regulation_of_CD4-positive,_alpha-beta_T_cell_activation_(GO:2000514)	4/32	0.531759	1	0.486597	1	6.7787	-2.23228e-09	IL6;CD83;RIPK2;PRKCZ
1269	positive_regulation_of_glucose_metabolic_process_(GO:0010907)	4/32	0.531759	1	0.486597	1	6.86256	-2.2599e-09	DYRK2;WDR5;PMAIP1;SORBS1
1281	regulation_of_cellular_pH_(GO:0030641)	4/32	0.531759	1	0.486597	1	6.9295	-2.28194e-09	CLIC4;CHP1;CLCN3;SLC9A1
1295	C-terminal_protein_amino_acid_modification_(GO:0018410)	4/32	0.531759	1	0.486597	1	6.998	-2.3045e-09	PIGT;PIGA;PLAUR;ATG12
1300	sulfur_compound_transport_(GO:0072348)	4/32	0.531759	1	0.486597	1	7.03095	-2.31535e-09	SLC6A6;SLC33A1;SLC1A4;SLC19A2
802	hormone_transport_(GO:0009914)	9/75	0.531807	1	0.458477	1	3.22948	-1.06349e-09	RAB1A;IL6;TMF1;GAL;UBE2Q1;VGF;EIF2AK3;TBX3;CDK16
652	alcohol_metabolic_process_(GO:0006066)	40/340	0.533613	1	0.374062	1	1.95715	-6.44505e-10	CDS1;DPAGT1;IDI1;ACHE;CEBPA;MVK;SAMD8;ACSS2;FECH;INSIG1;HDLBP;MSMO1;HMGCR;SGMS2;HSD17B7;NUDT4;SMPD2;NSDHL;IMPA1;INPP5E;FDXR;FDFT1;APOL2;STARD3;FDPS;G6PD;HMGCS1;GOT1;SPHK1;CNBP;PLA2G4C;SQLE;ITPKC;FABP5;SNX17;IMPAD1;PEMT;MVD;DHCR7;LPIN1
710	chromatin_remodeling_(GO:0006338)	14/118	0.533978	1	0.440569	1	2.40771	-7.92879e-10	SMARCD1;DAXX;SMARCB1;INO80;SUPT5H;SIRT1;MIS18A;MYC;BAHD1;PSME4;DMAP1;HNRNPC;MTA2;BRD4
744	protein_methylation_(GO:0006479)	12/101	0.535929	1	0.449602	1	2.68183	-8.83151e-10	TRMT112;BTG2;RBBP5;NTMT1;PRMT3;WDR5;VCPKMT;ETF1;RAB6A;METTL18;KDM6A;EZH2
747	protein_alkylation_(GO:0008213)	12/101	0.535929	1	0.449602	1	2.68477	-8.84118e-10	TRMT112;BTG2;RBBP5;NTMT1;PRMT3;WDR5;VCPKMT;ETF1;RAB6A;METTL18;KDM6A;EZH2
1043	actin_polymerization_or_depolymerization_(GO:0008154)	5/41	0.54034	1	0.487168	1	5.27765	-1.73798e-09	ENAH;CFL2;ABI1;DSTN;RAC1
1051	collagen_fibril_organization_(GO:0030199)	5/41	0.54034	1	0.487168	1	5.33928	-1.75827e-09	FOXC1;ANXA2;SERPINH1;MIA3;LMX1B
1052	macromolecule_deacylation_(GO:0098732)	5/41	0.54034	1	0.487168	1	5.3433	-1.7596e-09	MORF4L1;SIRT6;MTA2;SIRT1;HDAC6
681	MAPK_cascade_(GO:0000165)	20/170	0.541402	1	0.427895	1	2.17797	-7.17222e-10	MAP3K2;MAP2K3;BRAP;MAP2K4;JUN;MAP2K2;RIPK2;SH2D3A;YWHAB;GPS1;CRKL;MAPK9;UBB;MYC;RB1CC1;TRAF6;UBC;MAPKAPK2;MAP3K9;MAPK6
690	regulation_of_lymphocyte_proliferation_(GO:0050670)	20/170	0.541402	1	0.427895	1	2.23407	-7.35697e-10	PRNP;CDKN1A;NDFIP1;BTN2A2;RIPK2;PAWR;CBLB;TICAM1;EFNB1;LGALS3;IL6;PNP;GAL;IL7;DNAJA3;IRF1;CASP3;TRAF6;FADD;IL6ST
724	cellular_response_to_inorganic_substance_(GO:0071241)	13/110	0.54181	1	0.450952	1	2.51709	-8.289e-10	CEBPA;JUN;CLIC4;JUND;CACYBP;TRAF2;KRT10;MT2A;MT1F;PPIF;HMOX1;FAS;CALR
2463	negative_regulation_of_stem_cell_proliferation_(GO:2000647)	2/15	0.54285	1	0.514847	1	16.5061	-5.4356e-09	KDF1;TP53
2474	negative_regulation_of_protein_acetylation_(GO:1901984)	2/15	0.54285	1	0.514847	1	16.5763	-5.45871e-09	TAF7;SIRT1
2492	protein_localization_to_microtubule_cytoskeleton_(GO:0072698)	2/15	0.54285	1	0.514847	1	16.6868	-5.49512e-09	MAPRE1;MID2
2503	positive_regulation_of_lymphocyte_apoptotic_process_(GO:0070230)	2/15	0.54285	1	0.514847	1	16.7877	-5.52833e-09	PRELID1;TP53
2504	positive_regulation_of_DNA_biosynthetic_process_(GO:2000573)	2/15	0.54285	1	0.514847	1	16.7922	-5.52982e-09	ACD;MYC
2535	positive_regulation_of_meiotic_cell_cycle_(GO:0051446)	2/15	0.54285	1	0.514847	1	17.0429	-5.61239e-09	UBE2B;MSX2
2536	positive_regulation_of_lamellipodium_organization_(GO:1902745)	2/15	0.54285	1	0.514847	1	17.0437	-5.61265e-09	RAC1;MTOR
2540	TOR_signaling_(GO:0031929)	2/15	0.54285	1	0.514847	1	17.0809	-5.62489e-09	EIF4EBP1;MTOR
2549	regulation_of_spindle_checkpoint_(GO:0090231)	2/15	0.54285	1	0.514847	1	17.1502	-5.64769e-09	DYNC1LI1;HSF1
2555	positive_regulation_of_epidermal_cell_differentiation_(GO:0045606)	2/15	0.54285	1	0.514847	1	17.2267	-5.6729e-09	KDF1;SFN
2560	positive_regulation_of_cholesterol_transport_(GO:0032376)	2/15	0.54285	1	0.514847	1	17.2416	-5.6778e-09	NFKBIA;SIRT1
2566	response_to_UV-B_(GO:0010224)	2/15	0.54285	1	0.514847	1	17.2778	-5.68972e-09	RELA;HMGN1
2567	cyclooxygenase_pathway_(GO:0019371)	2/15	0.54285	1	0.514847	1	17.2791	-5.69015e-09	SPHK1;PTGES3
2574	response_to_superoxide_(GO:0000303)	2/15	0.54285	1	0.514847	1	17.3219	-5.70426e-09	NQO1;SOD2
2578	dorsal/ventral_neural_tube_patterning_(GO:0021904)	2/15	0.54285	1	0.514847	1	17.3385	-5.7097e-09	KIF3A;MNX1
2585	positive_regulation_of_sterol_transport_(GO:0032373)	2/15	0.54285	1	0.514847	1	17.3883	-5.72612e-09	NFKBIA;SIRT1
2601	ovulation_(GO:0030728)	2/15	0.54285	1	0.514847	1	17.5466	-5.77824e-09	FOXO3;SIRT1
2610	positive_regulation_of_potassium_ion_transmembrane_transport_(GO:1901381)	2/15	0.54285	1	0.514847	1	17.5959	-5.79448e-09	GAL;ANK2
2617	positive_regulation_of_neurotransmitter_transport_(GO:0051590)	2/15	0.54285	1	0.514847	1	17.6269	-5.80467e-09	SPHK1;STX1A
2621	positive_regulation_of_sodium_ion_transmembrane_transport_(GO:1902307)	2/15	0.54285	1	0.514847	1	17.6521	-5.81298e-09	CNKSR3;CHP1
2632	cellular_response_to_pH_(GO:0071467)	2/15	0.54285	1	0.514847	1	17.7232	-5.83641e-09	CHP1;SLC9A1
2633	response_to_food_(GO:0032094)	2/15	0.54285	1	0.514847	1	17.7392	-5.84167e-09	G6PD;BCL10
2660	negative_regulation_of_B_cell_proliferation_(GO:0030889)	2/15	0.54285	1	0.514847	1	17.9842	-5.92235e-09	CASP3;PAWR
2668	female_genitalia_development_(GO:0030540)	2/15	0.54285	1	0.514847	1	18.0682	-5.95002e-09	BAK1;TBX3
2669	regulation_of_thymocyte_apoptotic_process_(GO:0070243)	2/15	0.54285	1	0.514847	1	18.0897	-5.95708e-09	CASP8;TP53
2671	nucleobase_biosynthetic_process_(GO:0046112)	2/15	0.54285	1	0.514847	1	18.139	-5.97333e-09	PRPS1;UMPS
2672	positive_regulation_of_defense_response_to_virus_by_host_(GO:0002230)	2/15	0.54285	1	0.514847	1	18.1476	-5.97615e-09	CREB3;MB21D1
2673	positive_regulation_of_glycogen_biosynthetic_process_(GO:0045725)	2/15	0.54285	1	0.514847	1	18.1719	-5.98414e-09	DYRK2;SORBS1
2699	positive_regulation_of_protein_depolymerization_(GO:1901881)	2/15	0.54285	1	0.514847	1	18.4152	-6.06429e-09	CFL2;DSTN
2707	phosphatidylethanolamine_metabolic_process_(GO:0046337)	2/15	0.54285	1	0.514847	1	18.4461	-6.07445e-09	PCYT2;LPIN1
2710	short-chain_fatty_acid_metabolic_process_(GO:0046459)	2/15	0.54285	1	0.514847	1	18.4839	-6.08689e-09	ACSS2;MUT
2715	regulation_of_protein_homooligomerization_(GO:0032462)	2/15	0.54285	1	0.514847	1	18.5215	-6.0993e-09	HRK;FAS
2727	zinc_ion_transmembrane_transport_(GO:0071577)	2/15	0.54285	1	0.514847	1	18.6342	-6.13639e-09	SLC30A1;SLC39A14
2737	smooth_muscle_tissue_development_(GO:0048745)	2/15	0.54285	1	0.514847	1	18.7251	-6.16633e-09	TIPARP;ZFAND5
2741	DNA_demethylation_(GO:0080111)	2/15	0.54285	1	0.514847	1	18.7783	-6.18386e-09	TDG;ALKBH1
2742	heparan_sulfate_proteoglycan_biosynthetic_process_(GO:0015012)	2/15	0.54285	1	0.514847	1	18.7921	-6.1884e-09	EXT1;EXTL3
2749	galactose_metabolic_process_(GO:0006012)	2/15	0.54285	1	0.514847	1	18.8533	-6.20855e-09	SLC35A2;PGM2
2780	ncRNA_catabolic_process_(GO:0034661)	2/15	0.54285	1	0.514847	1	19.2301	-6.33265e-09	DIS3;DEDD2
2801	dicarboxylic_acid_catabolic_process_(GO:0043649)	2/15	0.54285	1	0.514847	1	19.4768	-6.41388e-09	GOT1;GOT2
805	epidermal_cell_differentiation_(GO:0009913)	9/76	0.548453	1	0.472981	1	3.28984	-1.08337e-09	GAK;CLIC4;LATS2;CASP3;ERCC2;TXNIP;IRF6;KRT10;SAV1
806	regulation_of_JAK-STAT_cascade_(GO:0046425)	9/76	0.548453	1	0.472981	1	3.29231	-1.08418e-09	SOCS2;IL6;SOCS1;ARL2BP;HGS;LIF;IL6ST;ADIPOR1;IL6R
752	regulation_of_phosphatase_activity_(GO:0010921)	12/102	0.550287	1	0.462101	1	2.75947	-9.08717e-10	PPP1R2;CSRNP2;BAG4;CNST;NIFK;PPP1R35;TIPRL;CRY2;GPATCH2;CD2BP2;CHP1;MPHOSPH10
753	carbohydrate_transport_(GO:0008643)	12/102	0.550287	1	0.462101	1	2.78355	-9.16648e-10	SLC35A2;RANBP2;FABP5;SLC35B1;SESN2;PEA15;NUP35;NUP153;SLC50A1;SORBS1;RAE1;SLC2A8
1743	positive_regulation_of_interleukin-10_production_(GO:0032733)	3/24	0.550624	1	0.511209	1	9.34937	-3.07883e-09	CD83;PRKCZ;HSPD1
1755	endoderm_development_(GO:0007492)	3/24	0.550624	1	0.511209	1	9.40267	-3.09638e-09	EXT1;DAB2;ARC
1773	regulation_of_transcription_regulatory_region_DNA_binding_(GO:2000677)	3/24	0.550624	1	0.511209	1	9.52078	-3.13527e-09	MAD2L2;MSX2;TRAF6
1782	branching_involved_in_mammary_gland_duct_morphogenesis_(GO:0060444)	3/24	0.550624	1	0.511209	1	9.54971	-3.1448e-09	CSF1;MSX2;TBX3
1791	response_to_X-ray_(GO:0010165)	3/24	0.550624	1	0.511209	1	9.59735	-3.16049e-09	PMAIP1;LIG4;TP53
1820	positive_regulation_of_leukocyte_apoptotic_process_(GO:2000108)	3/24	0.550624	1	0.511209	1	9.70967	-3.19748e-09	PRELID1;SIRT1;TP53
1874	vasodilation_(GO:0042311)	3/24	0.550624	1	0.511209	1	9.87126	-3.25069e-09	GCH1;SOD2;ATG5
1882	regulation_of_centrosome_cycle_(GO:0046605)	3/24	0.550624	1	0.511209	1	9.90261	-3.26101e-09	PLK2;CHORDC1;TRIM37
1914	reproductive_system_development_(GO:0061458)	3/24	0.550624	1	0.511209	1	10.1039	-3.32731e-09	UBE2Q1;TBX3;ASB1
1925	negative_regulation_of_muscle_cell_apoptotic_process_(GO:0010656)	3/24	0.550624	1	0.511209	1	10.1824	-3.35314e-09	BAG3;HMOX1;HMGCR
1931	sister_chromatid_cohesion_(GO:0007062)	3/24	0.550624	1	0.511209	1	10.2093	-3.362e-09	NAA50;ESCO1;SMC3
1946	positive_regulation_of_response_to_biotic_stimulus_(GO:0002833)	3/24	0.550624	1	0.511209	1	10.3288	-3.40137e-09	TRAF6;ZC3HAV1;HSPD1
2016	polyol_biosynthetic_process_(GO:0046173)	3/24	0.550624	1	0.511209	1	10.7851	-3.55163e-09	IMPA1;GOT1;IMPAD1
2051	glutamate_metabolic_process_(GO:0006536)	3/24	0.550624	1	0.511209	1	10.9639	-3.6105e-09	GOT1;GOT2;GCLM
2092	histone_lysine_demethylation_(GO:0070076)	3/24	0.550624	1	0.511209	1	11.1947	-3.6865e-09	KDM6B;UBE2B;KDM6A
682	cellular_response_to_hormone_stimulus_(GO:0032870)	54/462	0.552031	1	0.363717	1	2.1812	-7.18289e-10	YWHAB;IDE;AACS;SLC2A8;KAT5;TRIM24;ATP6V1E1;YWHAG;PELP1;ATP6V0B;PRKAB2;ATP6V1G1;MAP2K2;HMGCS1;MSX2;FRS2;PRKAB1;PPM1A;LATS2;ATP6V1B2;TRIB3;ATP6V0D1;CRK;FECH;MAX;WBP2;GATA6;PIK3R4;ADIPOR1;PRKCZ;NR2C1;RELA;SOCS2;PRKAR2A;EIF4EBP1;SOCS7;ATP6V1F;PTPN1;GOT1;UBE2B;GFPT1;ASNS;NR1D2;SORBS1;NR1D1;FBXO32;ASS1;MTOR;NFKB1;RAB10;RHEB;GNB2;GNAS;LPIN1
715	regulation_of_protein_binding_(GO:0043393)	15/128	0.552431	1	0.453133	1	2.46317	-8.11142e-10	SPAG9;LRPAP1;HSP90AB1;EIF2AK3;TRAF2;TICAM1;HERPUD1;DAB2;BTBD1;TRAF4;TDG;TRIB3;BAK1;AIDA;MAPRE1
912	cellular_ketone_metabolic_process_(GO:0042180)	7/59	0.553926	1	0.487499	1	4.05376	-1.33494e-09	COQ4;STARD3;VKORC1L1;UBIAD1;GOT2;HMGCR;CYP4F11
793	cellular_response_to_light_stimulus_(GO:0071482)	10/85	0.554216	1	0.473637	1	3.17003	-1.04392e-09	MAPK9;HIST3H2A;MYC;ACTR5;CRY2;NMT1;CRY1;BAK1;INO80;TP53
685	steroid_metabolic_process_(GO:0008202)	28/240	0.555849	1	0.419186	1	2.19561	-7.23032e-10	IDI1;CEBPA;MVK;FECH;INSIG1;HDLBP;MSMO1;HMGCR;HSD17B7;HSD17B8;NSDHL;HINT2;FDXR;APOL2;FDFT1;STARD3;FDPS;G6PD;STARD5;HMGCS1;TIPARP;CNBP;DHRS2;SQLE;SNX17;MVD;DHCR7;ACBD3
1260	regulation_of_insulin_secretion_involved_in_cellular_response_to_glucose_stimulus_(GO:0061178)	4/33	0.556992	1	0.508641	1	6.82586	-2.24781e-09	NDUFAF2;NR1D1;HMGCR;CDK16
1275	regulation_of_glycoprotein_metabolic_process_(GO:1903018)	4/33	0.556992	1	0.508641	1	6.91309	-2.27654e-09	RAB1A;CHP1;PAWR;HBEGF
1276	negative_regulation_of_nucleotide_catabolic_process_(GO:0030812)	4/33	0.556992	1	0.508641	1	6.91368	-2.27673e-09	FICD;PPIF;SH3BP4;TMED2
1337	pyrimidine_nucleotide_biosynthetic_process_(GO:0006221)	4/33	0.556992	1	0.508641	1	7.20291	-2.37198e-09	PRPS1;TBPL1;UPP1;UMPS
850	regulation_of_leukocyte_chemotaxis_(GO:0002688)	8/68	0.559636	1	0.487481	1	3.6061	-1.18752e-09	CREB3;IL6;ADAM17;CXCL8;RAC1;CALR;IL6R;VEGFA
860	glucose_transport_(GO:0015758)	8/68	0.559636	1	0.487481	1	3.67222	-1.20929e-09	RANBP2;FABP5;SESN2;NUP35;NUP153;SORBS1;RAE1;SLC2A8
734	negative_regulation_of_leukocyte_activation_(GO:0002695)	14/120	0.560471	1	0.463646	1	2.63271	-8.66973e-10	PRNP;NDFIP1;BTN2A2;TNFAIP3;PAWR;CBLB;LGALS3;GAL;IRF1;CASP3;HMOX1;FAS;SOCS6;FBXO7
1062	negative_regulation_of_response_to_DNA_damage_stimulus_(GO:2001021)	5/42	0.562609	1	0.506693	1	5.40823	-1.78098e-09	PSMD10;DYRK1A;SIRT1;BCL2L1;BRD4
1067	base-excision_repair_(GO:0006284)	5/42	0.562609	1	0.506693	1	5.44435	-1.79287e-09	WRN;NEIL2;TDG;TP53;CCNO
693	negative_regulation_of_transport_(GO:0051051)	42/361	0.563972	1	0.395707	1	2.2685	-7.47036e-10	PSMD10;DYRK2;SERPINE2;GDI1;SAR1A;YWHAB;INSIG1;STK39;HMGCR;LGALS3;PEA15;DPH3;CHP1;HMOX1;RAC1;TRIM27;RHBDF1;NDFIP1;RSAD2;BTN2A2;PDE2A;LIF;SLC30A1;NUP153;RANGAP1;MTOR;NFKB1;NFKBIA;YRDC;CYLD;CREB3;PPM1A;PPM1B;IL6;MAP1B;CRY2;NDUFAF2;PPIF;CRY1;NFKBIE;PICALM;ATF4
814	regulation_of_oxidoreductase_activity_(GO:0051341)	9/77	0.564862	1	0.487401	1	3.35956	-1.10633e-09	HSP90AA1;PRDX5;SPR;GCH1;RFK;NOSIP;HDAC6;NFKB1;PTS
817	regulation_of_steroid_metabolic_process_(GO:0019218)	9/77	0.564862	1	0.487401	1	3.39064	-1.11657e-09	ACADVL;GAL;INSIG1;DDX20;DHCR7;NR1D1;SIRT1;NFKB1;SF1
955	regulation_of_neurotransmitter_secretion_(GO:0046928)	6/51	0.567715	1	0.50513	1	4.45477	-1.46699e-09	NAPB;SPHK1;SLC30A1;RAB5A;STX1A;RAB3GAP1
677	histone_modification_(GO:0016570)	34/293	0.56907	1	0.416741	1	2.14265	-7.05594e-10	CRTC2;MEAF6;JADE1;CDC73;HDAC6;KAT5;RBBP5;UIMC1;SAP130;WDR5;PCGF1;DMAP1;MTA2;BRD4;KDM6A;NAA50;KDM6B;BRD1;DR1;BRPF1;UBE2B;RING1;MCRS1;PRMT3;MSL2;SIRT6;SIRT1;RNF168;MORF4L1;KANSL2;POLE3;HAT1;PAF1;EZH2
694	cellular_modified_amino_acid_metabolic_process_(GO:0006575)	23/199	0.575422	1	0.449115	1	2.28118	-7.51211e-10	PANK2;G6PD;MTRR;GPX4;GCH1;IDH1;GSS;GOT2;MAT2B;SOD2;MUT;ASS1;OCLN;MTHFD1L;CBS;MTHFD2;DNMT3B;SLC25A32;SERINC1;P4HB;GCLM;SEPHS2;AASDHPPT
859	hexose_transport_(GO:0008645)	8/69	0.576851	1	0.502705	1	3.66897	-1.20822e-09	RANBP2;FABP5;SESN2;NUP35;NUP153;SORBS1;RAE1;SLC2A8
695	leukocyte_differentiation_(GO:0002521)	29/251	0.577915	1	0.435982	1	2.29083	-7.54391e-10	CEBPA;DCLRE1C;CBFB;CSF1;CEBPG;NKAP;RELB;ZFP36L1;CASP8;LRRC8A;FADD;AZI2;B2M;JUN;RSAD2;FZD5;PDE2A;FZD9;LIG4;GAB2;DHRS2;VEGFA;ADAM17;MAFB;OSTM1;DNAJA3;IRF1;TRAF6;TP53
2404	negative_regulation_of_anoikis_(GO:2000811)	2/16	0.578874	1	0.546323	1	15.9227	-5.24347e-09	TLE1;BCL2L1
2410	positive_regulation_of_protein_dephosphorylation_(GO:0035307)	2/16	0.578874	1	0.546323	1	16.002	-5.26961e-09	CNEP1R1;PPP2R5A
2420	regulation_of_interleukin-6_biosynthetic_process_(GO:0045408)	2/16	0.578874	1	0.546323	1	16.084	-5.29659e-09	CEBPB;TRAF6
2441	ectoderm_development_(GO:0007398)	2/16	0.578874	1	0.546323	1	16.2661	-5.35657e-09	ZBTB17;ZBTB7B
2468	production_of_molecular_mediator_of_immune_response_(GO:0002440)	2/16	0.578874	1	0.546323	1	16.5321	-5.44417e-09	FAS;HSPD1
2530	mammary_gland_epithelial_cell_differentiation_(GO:0060644)	2/16	0.578874	1	0.546323	1	17.019	-5.60449e-09	CEBPB;IRF6
2531	neuroblast_proliferation_(GO:0007405)	2/16	0.578874	1	0.546323	1	17.0243	-5.60625e-09	FZD9;FRS2
2532	cytokinetic_process_(GO:0032506)	2/16	0.578874	1	0.546323	1	17.0336	-5.60932e-09	SNX18;SPIRE1
2546	response_to_oxygen_radical_(GO:0000305)	2/16	0.578874	1	0.546323	1	17.132	-5.64173e-09	NQO1;SOD2
2559	muscle_cell_cellular_homeostasis_(GO:0046716)	2/16	0.578874	1	0.546323	1	17.2394	-5.67708e-09	IL6;CFL2
2564	purine-containing_compound_salvage_(GO:0043101)	2/16	0.578874	1	0.546323	1	17.2748	-5.68874e-09	DGUOK;PNP
2599	single_strand_break_repair_(GO:0000012)	2/16	0.578874	1	0.546323	1	17.5364	-5.77489e-09	LIG4;SIRT1
2604	protein_hydroxylation_(GO:0018126)	2/16	0.578874	1	0.546323	1	17.5625	-5.78348e-09	OGFOD1;P4HB
2607	female_gonad_development_(GO:0008585)	2/16	0.578874	1	0.546323	1	17.5642	-5.78404e-09	TIPARP;IDH1
2616	cellular_response_to_sterol_(GO:0036315)	2/16	0.578874	1	0.546323	1	17.61	-5.79913e-09	HMGCS1;AACS
2635	purine_deoxyribonucleotide_metabolic_process_(GO:0009151)	2/16	0.578874	1	0.546323	1	17.7775	-5.85427e-09	DGUOK;GUK1
2642	regulation_of_cellular_amide_metabolic_process_(GO:0034248)	2/16	0.578874	1	0.546323	1	17.8024	-5.8625e-09	TMED10;PICALM
2647	glutathione_biosynthetic_process_(GO:0006750)	2/16	0.578874	1	0.546323	1	17.8821	-5.88872e-09	GSS;GCLM
2688	negative_regulation_of_cell_cycle_arrest_(GO:0071157)	2/16	0.578874	1	0.546323	1	18.3286	-6.03578e-09	RASSF1;MDM4
2698	protein_localization_to_peroxisome_(GO:0072662)	2/16	0.578874	1	0.546323	1	18.4119	-6.0632e-09	PEX16;ZFAND6
2702	amine_catabolic_process_(GO:0009310)	2/16	0.578874	1	0.546323	1	18.4385	-6.07194e-09	SMOX;SAT1
2708	cellular_biogenic_amine_catabolic_process_(GO:0042402)	2/16	0.578874	1	0.546323	1	18.4503	-6.07585e-09	SMOX;SAT1
2712	protein_targeting_to_peroxisome_(GO:0006625)	2/16	0.578874	1	0.546323	1	18.4981	-6.0916e-09	PEX16;ZFAND6
2720	anterograde_synaptic_vesicle_transport_(GO:0048490)	2/16	0.578874	1	0.546323	1	18.5971	-6.12419e-09	BLOC1S2;AP3D1
2734	establishment_of_protein_localization_to_peroxisome_(GO:0072663)	2/16	0.578874	1	0.546323	1	18.7078	-6.16064e-09	PEX16;ZFAND6
2761	fucosylation_(GO:0036065)	2/16	0.578874	1	0.546323	1	19.0104	-6.26028e-09	POFUT2;FUT1
2786	fucose_metabolic_process_(GO:0006004)	2/16	0.578874	1	0.546323	1	19.2888	-6.35198e-09	POFUT2;FUT1
1770	regulation_of_potassium_ion_transmembrane_transporter_activity_(GO:1901016)	3/25	0.579275	1	0.536394	1	9.51754	-3.13421e-09	GAL;STK39;ANK2
1789	lipid_storage_(GO:0019915)	3/25	0.579275	1	0.536394	1	9.58622	-3.15682e-09	CRY2;CRY1;PNPLA2
1827	T_cell_homeostasis_(GO:0043029)	3/25	0.579275	1	0.536394	1	9.72789	-3.20348e-09	CASP3;PMAIP1;FADD
1879	response_to_salt_stress_(GO:0009651)	3/25	0.579275	1	0.536394	1	9.89034	-3.25697e-09	HSP90AB1;ANXA7;TP53
1885	response_to_lithium_ion_(GO:0010226)	3/25	0.579275	1	0.536394	1	9.91527	-3.26518e-09	CEBPA;FAS;CALR
1910	negative_regulation_of_signal_transduction_by_p53_class_mediator_(GO:1901797)	3/25	0.579275	1	0.536394	1	10.0832	-3.3205e-09	PSMD10;DYRK1A;SIRT1
1922	response_to_testosterone_(GO:0033574)	3/25	0.579275	1	0.536394	1	10.1504	-3.3426e-09	TPMT;CALR;AACS
1930	peptidyl-glutamic_acid_modification_(GO:0018200)	3/25	0.579275	1	0.536394	1	10.2054	-3.36073e-09	VKORC1L1;TTLL4;CFAP20
1956	cytoplasmic_microtubule_organization_(GO:0031122)	3/25	0.579275	1	0.536394	1	10.4077	-3.42733e-09	CHP1;CIB1;TUBG2
2010	regulation_of_myelination_(GO:0031641)	3/25	0.579275	1	0.536394	1	10.757	-3.54236e-09	RNF10;EIF2AK3;ZPR1
2074	histone_demethylation_(GO:0016577)	3/25	0.579275	1	0.536394	1	11.0558	-3.64076e-09	KDM6B;UBE2B;KDM6A
2131	histone_H3-K4_methylation_(GO:0051568)	3/25	0.579275	1	0.536394	1	11.3531	-3.73866e-09	RBBP5;WDR5;KDM6A
1267	embryonic_axis_specification_(GO:0000578)	4/34	0.581473	1	0.530247	1	6.86037	-2.25918e-09	FZD5;FRS2;TBX3;KDM6A
1279	regulation_of_DNA_biosynthetic_process_(GO:2000278)	4/34	0.581473	1	0.530247	1	6.92588	-2.28075e-09	DNAJC2;ACD;CDKN1A;MYC
1340	negative_regulation_of_tumor_necrosis_factor_production_(GO:0032720)	4/34	0.581473	1	0.530247	1	7.21946	-2.37743e-09	HSF1;TNFAIP3;TRIM27;CACTIN
1358	regulation_of_ARF_GTPase_activity_(GO:0032312)	4/34	0.581473	1	0.530247	1	7.37087	-2.42729e-09	AGAP6;SMAP1;ARFGAP1;AGFG2
725	regulation_of_cellular_component_size_(GO:0032535)	19/165	0.581546	1	0.465976	1	2.5179	-8.29166e-10	HSP90AB1;ARPC5L;TWF1;DSTN;TRMT1;ARHGAP5;WASH2P;MTOR;BAG4;HAX1;CFL2;RB1CC1;JMY;CNTN2;SH3BGRL3;TRIM27;RAC1;E2F4;RAB5A
765	single-organism_carbohydrate_catabolic_process_(GO:0044724)	13/113	0.582542	1	0.486791	1	2.88421	-9.49795e-10	PFKFB2;G6PD;AKR1A1;TALDO1;PGD;FUT1;RPIA;ABHD10;NEU1;PGM2;TKT;GYG1;CTBS
1077	positive_regulation_of_cell_cycle_phase_transition_(GO:1901989)	5/43	0.584317	1	0.525914	1	5.52573	-1.81967e-09	LSM10;DDX3X;CDC6;PLRG1;BRD4
1082	cardiac_septum_morphogenesis_(GO:0060411)	5/43	0.584317	1	0.525914	1	5.57241	-1.83504e-09	MSX2;GATA6;DVL3;TBX3;SAV1
1101	carbohydrate_derivative_transport_(GO:1901264)	5/43	0.584317	1	0.525914	1	5.6744	-1.86863e-09	SLC35A2;GUK1;SLC35B1;SLC50A1;SLC25A6
944	regulation_of_interleukin-8_production_(GO:0032677)	6/52	0.587407	1	0.522616	1	4.38063	-1.44258e-09	ADAM17;OTUD7B;FADD;BCL10;CACTIN;IL6R
949	positive_regulation_of_lipid_biosynthetic_process_(GO:0046889)	6/52	0.587407	1	0.522616	1	4.41135	-1.45269e-09	MAPK9;CNEP1R1;MID1IP1;SORBS1;NR1D1;MTOR
958	regulation_of_epithelial_to_mesenchymal_transition_(GO:0010717)	6/52	0.587407	1	0.522616	1	4.46937	-1.4718e-09	MAD2L2;EFNA1;DAB2;POFUT2;STRAP;EZH2
962	positive_regulation_of_production_of_molecular_mediator_of_immune_response_(GO:0002702)	6/52	0.587407	1	0.522616	1	4.49316	-1.47963e-09	IL6;RSAD2;TRAF6;TRAF2;BCL10;PRKCZ
785	fat_cell_differentiation_(GO:0045444)	11/96	0.588722	1	0.500044	1	3.10135	-1.0213e-09	OSBPL8;CEBPA;CEBPB;SOCS1;EIF2AK3;SDF4;OSBPL11;SOCS7;SIRT1;AACS;CREB5
731	proton_transport_(GO:0015992)	15/131	0.590075	1	0.48641	1	2.61601	-8.61474e-10	SLC35A2;SURF1;ATP6V1G1;ATP6V0B;ATP6AP1;ATP5I;COX5B;TMCO3;SLC9A1;COX7A2L;UQCRQ;ATP6V1B2;ATP6V0D1;ATP6V1E1;ATP6V1F
714	regulation_of_protein_complex_assembly_(GO:0043254)	28/244	0.592689	1	0.451495	1	2.44625	-8.0557e-10	HRK;NAPB;VCP;DDX3X;SAR1A;INSIG1;ARPC5L;TWF1;IDE;WASH2P;PRKCZ;HDAC6;BAG4;EIF4EBP1;PMAIP1;TRIM27;RAC1;MTOR;VEGFA;PPM1A;HAX1;JMY;VDAC2;FAS;FKBP4;MAPRE1;TP53;ARHGEF5
877	cellular_response_to_alcohol_(GO:0097306)	8/70	0.593749	1	0.517788	1	3.75776	-1.23746e-09	FECH;HMGCS1;KAT5;MSX2;SOD2;FBXO32;ASS1;AACS
888	protein_lipidation_(GO:0006497)	8/70	0.593749	1	0.517788	1	3.84773	-1.26709e-09	PPM1A;PPM1B;PIGT;PIGA;NMT1;PLAUR;GOLGA7;ATG12
763	regulation_of_axonogenesis_(GO:0050770)	13/114	0.595781	1	0.498642	1	2.87726	-9.47505e-10	ACHE;NGFR;WDR36;TNFRSF12A;GDI1;LIMK1;RTN4;VEGFA;EFNA1;MAP1B;ARHGDIA;CNTN2;NDEL1
827	regulation_of_production_of_molecular_mediator_of_immune_response_(GO:0002700)	9/79	0.596885	1	0.515923	1	3.48062	-1.1462e-09	IL6;NDFIP1;RSAD2;TRAF6;HMOX1;TRAF2;BCL10;PRKCZ;ATG5
788	regulation_of_T_cell_differentiation_(GO:0045580)	11/97	0.602988	1	0.512871	1	3.14598	-1.036e-09	IL6;PRELID1;CD83;PNP;IL7;RIPK2;IRF1;NKAP;CLPTM1;AP3D1;PRKCZ
1210	positive_regulation_of_gliogenesis_(GO:0014015)	4/35	0.605155	1	0.551374	1	6.58387	-2.16812e-09	SERPINE2;LIF;IL6ST;RELA
1224	response_to_fungus_(GO:0009620)	4/35	0.605155	1	0.551374	1	6.64553	-2.18843e-09	COTL1;BCL10;BAK1;ATG5
1233	negative_regulation_of_nucleoside_metabolic_process_(GO:0045978)	4/35	0.605155	1	0.551374	1	6.67656	-2.19865e-09	FICD;PPIF;SH3BP4;TMED2
1234	regulation_of_endocrine_process_(GO:0044060)	4/35	0.605155	1	0.551374	1	6.67688	-2.19875e-09	GAL;TMF1;CRY2;CRY1
1273	neuron_projection_extension_(GO:1990138)	4/35	0.605155	1	0.551374	1	6.88978	-2.26886e-09	MAP1B;RAPH1;PRKCZ;NDEL1
1283	glycoprotein_biosynthetic_process_(GO:0009101)	4/35	0.605155	1	0.551374	1	6.94465	-2.28693e-09	EXT1;GOLPH3;CSGALNACT2;EXTL3
1306	negative_regulation_of_tumor_necrosis_factor_superfamily_cytokine_production_(GO:1903556)	4/35	0.605155	1	0.551374	1	7.06135	-2.32536e-09	HSF1;TNFAIP3;TRIM27;CACTIN
1317	pyrimidine-containing_compound_catabolic_process_(GO:0072529)	4/35	0.605155	1	0.551374	1	7.12126	-2.34509e-09	NT5C;TDG;UPP1;CCNO
1031	lymphocyte_homeostasis_(GO:0002260)	5/44	0.605427	1	0.544799	1	5.18847	-1.70861e-09	CASP3;PMAIP1;TNFAIP3;FADD;BAK1
1033	positive_regulation_of_tumor_necrosis_factor_production_(GO:0032760)	5/44	0.605427	1	0.544799	1	5.19597	-1.71108e-09	RIPK2;HSPB1;ARHGEF2;FADD;TICAM1
1057	connective_tissue_development_(GO:0061448)	5/44	0.605427	1	0.544799	1	5.37478	-1.76996e-09	FOXD1;CSF1;ARRDC3;AACS;CREB5
1076	regulation_of_signal_transduction_by_p53_class_mediator_(GO:1901796)	5/44	0.605427	1	0.544799	1	5.49588	-1.80984e-09	PSMD10;DYRK1A;TRIM24;PMAIP1;SIRT1
961	regulation_of_tyrosine_phosphorylation_of_STAT_protein_(GO:0042509)	6/53	0.606623	1	0.53985	1	4.49027	-1.47868e-09	IL6;SOCS1;ARL2BP;LIF;IL6ST;IL6R
973	lymphocyte_mediated_immunity_(GO:0002449)	6/53	0.606623	1	0.53985	1	4.63475	-1.52626e-09	CEBPG;FAS;RNF19B;BCL10;ULBP2;HSPD1
1798	establishment_of_spindle_localization_(GO:0051293)	3/26	0.606743	1	0.560822	1	9.61345	-3.16579e-09	ZW10;SPIRE1;ARHGEF2
1808	positive_regulation_of_positive_chemotaxis_(GO:0050927)	3/26	0.606743	1	0.560822	1	9.67175	-3.18499e-09	CREB3;CXCL8;VEGFA
1811	leukocyte_mediated_cytotoxicity_(GO:0001909)	3/26	0.606743	1	0.560822	1	9.68211	-3.1884e-09	CEBPG;RNF19B;ULBP2
1845	regulation_of_calcium_ion_import_(GO:0090279)	3/26	0.606743	1	0.560822	1	9.77402	-3.21867e-09	LGALS3;SLC30A1;TRIM27
1903	proteoglycan_biosynthetic_process_(GO:0030166)	3/26	0.606743	1	0.560822	1	10.0445	-3.30773e-09	EXT1;CSGALNACT2;EXTL3
1955	mRNA_polyadenylation_(GO:0006378)	3/26	0.606743	1	0.560822	1	10.4057	-3.42669e-09	PAF1;PABPC1L;CDC73
2012	ketone_biosynthetic_process_(GO:0042181)	3/26	0.606743	1	0.560822	1	10.7655	-3.54517e-09	COQ4;STARD3;UBIAD1
2027	RNA_phosphodiester_bond_hydrolysis,_exonucleolytic_(GO:0090503)	3/26	0.606743	1	0.560822	1	10.8534	-3.57411e-09	ISG20;PDE12;DIS3
914	regulation_of_extent_of_cell_growth_(GO:0061387)	7/62	0.608322	1	0.535931	1	4.07154	-1.34079e-09	WDR36;TNFRSF12A;MAP1B;LIMK1;RTN4;VEGFA;NDEL1
939	gene_silencing_(GO:0016458)	7/62	0.608322	1	0.535931	1	4.35863	-1.43534e-09	ERI1;XPO5;CNOT3;HAT1;DNMT3B;SIRT1;RRP8
764	electron_transport_chain_(GO:0022900)	13/115	0.608831	1	0.51043	1	2.87971	-9.48313e-10	NDUFB7;NDUFA6;NDUFA12;ATP5I;SOD2;COX5B;SDHB;COX7A2L;UQCRQ;NDUFAF2;CYCS;CYC1;CYB561
885	positive_regulation_of_adaptive_immune_response_based_on_somatic_recombination_of_immune_receptors_built_from_immunoglobulin_superfamily_domains_(GO:0002824)	8/71	0.610308	1	0.532711	1	3.83233	-1.26202e-09	RSAD2;RIPK2;TRAF6;TRAF2;FADD;B2M;PRKCZ;HSPD1
886	biomineral_tissue_development_(GO:0031214)	8/71	0.610308	1	0.532711	1	3.83907	-1.26424e-09	KLF10;MSX2;ERCC2;SBDS;EIF2AK3;FBXL15;TFIP11;CNNM4
889	monosaccharide_transport_(GO:0015749)	8/71	0.610308	1	0.532711	1	3.85824	-1.27055e-09	RANBP2;FABP5;SESN2;NUP35;NUP153;SORBS1;RAE1;SLC2A8
894	regulation_of_epidermal_growth_factor_receptor_signaling_pathway_(GO:0042058)	8/71	0.610308	1	0.532711	1	3.88915	-1.28073e-09	RHBDF1;ADAM17;RNF126;UBB;HGS;UBC;CLTA;STAM
755	regulation_of_microtubule-based_process_(GO:0032886)	14/124	0.611654	1	0.509371	1	2.79233	-9.19539e-10	PLK2;MID1IP1;CIB1;CCSAP;HDAC6;KLHL42;CYLD;CHORDC1;SBDS;TRIM37;ARHGEF2;FKBP4;MAPRE1;CFAP20
720	cellular_response_to_cytokine_stimulus_(GO:0071345)	54/471	0.611883	1	0.415161	1	2.48386	-8.17957e-10	CXCL8;HSP90AB1;ZFAND6;EIF4A3;CIB1;EPRS;YBX3;EDA2R;MT2A;KPNA4;KPNA5;B2M;IL6R;JAK1;KPNA1;IFNGR1;TRAF2;TYK2;SIRT1;PPM1B;HAX1;TRAF3;IRF1;TRAF6;IRF5;ARHGEF2;IRF6;IL6ST;CACTIN;CEBPA;RNASEL;ADIPOR1;RELA;MAPK9;BAG4;SOCS1;NFIL3;UBB;UBC;RAE1;ZC3H15;RANBP2;PTPN1;HSPA5;PDE2A;ISG15;NUP153;ASS1;NFKB1;ISG20;IL6;TNIP2;NUP35;PIN1
2393	apoptotic_process_involved_in_morphogenesis_(GO:0060561)	2/17	0.612766	1	0.576339	1	15.8526	-5.22041e-09	FZD5;BAK1
2430	positive_regulation_of_triglyceride_metabolic_process_(GO:0090208)	2/17	0.612766	1	0.576339	1	16.1756	-5.32676e-09	CNEP1R1;PNPLA2
2454	oocyte_maturation_(GO:0001556)	2/17	0.612766	1	0.576339	1	16.412	-5.40463e-09	PABPC1L;FOXO3
2462	positive_regulation_of_myotube_differentiation_(GO:0010831)	2/17	0.612766	1	0.576339	1	16.4801	-5.42703e-09	EHD1;MTOR
2477	negative_regulation_of_viral_entry_into_host_cell_(GO:0046597)	2/17	0.612766	1	0.576339	1	16.5991	-5.46622e-09	TRIM5;MID2
2501	intracellular_lipid_transport_(GO:0032365)	2/17	0.612766	1	0.576339	1	16.7528	-5.51684e-09	NUS1;PRKAB2
2512	regulation_of_sulfur_metabolic_process_(GO:0042762)	2/17	0.612766	1	0.576339	1	16.8881	-5.5614e-09	PDHX;PDP2
2516	synaptic_transmission,_cholinergic_(GO:0007271)	2/17	0.612766	1	0.576339	1	16.8953	-5.56378e-09	NQO1;ACHE
2525	establishment_of_mitotic_spindle_orientation_(GO:0000132)	2/17	0.612766	1	0.576339	1	16.9723	-5.58914e-09	ZW10;ARHGEF2
2529	trophectodermal_cell_differentiation_(GO:0001829)	2/17	0.612766	1	0.576339	1	17.014	-5.60285e-09	CNOT3;BYSL
2538	positive_regulation_of_glycogen_metabolic_process_(GO:0070875)	2/17	0.612766	1	0.576339	1	17.0467	-5.61363e-09	DYRK2;SORBS1
2547	segment_specification_(GO:0007379)	2/17	0.612766	1	0.576339	1	17.1427	-5.64524e-09	IRX2;MAFB
2565	metaphase_plate_congression_(GO:0051310)	2/17	0.612766	1	0.576339	1	17.2759	-5.68908e-09	ZW10;MLH1
2576	cellular_glucuronidation_(GO:0052695)	2/17	0.612766	1	0.576339	1	17.3295	-5.70676e-09	UGDH;UGP2
2592	nonribosomal_peptide_biosynthetic_process_(GO:0019184)	2/17	0.612766	1	0.576339	1	17.4513	-5.74686e-09	GSS;GCLM
2619	nucleoside_bisphosphate_biosynthetic_process_(GO:0033866)	2/17	0.612766	1	0.576339	1	17.6452	-5.81071e-09	PANK2;ACOT7
2622	ribonucleoside_bisphosphate_biosynthetic_process_(GO:0034030)	2/17	0.612766	1	0.576339	1	17.6588	-5.81521e-09	PANK2;ACOT7
2640	purine_nucleoside_bisphosphate_biosynthetic_process_(GO:0034033)	2/17	0.612766	1	0.576339	1	17.796	-5.86039e-09	PANK2;ACOT7
2641	peroxisomal_transport_(GO:0043574)	2/17	0.612766	1	0.576339	1	17.8012	-5.86207e-09	PEX16;ZFAND6
2665	cellular_modified_amino_acid_catabolic_process_(GO:0042219)	2/17	0.612766	1	0.576339	1	18.0173	-5.93326e-09	CBS;GOT2
2704	positive_regulation_of_protein_targeting_to_membrane_(GO:0090314)	2/17	0.612766	1	0.576339	1	18.4417	-6.07302e-09	CHP1;CIB1
750	hydrogen_transport_(GO:0006818)	15/133	0.614414	1	0.508397	1	2.7511	-9.05961e-10	SLC35A2;SURF1;ATP6V1G1;ATP6V0B;ATP6AP1;ATP5I;COX5B;TMCO3;SLC9A1;COX7A2L;UQCRQ;ATP6V1B2;ATP6V0D1;ATP6V1E1;ATP6V1F
737	cellular_amide_metabolic_process_(GO:0043603)	20/177	0.617001	1	0.494929	1	2.63964	-8.69256e-10	CEBPA;PANK2;MRPS26;G6PD;SAMD8;GPX4;IDH1;GSS;ASNS;SGMS2;IDE;SOD2;ASS1;SPCS3;SMPD2;SPCS2;PCSK1N;GCLM;AASDHPPT;SEC11C
799	osteoblast_differentiation_(GO:0001649)	11/98	0.617017	1	0.525601	1	3.21332	-1.05817e-09	RSL1D1;CBFB;MSX2;ALYREF;FIGNL1;RRAS2;DDX21;RRBP1;IARS;HNRNPC;MEF2D
798	negative_regulation_of_transmembrane_receptor_protein_serine/threonine_kinase_signaling_pathway_(GO:0090101)	12/107	0.619346	1	0.52378	1	3.20183	-1.05439e-09	PPP1R15A;PPM1A;ADAM17;HSPA5;UBB;UBC;STRAP;PIN1;LEMD3;MTMR4;SIRT1;TP53
777	ossification_(GO:0001503)	13/116	0.621682	1	0.522144	1	3.036	-9.99782e-10	FOXC1;CSF1;RSAD2;EIF2AK3;SUCO;EXT1;MMP14;IMPAD1;TRAF6;DHX36;GNAS;RPL38;MEF2D
746	regulation_of_insulin_secretion_(GO:0050796)	19/169	0.624868	1	0.505125	1	2.6842	-8.83929e-10	PFKFB2;HMGCR;NR1D1;SLC8B1;AACS;ARNTL;SPCS3;MARCKS;SPCS2;SERP1;PRKAR2A;NDUFAF2;GNAS;STX1A;MCU;PCK2;SLC25A6;CDK16;SEC11C
967	regulation_of_osteoclast_differentiation_(GO:0045670)	6/54	0.625337	1	0.556809	1	4.57178	-1.50553e-09	KLF10;ATP6AP1;CSF1;TRAF6;TFE3;GNAS
993	DNA_biosynthetic_process_(GO:0071897)	6/54	0.625337	1	0.556809	1	4.81799	-1.58661e-09	WRN;VCP;PAPD5;POLE3;LIG4;SIRT1
902	peptide_transport_(GO:0015833)	8/72	0.62651	1	0.547458	1	3.925	-1.29254e-09	RAB1A;IL6;GAL;UBE2Q1;VGF;EIF2AK3;TAP1;CDK16
736	glycerophospholipid_biosynthetic_process_(GO:0046474)	20/178	0.627348	1	0.504425	1	2.63898	-8.69038e-10	CDS1;ACHE;PCYT2;MTMR14;PLA2G4C;PIK3R4;MTMR4;GPCPD1;MTMR6;PGS1;GNPAT;FABP5;IMPA1;PIGA;INPP5E;PEMT;FAR1;CDIPT;LPIN1;PNPLA2
853	ethanolamine-containing_compound_metabolic_process_(GO:0042439)	9/81	0.627726	1	0.543918	1	3.64727	-1.20108e-09	CDS1;SMPD2;ACHE;SAMD8;FABP5;PLA2G4C;PEMT;SGMS2;LPIN1
861	phosphatidylinositol_biosynthetic_process_(GO:0006661)	9/81	0.627726	1	0.543918	1	3.67499	-1.2102e-09	CDS1;IMPA1;MTMR14;PIGA;INPP5E;PIK3R4;CDIPT;MTMR4;MTMR6
1258	negative_regulation_of_response_to_cytokine_stimulus_(GO:0060761)	4/36	0.628	1	0.571987	1	6.81522	-2.24431e-09	DNAJA3;MUL1;IL6ST;CACTIN
1265	positive_regulation_of_organ_growth_(GO:0046622)	4/36	0.628	1	0.571987	1	6.85312	-2.25679e-09	SERP1;IL7;GATA6;YBX3
1278	mitotic_spindle_checkpoint_(GO:0071174)	4/36	0.628	1	0.571987	1	6.91798	-2.27815e-09	MAD2L2;CDC20;CSNK2A1;CSNK2A2
1284	negative_regulation_of_cellular_carbohydrate_metabolic_process_(GO:0010677)	4/36	0.628	1	0.571987	1	6.94944	-2.28851e-09	RANBP2;IL6;DDIT4;GFPT1
1294	regulation_of_erythrocyte_differentiation_(GO:0045646)	4/36	0.628	1	0.571987	1	6.98779	-2.30114e-09	MAFB;ISG15;FOXO3;SMAP1
1325	negative_regulation_of_stress-activated_MAPK_cascade_(GO:0032873)	4/36	0.628	1	0.571987	1	7.16509	-2.35953e-09	DNAJA1;MYC;AIDA;HIPK3
1326	negative_regulation_of_stress-activated_protein_kinase_signaling_cascade_(GO:0070303)	4/36	0.628	1	0.571987	1	7.1664	-2.35996e-09	DNAJA1;MYC;AIDA;HIPK3
1342	placenta_development_(GO:0001890)	4/36	0.628	1	0.571987	1	7.27243	-2.39487e-09	HSP90AB1;ALKBH1;RTCB;PHLDA2
831	regulation_of_glucose_transport_(GO:0010827)	10/90	0.62918	1	0.540878	1	3.50827	-1.1553e-09	RANBP2;NGFR;PEA15;ASPSCR1;NUP35;TRIB3;NUP153;SORBS1;PRKCZ;RAE1
812	DNA_conformation_change_(GO:0071103)	11/99	0.630795	1	0.538225	1	3.3491	-1.10289e-09	SETX;SUPV3L1;WRN;DDX3X;AIFM1;NCAPH2;HAT1;ERCC2;G3BP1;MTERF1;INO80
749	peptidyl-tyrosine_phosphorylation_(GO:0018108)	17/152	0.6309	1	0.516906	1	2.74813	-9.04984e-10	MAP2K3;MAP2K4;DYRK3;DYRK2;MAP2K2;RIPK2;LIF;DYRK1A;TWF1;TYK2;CLK3;CLK1;ABI1;MAP3K9;TRIM27;JAK1;SCYL1
733	regulation_of_lymphocyte_activation_(GO:0051249)	39/344	0.63091	1	0.461196	1	2.62654	-8.64941e-10	CDKN1A;CD83;NKAP;TNFAIP3;CBLB;BCL10;PRKCZ;HSPD1;EFNB1;LGALS3;PNP;HSPH1;CASP3;CLPTM1;FADD;RAC1;SOCS6;FBXO7;PRNP;PRELID1;NDFIP1;BTN2A2;RIPK2;AP3D1;PAWR;TRAF2;TICAM1;MTOR;VAV1;RNF41;IL6;GAL;TNIP2;IL7;IRF1;DNAJA3;TRAF6;FAS;IL6ST
738	regulation_of_peptide_transport_(GO:0090087)	26/231	0.632323	1	0.492543	1	2.65233	-8.73434e-10	PSMD10;PFKFB2;HMGCR;AACS;ARNTL;SERP1;PRKAR2A;PCK2;SEC11C;SPHK1;NR1D1;SLC8B1;NFKBIA;CYLD;PPM1A;SPCS3;MARCKS;PPM1B;SPCS2;NDUFAF2;GNAS;RBCK1;STX1A;MCU;SLC25A6;CDK16
1760	temperature_homeostasis_(GO:0001659)	3/27	0.632988	1	0.584451	1	9.42019	-3.10215e-09	ACADVL;ARRDC3;NR1D1
1799	negative_regulation_of_lipid_transport_(GO:0032369)	3/27	0.632988	1	0.584451	1	9.62224	-3.16868e-09	CRY2;CRY1;NFKB1
1804	regulation_of_positive_chemotaxis_(GO:0050926)	3/27	0.632988	1	0.584451	1	9.63648	-3.17337e-09	CREB3;CXCL8;VEGFA
1817	negative_regulation_of_lymphocyte_apoptotic_process_(GO:0070229)	3/27	0.632988	1	0.584451	1	9.6946	-3.19251e-09	TSC22D3;BCL10;FADD
1901	response_to_gonadotropin_(GO:0034698)	3/27	0.632988	1	0.584451	1	10.0275	-3.30214e-09	HMGCS1;GATA6;ASNS
1936	regulation_of_vascular_permeability_(GO:0043114)	3/27	0.632988	1	0.584451	1	10.248	-3.37476e-09	TJP1;PDE2A;VEGFA
1939	cellular_response_to_interleukin-4_(GO:0071353)	3/27	0.632988	1	0.584451	1	10.3027	-3.39277e-09	HSP90AB1;HSPA5;NFIL3
1998	protein_dealkylation_(GO:0008214)	3/27	0.632988	1	0.584451	1	10.7291	-3.53317e-09	KDM6B;UBE2B;KDM6A
1999	protein_demethylation_(GO:0006482)	3/27	0.632988	1	0.584451	1	10.7301	-3.5335e-09	KDM6B;UBE2B;KDM6A
2046	endosome_organization_(GO:0007032)	3/27	0.632988	1	0.584451	1	10.9507	-3.60617e-09	USP8;VPS18;HOOK1
3521	tolerance_induction_(GO:0002507)	1/8	0.633843	1	0.610273	1	38.4433	-1.26597e-08	TNFAIP3
3526	positive_regulation_of_interleukin-8_biosynthetic_process_(GO:0045416)	1/8	0.633843	1	0.610273	1	38.5665	-1.27003e-08	BCL10
3545	lung_lobe_morphogenesis_(GO:0060463)	1/8	0.633843	1	0.610273	1	39.0508	-1.28598e-08	LIF
3588	modulation_by_symbiont_of_host_immune_response_(GO:0052553)	1/8	0.633843	1	0.610273	1	40.1945	-1.32364e-08	SLC25A6
3598	positive_regulation_by_organism_of_defense_response_of_other_organism_involved_in_symbiotic_interaction_(GO:0052510)	1/8	0.633843	1	0.610273	1	40.3774	-1.32966e-08	SLC25A6
3604	CD4-positive_or_CD8-positive,_alpha-beta_T_cell_lineage_commitment_(GO:0043369)	1/8	0.633843	1	0.610273	1	40.5145	-1.33418e-08	IL6
3607	positive_regulation_by_symbiont_of_host_defense_response_(GO:0052509)	1/8	0.633843	1	0.610273	1	40.5732	-1.33611e-08	SLC25A6
3620	positive_regulation_of_fibroblast_migration_(GO:0010763)	1/8	0.633843	1	0.610273	1	40.8468	-1.34512e-08	BAG4
3629	regulation_of_interferon-beta_biosynthetic_process_(GO:0045357)	1/8	0.633843	1	0.610273	1	40.991	-1.34987e-08	TICAM1
3630	modulation_by_symbiont_of_host_defense_response_(GO:0052031)	1/8	0.633843	1	0.610273	1	41.0014	-1.35021e-08	SLC25A6
3633	modulation_by_organism_of_defense_response_of_other_organism_involved_in_symbiotic_interaction_(GO:0052255)	1/8	0.633843	1	0.610273	1	41.0173	-1.35073e-08	SLC25A6
3637	regulation_of_endoplasmic_reticulum_stress-induced_intrinsic_apoptotic_signaling_pathway_(GO:1902235)	1/8	0.633843	1	0.610273	1	41.0875	-1.35304e-08	WFS1
3644	modulation_by_organism_of_immune_response_of_other_organism_involved_in_symbiotic_interaction_(GO:0052552)	1/8	0.633843	1	0.610273	1	41.2787	-1.35934e-08	SLC25A6
3666	morphogenesis_of_an_endothelium_(GO:0003159)	1/8	0.633843	1	0.610273	1	41.9465	-1.38133e-08	DLL4
3670	regulation_of_activation_of_Janus_kinase_activity_(GO:0010533)	1/8	0.633843	1	0.610273	1	42.0273	-1.38399e-08	IL6R
3690	cellular_response_to_follicle-stimulating_hormone_stimulus_(GO:0071372)	1/8	0.633843	1	0.610273	1	42.771	-1.40849e-08	HMGCS1
3694	positive_regulation_of_response_to_tumor_cell_(GO:0002836)	1/8	0.633843	1	0.610273	1	42.9025	-1.41282e-08	HSPD1
3696	regulation_of_immune_response_to_tumor_cell_(GO:0002837)	1/8	0.633843	1	0.610273	1	42.9374	-1.41396e-08	HSPD1
3698	growth_hormone_receptor_signaling_pathway_(GO:0060396)	1/8	0.633843	1	0.610273	1	42.9881	-1.41563e-08	SOCS2
3699	positive_regulation_of_prostaglandin_secretion_(GO:0032308)	1/8	0.633843	1	0.610273	1	43.037	-1.41725e-08	MAPK9
3700	positive_regulation_of_immune_response_to_tumor_cell_(GO:0002839)	1/8	0.633843	1	0.610273	1	43.0579	-1.41793e-08	HSPD1
3704	regulation_of_transforming_growth_factor_beta1_production_(GO:0032908)	1/8	0.633843	1	0.610273	1	43.1934	-1.4224e-08	GATA6
3709	negative_regulation_of_neurotransmitter_secretion_(GO:0046929)	1/8	0.633843	1	0.610273	1	43.3209	-1.4266e-08	SLC30A1
3710	endothelial_tube_morphogenesis_(GO:0061154)	1/8	0.633843	1	0.610273	1	43.4447	-1.43067e-08	DLL4
3711	auditory_behavior_(GO:0031223)	1/8	0.633843	1	0.610273	1	43.5497	-1.43413e-08	NRXN2
3714	positive_regulation_of_growth_hormone_secretion_(GO:0060124)	1/8	0.633843	1	0.610273	1	43.7206	-1.43976e-08	SERP1
3717	negative_regulation_of_mast_cell_activation_(GO:0033004)	1/8	0.633843	1	0.610273	1	43.7895	-1.44203e-08	HMOX1
3722	regulation_of_meiosis_I_(GO:0060631)	1/8	0.633843	1	0.610273	1	43.9092	-1.44597e-08	UBE2B
3723	regulation_of_metanephric_nephron_tubule_epithelial_cell_differentiation_(GO:0072307)	1/8	0.633843	1	0.610273	1	43.9432	-1.44709e-08	LIF
3724	prostate_epithelial_cord_arborization_involved_in_prostate_glandular_acinus_morphogenesis_(GO:0060527)	1/8	0.633843	1	0.610273	1	43.9783	-1.44824e-08	FRS2
3725	regulation_of_mesenchymal_to_epithelial_transition_involved_in_metanephros_morphogenesis_(GO:0003339)	1/8	0.633843	1	0.610273	1	44.068	-1.4512e-08	LIF
3734	chondrocyte_proliferation_(GO:0035988)	1/8	0.633843	1	0.610273	1	44.2502	-1.4572e-08	MMP14
[truncated: 2,294 more rows]
