# Supplementary material for: Tamoxifen-Induced Apoptosis of MCF-7 Cells via GPR30/PI3K/MAPKs Interactions: Verification by ODE Modeling and RNA Sequencing
Source: Front Physiol. 2018 Jul 11;9:907. doi: 10.3389/fphys.2018.00907 (PMC6050429; doi:10.3389/fphys.2018.00907)
Supplement: TABLE S5 — Gene set enrichment analysis using KEGG mapping. [file Data_Sheet_5.XLSX]

## Sheet: Sheet1
	Term	Overlap	P.value	Adjusted_P.value	Old_P.value	Old_Adjusted_P.value	Z.score	Combined_Score	Genes
1	Protein_processing_in_endoplasmic_reticulum_Homo_sapiens_hsa04141	68/169	3.12446e-21	8.46727e-19	5.23576e-16	1.41889e-13	-1.8143	75.4982	TRAM1;HSP90AB1;UBE2D3;HERPUD1;SEC61A1;SEC61G;SEC61B;PDIA3;HSP90AA1;SEC13;SSR2;SSR3;TRAF2;RAD23A;PDIA6;CKAP4;PDIA4;ERN1;DNAJC3;DNAJC1;DAD1;CANX;ERP29;PLAA;PREB;ATF6;ATF4;PPP1R15A;VCP;SAR1A;RPN2;SAR1B;HSPA4L;SEL1L;RPN1;DERL1;DERL2;RRBP1;UBE2J2;UBE2J1;DNAJB2;DNAJB1;ERLEC1;LMAN1;MAPK9;HSPH1;OS9;LMAN2;UBQLN1;BAK1;SEC23B;UBQLN2;BCAP31;HSPA5;WFS1;EDEM1;EDEM2;EIF2AK3;EIF2S1;DNAJA1;NPLOC4;DNAJA2;HYOU1;CAL…
2	Proteasome_Homo_sapiens_hsa03050	24/44	7.82349e-12	1.06008e-09	2.25806e-08	3.05967e-06	-1.68762	34.8746	PSMD12;PSMD11;PSMD14;PSMD13;PSMA7;PSMA5;PSMB6;PSMD8;PSMC5;PSMB4;PSMD6;PSMA4;PSMC6;PSMD7;PSMC3;PSMB2;PSMD4;PSMC4;PSME3;PSMD2;PSME4;PSMB1;PSMD3;PSMD1
3	Spliceosome_Homo_sapiens_hsa03040	39/134	5.08402e-08	4.59256e-06	1.31015e-06	0.000118351	-1.74732	21.4764	SF3B5;SF3B2;RBM25;EIF4A3;PRPF19;USP39;SNRNP70;U2AF2;PCBP1;TRA2B;TRA2A;DHX16;SNRPB2;SMNDC1;BCAS2;SF3A3;PRPF38B;PRPF38A;ALYREF;CDC5L;CWC15;PLRG1;WBP11;LSM4;PRPF4;XAB2;SNRNP40;PHF5A;PRPF6;SNW1;SRSF3;PPIH;SNRPA1;RP9;HNRNPC;SRSF6;SRSF7;SRSF8;RBM22
5	RNA_transport_Homo_sapiens_hsa03013	43/172	1.16262e-06	6.74663e-05	1.04877e-05	0.00053652	-1.79439	17.2331	POP7;NXT1;EIF4A3;DDX20;RGPD5;RGPD8;PHAX;SNORD3A;RGPD2;FXR1;PNN;NXF1;TGS1;XPO5;EIF4EBP1;SAP18;RAE1;PAIP1;RANBP2;EIF2B4;UPF1;EIF2B3;SEC13;UBE2I;EIF2B2;ALYREF;RPP40;UPF3B;NUP153;EIF2S2;RANGAP1;EIF2S1;EIF1;EIF5;XPOT;EIF3I;EIF3G;STRAP;NUP35;RNPS1;EIF3F;PABPC1L;EIF1B
4	Epstein-Barr_virus_infection_Homo_sapiens_hsa05169	48/202	1.39439e-06	6.74663e-05	1.03707e-05	0.00053652	-1.84924	17.7599	CDKN1A;PSMD12;PSMD11;PSMD14;PSMD13;YWHAB;AKAP8L;TNFAIP3;HSPB1;RELA;GTF2E2;RELB;PSMD8;MAPK9;PSMD6;PSMD7;PSMD4;MYC;PSMD2;PSMD3;POLR2E;PSMD1;YWHAG;POLR2K;JAK1;MAP2K3;MAP2K4;JUN;CSNK2A1;CSNK2A2;EIF2AK3;TRAF2;TYK2;NFKB1;NFKB2;NFKBIA;PSMC5;PSMC6;SNW1;PSMC3;PSMC4;TRAF3;POLR3D;TRAF6;TBPL1;NFKBIE;TP53;NFKBIB
6	Herpes_simplex_infection_Homo_sapiens_hsa05168	45/185	1.49372e-06	6.74663e-05	1.18787e-05	0.00053652	-1.65816	15.9248	RNASEL;RELA;ARNTL;IFIH1;NXF1;MAPK9;CASP8;CASP3;FADD;HMGN1;JAK1;DAXX;JUN;CSNK2A1;IFNGR1;TAF13;ALYREF;MCRS1;CSNK2A2;MED8;EIF2AK3;TAP1;TRAF2;TYK2;TICAM1;HCFC2;EIF2S1;NFKB1;NFKBIA;IL6;CDC34;TRAF3;TRAF6;FAS;SRSF3;TBPL1;TAF4B;CYCS;TAF6;SRSF6;SRSF7;TP53;TAF3;SRSF8;NFKBIB
8	Protein_export_Homo_sapiens_hsa03060	11/23	2.09743e-05	0.000812006	0.000372656	0.0126237	-1.16395	8.28265	SPCS3;SEC61A1;SPCS2;HSPA5;SRP72;SEC61G;SRP54;SRPRB;SRP68;SEC61B;SEC11C
7	Legionellosis_Homo_sapiens_hsa05134	18/55	3.54005e-05	0.00119919	0.000295335	0.0114337	-1.6253	10.9319	RAB1A;HBS1L;VCP;CXCL8;SAR1A;SAR1B;RELA;NFKB1;NFKB2;HSPD1;NFKBIA;CLK1;IL6;CASP8;CASP3;HSF1;CYCS;SEC22B
9	RIG-I-like_receptor_signaling_pathway_Homo_sapiens_hsa04622	20/70	0.000116822	0.00351764	0.000607418	0.01829	-1.46227	8.26176	CXCL8;DDX3X;TRAF2;ISG15;ATG12;RELA;NFKB1;NFKBIA;IFIH1;CYLD;MAPK9;SIKE1;CASP8;TRAF3;TRAF6;PIN1;FADD;AZI2;NFKBIB;ATG5
10	Epithelial_cell_signaling_in_Helicobacter_pylori_infection_Homo_sapiens_hsa05120	19/68	0.000236195	0.00640089	0.00103137	0.0279502	-1.62614	8.21414	MAP2K4;JUN;ATP6V1G1;ATP6V0B;CXCL8;ATP6AP1;RELA;NFKB1;NFKBIA;TJP1;MAPK9;ADAM17;CASP3;ATP6V1B2;RAC1;ATP6V1E1;ATP6V0D1;HBEGF;ATP6V1F
13	p53_signaling_pathway_Homo_sapiens_hsa04115	19/69	0.000290332	0.00715272	0.00119258	0.0293807	-1.4256	7.04284	CDKN1A;GADD45B;GADD45A;GORAB;TNFRSF10B;RCHY1;PPM1D;GADD45G;CASP8;ZMAT3;CASP3;SESN1;SESN2;FAS;CYCS;PMAIP1;MDM4;SFN;TP53
11	Longevity_regulating_pathway_-_mammal_Homo_sapiens_hsa04211	23/94	0.000469351	0.0105995	0.00149296	0.0337161	-1.60327	7.28999	PRKAB2;ADIPOR1;FOXO3;SOD2;SIRT1;PRKAB1;ATG13;RELA;NFKB1;MTOR;CREB3;ATG101;RHEB;RB1CC1;SESN1;CREB3L2;RPS6KB2;SESN2;EIF4EBP1;TP53;ATF4;CREB5;ATG5
12	Ribosome_biogenesis_in_eukaryotes_Homo_sapiens_hsa03008	22/89	0.000531184	0.0110731	0.00167901	0.0342851	-1.61419	7.26909	UTP15;RBM28;WDR36;POP7;NXT1;CSNK2A1;RPP40;CSNK2A2;SNORD3A;GNL2;UTP18;WDR43;NOL6;NXF1;LSG1;TBL3;BMS1;SBDS;MPHOSPH10;UTP14A;NOP10;RMRP
15	TNF_signaling_pathway_Homo_sapiens_hsa04668	25/110	0.000884061	0.0164944	0.00227686	0.0411352	-1.56463	6.4224	CEBPB;CSF1;TNFAIP3;RELA;MAPK9;BAG4;CASP8;CASP3;CREB3L2;FADD;MAP2K3;MAP2K4;JUN;LIF;TRAF2;NFKB1;NFKBIA;CREB3;IL6;MMP14;TRAF3;FAS;ATF4;CREB5;BIRC3
14	Viral_carcinogenesis_Homo_sapiens_hsa05203	40/205	0.000912974	0.0164944	0.00177119	0.0342851	-1.62621	6.67515	HIST1H2BM;CDKN1A;GTF2A2;GTF2H2C;DDX3X;YWHAB;RELA;GTF2E2;HDAC6;CDC20;CASP8;CASP3;CREB3L2;PMAIP1;HIST3H2BB;RAC1;BAK1;YWHAG;JAK1;JUN;TRAF2;GTF2H2;NFKB1;HIST2H2BE;NFKB2;NFKBIA;CREB3;SNW1;TRAF3;DNAJA3;MAPKAPK2;TBPL1;HIST1H2BG;ATP6V0D1;IL6ST;TP53;HIST1H4E;HIST1H2BD;ATF4;CREB5
17	Basal_transcription_factors_Homo_sapiens_hsa03022	13/45	0.00157988	0.0267592	0.00487741	0.0826111	-1.13902	4.12424	GTF2A2;GTF2H2C;TAF13;GTF2H2;GTF2F1;GTF2E2;CDK7;ERCC2;TBPL1;TAF4B;TAF7;TAF6;TAF3
35	Terpenoid_backbone_biosynthesis_Homo_sapiens_hsa00900	8/22	0.00257517	0.0410512	0.00872021	0.124378	-0.15861	0.506431	NUS1;FDPS;IDI1;MVK;HMGCS1;MVD;HMGCR;ZMPSTE24
16	Apoptosis_Homo_sapiens_hsa04210	28/140	0.00346565	0.0521773	0.0061433	0.0979314	-1.5243	4.50143	HRK;RELA;MAPK9;CASP8;AIFM1;CASP3;PMAIP1;FADD;BAK1;DAXX;JUN;MAP2K2;GADD45B;GADD45A;EIF2AK3;TNFRSF10B;TRAF2;EIF2S1;NFKB1;GADD45G;ERN1;NFKBIA;FAS;CYCS;TP53;BCL2L1;ATF4;BIRC3
20	Vibrio_cholerae_infection_Homo_sapiens_hsa05110	13/51	0.0052561	0.0710676	0.0114685	0.142182	-1.15889	3.06425	ATP6V1G1;ATP6V0B;ATP6AP1;PDIA4;TJP1;SEC61A1;SEC61G;GNAS;ATP6V1B2;SEC61B;ATP6V1E1;ATP6V0D1;ATP6V1F
18	Non-alcoholic_fatty_liver_disease_(NAFLD)_Homo_sapiens_hsa04932	29/151	0.00542899	0.0710676	0.00862444	0.124378	-1.47235	3.89309	CEBPA;CXCL8;NDUFB7;NDUFA12;ADIPOR1;COX5B;RELA;MAPK9;CASP8;CASP3;CYC1;RAC1;IL6R;PRKAB2;JUN;NDUFA6;EIF2AK3;TRAF2;PRKAB1;SDHB;EIF2S1;NFKB1;ERN1;COX7A2L;IL6;UQCRQ;FAS;CYCS;ATF4
23	NOD-like_receptor_signaling_pathway_Homo_sapiens_hsa04621	14/57	0.00550709	0.0710676	0.0115424	0.142182	-1.01385	2.68074	HSP90AA1;CXCL8;HSP90AB1;RIPK2;TNFAIP3;RELA;NFKB1;NFKBIA;MAPK9;IL6;CASP8;TRAF6;NFKBIB;BIRC3
19	Influenza_A_Homo_sapiens_hsa05164	32/175	0.00770072	0.0948589	0.010959	0.142182	-1.42563	3.35788	RNASEL;CXCL8;NXT1;TMPRSS2;RELA;IFIH1;NXF1;DNAJB1;MAPK9;RAE1;KPNA1;JAK1;MAP2K3;MAP2K4;FDPS;JUN;MAP2K2;RSAD2;IFNGR1;EIF2AK3;TNFRSF10B;TYK2;TICAM1;EIF2S1;NFKB1;NFKBIA;DNAJC3;IL6;FAS;CYCS;NFKBIB;SLC25A6
21	Aminoacyl-tRNA_biosynthesis_Homo_sapiens_hsa00970	15/66	0.00885688	0.1027	0.0160505	0.177911	-1.24091	2.82424	CARS;YARS;WARS;VARS;MARS2;SARS;TARS;EPRS;KARS;LARS;GARS;IARS;FARSA;AARS;FARSB
25	mRNA_surveillance_pathway_Homo_sapiens_hsa03015	19/91	0.00909519	0.1027	0.0151487	0.177911	-1.08512	2.46968	UPF1;HBS1L;CPSF7;NXT1;ALYREF;EIF4A3;PPP2R5B;UPF3B;PPP2R5A;CSTF2T;MSI1;SMG7;PNN;NXF1;PPP2CB;SAP18;ETF1;RNPS1;PABPC1L
269	2-Oxocarboxylic_acid_metabolism_Homo_sapiens_hsa01210	6/17	0.0104661	0.113453	0.0247195	0.23925	0.827695	-1.80137	GOT1;IDH1;GPT2;GOT2;ACO2;BCAT1
22	Hepatitis_B_Homo_sapiens_hsa05161	27/146	0.0117194	0.122152	0.0164124	0.177911	-1.29914	2.73143	CDKN1A;CXCL8;DDX3X;YWHAB;RELA;IFIH1;MAPK9;CASP8;MYC;CASP3;CREB3L2;FADD;JAK1;MAP2K4;JUN;MAP2K2;ATP6AP1;TICAM1;NFKB1;NFKBIA;CREB3;IL6;FAS;CYCS;TP53;ATF4;CREB5
24	Neurotrophin_signaling_pathway_Homo_sapiens_hsa04722	23/120	0.0125976	0.126443	0.0183629	0.191398	-1.19475	2.47069	NGFR;ZNF274;JUN;MAP2K2;PRDM4;RIPK2;FRS2;FOXO3;RELA;NFKB1;CRKL;NFKBIA;MAPK9;TRAF6;ARHGDIA;MAPKAPK2;RAPGEF1;RAC1;NFKBIE;TP53;CRK;ATF4;NFKBIB
43	SNARE_interactions_in_vesicular_transport_Homo_sapiens_hsa04130	9/34	0.0146783	0.142065	0.0272609	0.251959	-0.0518272	0.101139	VAMP7;BNIP1;STX5;STX3;SEC22B;YKT6;BET1L;STX1A;BET1
26	Ubiquitin_mediated_proteolysis_Homo_sapiens_hsa04120	25/137	0.0174149	0.161106	0.0231828	0.232686	-0.97913	1.78759	UBE2D3;CUL2;CBLB;RNF7;UBE2Z;RCHY1;UBE2J2;PRPF19;UBE2J1;CDC20;SOCS1;UBE2Q1;VHL;UBE2H;UBE2I;UBE2B;KLHL9;CDC34;UBE2S;TRAF6;UBE2O;UBA1;TRIM37;UBE2M;BIRC3
28	Shigellosis_Homo_sapiens_hsa05131	14/65	0.0178346	0.161106	0.0278921	0.251959	-0.695022	1.2689	CXCL8;RIPK2;ARPC5L;RELA;NFKB1;CRKL;NFKBIA;MAD2L2;MAPK9;ELMO2;RAC1;CRK;NFKBIB;ATG5
34	Amino_sugar_and_nucleotide_sugar_metabolism_Homo_sapiens_hsa00520	11/48	0.0218027	0.190597	0.0345869	0.288344	-0.438523	0.726892	UGDH;TSTA3;GNPDA1;UGP2;PMM1;GFPT1;GMPPA;PGM3;PGM2;UAP1;NANS
27	NF-kappa_B_signaling_pathway_Homo_sapiens_hsa04064	18/93	0.0230232	0.194978	0.031854	0.278466	-0.886175	1.44878	UBE2I;CXCL8;CSNK2A1;GADD45B;CSNK2A2;TNFAIP3;TRAF2;BCL10;TICAM1;RELA;NFKB1;RELB;NFKB2;NFKBIA;TRAF3;TRAF6;BCL2L1;BIRC3
270	Steroid_biosynthesis_Homo_sapiens_hsa00100	6/20	0.0240716	0.195789	0.0433934	0.345871	1.38593	-2.26006	SQLE;NSDHL;MSMO1;DHCR7;HSD17B7;FDFT1
29	Biosynthesis_of_amino_acids_Homo_sapiens_hsa01230	15/74	0.0245639	0.195789	0.035112	0.288344	-0.709001	1.15618	PRPS1;GOT1;GPT2;IDH1;GOT2;TALDO1;MAT2B;ASS1;RPIA;PSAT1;CBS;PHGDH;ACO2;BCAT1;TKT
42	Cysteine_and_methionine_metabolism_Homo_sapiens_hsa00270	10/45	0.0341406	0.264346	0.0496697	0.373902	-0.113915	0.151564	GOT1;CBS;GSS;GOT2;DNMT3B;MAT2B;GCLM;BCAT1;ENOPH1;SRM
30	Carbon_metabolism_Homo_sapiens_hsa01200	20/113	0.0412231	0.310318	0.0496117	0.373902	-0.806694	0.943958	PRPS1;G6PD;ACSS2;GOT1;GPT2;IDH1;GOT2;DLST;TALDO1;PGD;SDHB;MUT;RPIA;PSAT1;PGP;ME1;PHGDH;ACO2;ME2;TKT
265	Pentose_phosphate_pathway_Homo_sapiens_hsa00030	7/29	0.0476636	0.349104	0.068623	0.464921	0.580821	-0.611247	RPIA;PRPS1;G6PD;TALDO1;PGM2;PGD;TKT
31	Insulin_resistance_Homo_sapiens_hsa04931	19/109	0.0521987	0.372259	0.0608894	0.445974	-0.880727	0.870303	PTPN1;PRKAB2;CRTC2;GFPT1;PRKAB1;PRKCZ;RELA;NFKB1;MTOR;NFKBIA;CREB3;MAPK9;IL6;PPP1R3D;CREB3L2;RPS6KB2;TRIB3;CREB5;PCK2
32	AMPK_signaling_pathway_Homo_sapiens_hsa04152	21/124	0.0558626	0.378481	0.06304	0.447659	-0.819756	0.796466	PFKFB2;PRKAB2;CRTC2;PPP2R5B;PPP2R5A;HMGCR;FOXO3;ADIPOR1;PRKAB1;SIRT1;MTOR;RAB10;CREB3;PPP2CB;SCD;RHEB;CREB3L2;RPS6KB2;EIF4EBP1;CREB5;PCK2
267	Circadian_rhythm_Homo_sapiens_hsa04710	7/30	0.0560778	0.378481	0.0775311	0.488626	1.09572	-1.06459	PRKAB2;BHLHE40;CRY2;CRY1;NR1D1;PRKAB1;ARNTL
250	N-Glycan_biosynthesis_Homo_sapiens_hsa00510	10/49	0.0572609	0.378481	0.074061	0.488626	0.073894	-0.0717947	DPAGT1;B4GALT3;RPN2;DAD1;DOLPP1;RPN1;ALG14;ALG2;ALG3;MGAT1
33	Insulin_signaling_pathway_Homo_sapiens_hsa04910	23/139	0.0587143	0.378847	0.0644233	0.447659	-0.764121	0.741674	PTPN1;PRKAB2;MAP2K2;CBLB;SORBS1;PRKAB1;PRKCZ;MTOR;CRKL;SOCS2;MAPK9;SOCS1;RHEB;PRKAR2A;PPP1R3D;MKNK2;RPS6KB2;EIF4EBP1;FLOT1;RAPGEF1;TRIP10;CRK;PCK2
36	RNA_degradation_Homo_sapiens_hsa03018	14/77	0.0651954	0.410883	0.0774471	0.488626	-0.519417	0.461994	HSPA9;BTG2;DIS3;LSM4;PATL1;HSPD1;EXOSC6;PAPD5;CNOT3;EXOSC8;DHX36;C1D;PABPC1L;EXOSC1
248	Amyotrophic_lateral_sclerosis_(ALS)_Homo_sapiens_hsa05014	10/51	0.0719357	0.443058	0.088648	0.545991	0.0629479	-0.0512429	MAP2K3;DAXX;TOMM40;CASP3;DERL1;CYCS;RAC1;TP53;RAB5A;BCL2L1
264	Regulation_of_autophagy_Homo_sapiens_hsa04140	8/39	0.0818117	0.492688	0.101492	0.609716	0.742424	-0.525547	ATG3;GABARAPL1;PIK3R4;ATG4B;ATG13;ATG12;ATG4D;ATG5
37	Hepatitis_C_Homo_sapiens_hsa05160	21/133	0.100673	0.583277	0.103494	0.609716	-0.683232	0.368326	RNASEL;CDKN1A;CXCL8;EIF2AK3;TRAF2;TYK2;TICAM1;CLDN1;EIF2S1;RELA;NFKB1;NFKBIA;PPP2CB;MAPK9;OCLN;TRAF3;TRAF6;PSME3;IRF1;TP53;JAK1
38	Chagas_disease_(American_trypanosomiasis)_Homo_sapiens_hsa05142	17/104	0.102236	0.583277	0.108673	0.626607	-0.58227	0.313897	MAP2K4;JUN;CXCL8;IFNGR1;TICAM1;RELA;NFKB1;NFKBIA;PPP2CB;MAPK9;IL6;CASP8;TRAF6;GNAS;FAS;CALR;FADD
258	Bladder_cancer_Homo_sapiens_hsa05219	8/41	0.103311	0.583277	0.122036	0.661433	0.497422	-0.268156	CDKN1A;RASSF1;MAP2K2;CXCL8;MYC;TP53;VEGFA;HBEGF
271	Phenylalanine,_tyrosine_and_tryptophan_biosynthesis_Homo_sapiens_hsa00400	2/5	0.109175	0.603803	0.155122	0.74449	9.09021	-4.58608	GOT1;GOT2
261	Porphyrin_and_chlorophyll_metabolism_Homo_sapiens_hsa00860	8/42	0.115129	0.611556	0.13307	0.680413	0.857837	-0.421841	ALAS1;FECH;HMBS;BLVRB;HMOX1;HCCS;EPRS;HMOX2
40	Toll-like_receptor_signaling_pathway_Homo_sapiens_hsa04620	17/106	0.116564	0.611556	0.1214	0.661433	-0.54293	0.266986	MAP2K3;MAP2K4;JUN;MAP2K2;CXCL8;TICAM1;RELA;NFKB1;NFKBIA;MAPK9;IL6;CASP8;TRAF3;TRAF6;IRF5;FADD;RAC1
45	Adipocytokine_signaling_pathway_Homo_sapiens_hsa04920	12/70	0.117396	0.611556	0.128368	0.673159	-0.106612	0.0524262	NFKBIA;MAPK9;PRKAB2;TRAF2;NFKBIE;ADIPOR1;PRKAB1;RELA;NFKB1;MTOR;NFKBIB;PCK2
39	Measles_Homo_sapiens_hsa05162	21/136	0.119603	0.611556	0.119973	0.661433	-0.54639	0.268687	CSNK2A1;IFNGR1;CSNK2A2;EIF2AK3;TNFRSF10B;TNFAIP3;CBLB;TYK2;RCHY1;EIF2S1;RELA;NFKB1;NFKBIA;IFIH1;IL6;TRAF6;FAS;RAB9A;TP53;NFKBIB;JAK1
44	Small_cell_lung_cancer_Homo_sapiens_hsa05222	14/86	0.132218	0.66354	0.13886	0.69687	-0.234013	0.0959842	MAX;TRAF2;RELA;NFKB1;CKS1B;NFKBIA;TRAF4;TRAF3;MYC;TRAF6;CYCS;TP53;BCL2L1;BIRC3
260	Vasopressin-regulated_water_reabsorption_Homo_sapiens_hsa04962	8/44	0.140822	0.693868	0.15659	0.74449	0.825493	-0.301696	CREB3;DYNC1LI1;ARHGDIA;CREB3L2;GNAS;DYNLL2;RAB5A;CREB5
41	MAPK_signaling_pathway_Homo_sapiens_hsa04010	36/255	0.14567	0.70035	0.129167	0.673159	-0.597502	0.212815	MAX;HSPB1;RELA;CRKL;RELB;MAPK9;MYC;CASP3;MKNK2;RAC1;MAP4K4;MAP3K2;MAP2K3;MAP2K4;DAXX;JUN;DUSP2;JUND;MAP2K2;GADD45B;GADD45A;PLA2G4C;RRAS2;TRAF2;DUSP8;NFKB1;GADD45G;NFKB2;PPM1A;PPM1B;TRAF6;MAPKAPK2;FAS;TP53;CRK;ATF4
47	Chronic_myeloid_leukemia_Homo_sapiens_hsa05220	12/73	0.147306	0.70035	0.155096	0.74449	-0.103796	0.0369697	NFKBIA;CDKN1A;MAP2K2;MYC;CBLB;GAB2;TP53;CRK;RELA;NFKB1;CRKL;BCL2L1
255	Nucleotide_excision_repair_Homo_sapiens_hsa03420	8/47	0.184126	0.850855	0.19522	0.873091	0.927261	-0.149765	CDK7;GTF2H2C;RFC2;CETN2;ERCC2;POLE3;RAD23A;GTF2H2
245	Antigen_processing_and_presentation_Homo_sapiens_hsa04612	12/77	0.192738	0.850855	0.194782	0.873091	0.104542	-0.0168849	PDIA3;HSP90AA1;HSP90AB1;HSPA5;NFYA;HSPA4;NFYC;PSME3;CANX;TAP1;CALR;B2M
266	Arginine_biosynthesis_Homo_sapiens_hsa00220	4/20	0.203975	0.850855	0.225522	0.873091	4.4489	-0.718556	GOT1;GPT2;GOT2;ASS1
252	Synaptic_vesicle_cycle_Homo_sapiens_hsa04721	10/63	0.204245	0.850855	0.208484	0.873091	0.583695	-0.0942745	ATP6V1G1;ATP6V0B;CLTB;ATP6V1B2;CLTA;STX3;ATP6V1E1;ATP6V0D1;STX1A;ATP6V1F
263	Collecting_duct_acid_secretion_Homo_sapiens_hsa04966	5/27	0.207167	0.850855	0.224215	0.873091	3.18394	-0.514249	ATP6V1G1;ATP6V1B2;ATP6V1E1;ATP6V0D1;ATP6V1F
49	Cell_cycle_Homo_sapiens_hsa04110	18/124	0.207823	0.850855	0.198562	0.873091	-0.16585	0.0267869	ZBTB17;CDKN1A;GADD45B;GADD45A;YWHAB;CDC6;SMC3;GADD45G;CDC20;MAD2L2;ORC5;CDK7;DBF4;MYC;SFN;E2F4;TP53;YWHAG
46	Osteoclast_differentiation_Homo_sapiens_hsa04380	19/132	0.210497	0.850855	0.199479	0.873091	-0.233579	0.0377262	JUN;JUND;CSF1;IFNGR1;TRAF2;GAB2;TYK2;RELA;NFKB1;RELB;NFKB2;NFKBIA;CYLD;MAPK9;SOCS1;TRAF6;RAC1;SQSTM1;JAK1
246	Salmonella_infection_Homo_sapiens_hsa05132	13/86	0.210505	0.850855	0.20837	0.873091	0.180666	-0.02918	JUN;CXCL8;IFNGR1;ARPC5L;RELA;NFKB1;TJP1;DYNC1LI1;MAPK9;IL6;KLC2;PLEKHM2;RAC1
256	Cocaine_addiction_Homo_sapiens_hsa05030	8/49	0.215793	0.850855	0.222944	0.873091	1.12446	-0.181616	CREB3;JUN;CREB3L2;GNAS;RELA;NFKB1;ATF4;CREB5
48	Transcriptional_misregulation_in_cancer_Homo_sapiens_hsa05202	25/180	0.220872	0.850855	0.200798	0.873091	-0.195075	0.0315072	CEBPA;CEBPB;CDKN1A;CCNT2;CXCL8;MAX;TMPRSS2;RELA;SIX4;MYC;HIST1H3H;KDM6A;ZBTB17;NGFR;TFE3;GOLPH3L;ASPSCR1;NFKB1;ETV7;IL6;GOLPH3;EWSR1;TP53;BCL2L1;BIRC3
243	ErbB_signaling_pathway_Homo_sapiens_hsa04012	13/87	0.222637	0.850855	0.218757	0.873091	0.0899116	-0.0145219	MAP2K4;JUN;CDKN1A;MAP2K2;CBLB;MTOR;CRKL;MAPK9;MYC;RPS6KB2;EIF4EBP1;CRK;HBEGF
268	Folate_biosynthesis_Homo_sapiens_hsa00790	3/14	0.223801	0.850855	0.248422	0.885819	6.65478	-1.07483	GCH1;SPR;PTS
254	Acute_myeloid_leukemia_Homo_sapiens_hsa05221	9/57	0.225273	0.850855	0.228834	0.873435	0.80295	-0.129687	CEBPA;MAP2K2;MYC;RPS6KB2;EIF4EBP1;PIM1;RELA;NFKB1;MTOR
241	Toxoplasmosis_Homo_sapiens_hsa05145	17/118	0.225421	0.850855	0.214821	0.873091	0.0183722	-0.00296736	MAP2K3;IFNGR1;TYK2;RELA;NFKB1;NFKBIA;MAPK9;SOCS1;CASP8;TRAF6;CASP3;PPIF;CYCS;BCL2L1;BIRC3;NFKBIB;JAK1
262	Alanine,_aspartate_and_glutamate_metabolism_Homo_sapiens_hsa00250	6/35	0.226057	0.850855	0.237391	0.885819	2.6472	-0.427558	GOT1;GPT2;GOT2;GFPT1;ASNS;ASS1
244	HIF-1_signaling_pathway_Homo_sapiens_hsa04066	15/103	0.230451	0.85551	0.222111	0.873091	0.0936598	-0.0146163	CDKN1A;MAP2K2;IFNGR1;CUL2;RELA;NFKB1;MTOR;VEGFA;IL6;MKNK2;RPS6KB2;EIF4EBP1;HMOX1;VHL;IL6R
251	Renal_cell_carcinoma_Homo_sapiens_hsa05211	10/66	0.24757	0.895138	0.245859	0.885819	0.694409	-0.0769246	JUN;MAP2K2;EPAS1;CUL2;RAPGEF1;VHL;RAC1;CRK;VEGFA;CRKL
247	Prostate_cancer_Homo_sapiens_hsa05215	13/89	0.247732	0.895138	0.240163	0.885819	0.27186	-0.0301158	HSP90AA1;CDKN1A;MAP2K2;HSP90AB1;RELA;NFKB1;MTOR;NFKBIA;CREB3;CREB3L2;TP53;ATF4;CREB5
259	Thyroid_cancer_Homo_sapiens_hsa05216	5/29	0.252551	0.900544	0.263878	0.915795	2.75586	-0.288694	MAP2K2;TFG;MYC;NCOA4;TP53
253	Glutathione_metabolism_Homo_sapiens_hsa00480	8/52	0.266696	0.928591	0.266966	0.915795	1.63075	-0.120817	G6PD;GPX4;GSS;IDH1;ODC1;PGD;GCLM;SRM
249	Pertussis_Homo_sapiens_hsa05133	11/75	0.26727	0.928591	0.260637	0.915795	0.74149	-0.0549345	MAPK9;JUN;IL6;CXCL8;IRF1;CFL2;CASP3;TRAF6;TICAM1;RELA;NFKB1
242	Tuberculosis_Homo_sapiens_hsa05152	24/178	0.273691	0.935299	0.245668	0.885819	0.0958657	-0.00641237	HSPA9;ATP6V0B;CEBPB;ATP6AP1;NFYA;RIPK2;IFNGR1;SPHK1;NFYC;CEBPG;BCL10;RELA;NFKB1;HSPD1;MAPK9;IL6;CASP8;TRAF6;CASP3;CYCS;FADD;ATP6V0D1;RAB5A;JAK1
257	Citrate_cycle_(TCA_cycle)_Homo_sapiens_hsa00020	5/30	0.276103	0.935299	0.284279	0.951107	3.76335	-0.251727	IDH1;DLST;ACO2;SDHB;PCK2
51	FoxO_signaling_pathway_Homo_sapiens_hsa04068	18/133	0.304088	1	0.279464	0.946684	0.206881	-7.58195e-11	PRKAB2;GABARAPL1;CDKN1A;MAP2K2;GADD45B;GADD45A;PLK2;FOXO3;FBXO32;SOD2;PRKAB1;SIRT1;ATG12;GADD45G;MAPK9;IL6;SGK1;PCK2
194	Selenocompound_metabolism_Homo_sapiens_hsa00450	3/17	0.324685	1	0.335629	1	8.30507	-3.04372e-09	TXNRD1;MARS2;SEPHS2
226	Sulfur_metabolism_Homo_sapiens_hsa00920	2/10	0.333957	1	0.35116	1	12.8377	-4.70489e-09	IMPAD1;CYCS
52	Sphingolipid_signaling_pathway_Homo_sapiens_hsa04071	16/120	0.340673	1	0.313577	1	0.354612	-1.29962e-10	MAP2K2;SPHK1;PPP2R5B;PPP2R5A;TRAF2;SGMS2;GAB2;PRKCZ;RELA;NFKB1;GNA13;PPP2CB;MAPK9;SMPD2;RAC1;TP53
50	Huntington-s_disease_Homo_sapiens_hsa05016	25/193	0.34068	1	0.299988	0.991424	0.181905	-6.66663e-11	NDUFB7;NDUFA12;CLTB;CLTA;COX5B;CASP8;CASP3;CREB3L2;POLR2E;CYC1;POLR2K;NDUFA6;SOD2;SDHB;CREB3;COX7A2L;UQCRQ;PPIF;TBPL1;TAF4B;CYCS;VDAC2;TP53;CREB5;SLC25A6
71	Cytosolic_DNA-sensing_pathway_Homo_sapiens_hsa04623	9/64	0.340863	1	0.327993	1	1.39483	-5.11192e-10	NFKBIA;IL6;POLR3D;POLR2E;RELA;NFKB1;POLR2K;NFKBIB;MB21D1
60	Prolactin_signaling_pathway_Homo_sapiens_hsa04917	10/72	0.341933	1	0.326515	1	0.936556	-3.43238e-10	SOCS2;MAPK9;SOCS1;MAP2K2;IRF1;FOXO3;SOCS6;SOCS7;RELA;NFKB1
53	Ribosome_Homo_sapiens_hsa03010	18/137	0.350686	1	0.318684	1	0.362767	-1.3295e-10	MRPS15;MRPL18;MRPL16;MRPL27;MRPS2;MRPS10;MRPL36;MRPL15;MRPL24;MRPL21;MRPL4;MRPL3;MRPL1;RPS16;RPL22L1;RPL38;RSL24D1;RPL26L1
61	B_cell_receptor_signaling_pathway_Homo_sapiens_hsa04662	10/73	0.358302	1	0.340497	1	0.965812	-3.5396e-10	NFKBIA;JUN;MAP2K2;BCL10;RAC1;NFKBIE;VAV1;RELA;NFKB1;NFKBIB
181	Pantothenate_and_CoA_biosynthesis_Homo_sapiens_hsa00770	3/18	0.358678	1	0.364798	1	7.24021	-2.65346e-09	PANK2;BCAT1;AASDHPPT
57	Rheumatoid_arthritis_Homo_sapiens_hsa05323	12/90	0.372248	1	0.347989	1	0.802477	-2.94099e-10	JUN;IL6;ATP6V1G1;ATP6V0B;CXCL8;CSF1;ATP6AP1;ATP6V1B2;ATP6V1E1;ATP6V0D1;VEGFA;ATP6V1F
70	Pancreatic_cancer_Homo_sapiens_hsa05212	9/66	0.375707	1	0.357813	1	1.35145	-4.95292e-10	MAPK9;RALA;RAC1;TP53;RELA;NFKB1;VEGFA;BCL2L1;JAK1
193	Ubiquinone_and_other_terpenoid-quinone_biosynthesis_Homo_sapiens_hsa00130	2/11	0.378946	1	0.389482	1	8.25686	-3.02605e-09	NQO1;VKORC1L1
54	Pathways_in_cancer_Homo_sapiens_hsa05200	49/397	0.390605	1	0.314085	1	0.372707	-1.36593e-10	CDKN1A;HSP90AB1;CXCL8;CBLB;CRKL;CKS1B;RASSF1;CASP8;TFG;MYC;CASP3;RAC1;JAK1;HSP90AA1;MAP2K2;NCOA4;TRAF2;TRAF4;TRAF3;TRAF6;CRK;TP53;BIRC3;CEBPA;RALA;MAX;EPAS1;CUL2;RELA;GNA13;MAPK9;DVL3;FADD;VHL;JUN;FZD5;FZD9;MLH1;NFKB1;MTOR;NFKB2;VEGFA;NFKBIA;IL6;GNB2;GNAS;FAS;CYCS;BCL2L1
72	Amphetamine_addiction_Homo_sapiens_hsa05031	9/67	0.393246	1	0.372852	1	1.45969	-5.34962e-10	CREB3;JUN;ARC;CREB3L2;GNAS;SIRT1;STX1A;ATF4;CREB5
92	Mineral_absorption_Homo_sapiens_hsa04978	7/51	0.396543	1	0.381186	1	2.51618	-9.22153e-10	MT2A;SLC31A1;FTH1;MT1F;HMOX1;SLC30A1;HMOX2
124	Dorso-ventral_axis_formation_Homo_sapiens_hsa04320	4/27	0.396781	1	0.392318	1	4.22434	-1.54818e-09	ETV7;SPIRE1;CPEB3;CPEB4
113	Prion_diseases_Homo_sapiens_hsa05020	5/35	0.397939	1	0.389132	1	3.76007	-1.37803e-09	PRNP;STIP1;IL6;MAP2K2;HSPA5
59	Fc_gamma_R-mediated_phagocytosis_Homo_sapiens_hsa04666	12/93	0.417228	1	0.386486	1	0.920988	-3.37532e-10	MARCKS;MYO10;SPHK1;CFL2;LIMK1;RPS6KB2;ARPC5L;GAB2;RAC1;CRK;VAV1;CRKL
171	Glycosaminoglycan_biosynthesis_-_chondroitin_sulfate_/_dermatan_sulfate_Homo_sapiens_hsa00532	3/20	0.425664	1	0.422337	1	6.70712	-2.45809e-09	CHPF;CSGALNACT2;B4GALT7
63	Glycerophospholipid_metabolism_Homo_sapiens_hsa00564	12/95	0.447281	1	0.41237	1	1.02017	-3.7388e-10	PGS1;CDS1;ACHE;GNPAT;DGKE;PCYT2;DGKQ;PLA2G4C;PEMT;GPCPD1;LPIN1;CDIPT
81	Colorectal_cancer_Homo_sapiens_hsa05210	8/62	0.451152	1	0.425415	1	1.97429	-7.23558e-10	MAPK9;JUN;MYC;CASP3;CYCS;RAC1;MLH1;TP53
56	Phagosome_Homo_sapiens_hsa04145	19/154	0.45479	1	0.405724	1	0.74202	-2.71943e-10	ATP6V0B;ATP6V1G1;ATP6AP1;TAP1;DYNC1LI1;SEC61A1;TUBB2A;HGS;SEC61G;CANX;ATP6V1B2;CALR;SEC61B;RAC1;ATP6V1E1;ATP6V0D1;SEC22B;RAB5A;ATP6V1F
74	Inositol_phosphate_metabolism_Homo_sapiens_hsa00562	9/71	0.463344	1	0.433319	1	1.64732	-6.03726e-10	ITPKC;IMPA1;IMPAD1;MTMR14;INPP5E;PIP4K2C;MTMR4;CDIPT;MTMR6
222	Non-homologous_end-joining_Homo_sapiens_hsa03450	2/13	0.464597	1	0.462803	1	12.0299	-4.40884e-09	DCLRE1C;LIG4
55	HTLV-I_infection_Homo_sapiens_hsa05166	31/258	0.486015	1	0.415275	1	0.679897	-2.49175e-10	CDKN1A;CRTC2;CREM;RELA;RELB;CDC20;KAT5;MYC;DVL3;JAK1;MAP2K4;FDPS;JUN;FZD5;MSX2;FZD9;RRAS2;NFKB1;NFKB2;NFKBIA;IL6;CANX;POLE3;TBPL1;VDAC2;CALR;TP53;ATF3;ATF4;BCL2L1;SLC25A6
83	Longevity_regulating_pathway_-_multiple_species_Homo_sapiens_hsa04213	8/64	0.488106	1	0.45754	1	2.00432	-7.34564e-10	PRKAB2;RPS6KB2;FOXO3;SOD2;SIRT1;PRKAB1;MTOR;ATG5
66	Phosphatidylinositol_signaling_system_Homo_sapiens_hsa04070	12/98	0.492034	1	0.451243	1	1.1857	-4.34548e-10	CDS1;ITPKC;DGKE;IMPA1;DGKQ;IMPAD1;MTMR14;INPP5E;PIP4K2C;MTMR4;CDIPT;MTMR6
62	Oxidative_phosphorylation_Homo_sapiens_hsa00190	16/133	0.507239	1	0.4566	1	0.968946	-3.55108e-10	ATP6V0B;ATP6V1G1;NDUFB7;NDUFA6;ATP6AP1;NDUFA12;ATP5I;COX5B;SDHB;COX7A2L;UQCRQ;ATP6V1B2;CYC1;ATP6V1E1;ATP6V0D1;ATP6V1F
58	Parkinson-s_disease_Homo_sapiens_hsa05012	17/142	0.513495	1	0.460286	1	0.838738	-3.07389e-10	NDUFB7;NDUFA6;NDUFA12;UBE2J2;COX5B;SDHB;UBE2J1;COX7A2L;UBB;UQCRQ;CASP3;PPIF;CYCS;VDAC2;UBA1;CYC1;SLC25A6
67	GnRH_signaling_pathway_Homo_sapiens_hsa04912	11/91	0.51434	1	0.473014	1	1.30299	-4.77531e-10	MAP3K2;MAP2K3;MAP2K4;MAPK9;JUN;MMP14;MAP2K2;PLA2G4C;GNAS;HBEGF;ATF4
135	Glycine,_serine_and_threonine_metabolism_Homo_sapiens_hsa00260	5/40	0.517556	1	0.492933	1	4.68057	-1.71538e-09	ALAS1;PSAT1;CBS;PHGDH;GCAT
75	Peroxisome_Homo_sapiens_hsa04146	10/83	0.522623	1	0.482649	1	1.70779	-6.25885e-10	PEX16;GNPAT;PRDX5;MVK;IDH1;NUDT19;MPV17L2;FAR1;SOD2;PEX13
237	Vitamin_B6_metabolism_Homo_sapiens_hsa00750	1/6	0.529274	1	0.529982	1	20.1211	-7.37415e-09	PSAT1
153	Fructose_and_mannose_metabolism_Homo_sapiens_hsa00051	4/32	0.531759	1	0.509493	1	5.69839	-2.0884e-09	PFKFB2;TSTA3;PMM1;GMPPA
169	RNA_polymerase_Homo_sapiens_hsa03020	4/32	0.531759	1	0.509493	1	6.335	-2.32171e-09	POLR3D;TWISTNB;POLR2E;POLR2K
69	Choline_metabolism_in_cancer_Homo_sapiens_hsa05231	12/101	0.535929	1	0.489846	1	1.34537	-4.93065e-10	MAPK9;DGKE;JUN;MAP2K2;RHEB;DGKQ;PLA2G4C;RPS6KB2;EIF4EBP1;RAC1;GPCPD1;MTOR
87	Central_carbon_metabolism_in_cancer_Homo_sapiens_hsa05230	8/67	0.542128	1	0.505021	1	2.14665	-7.86724e-10	G6PD;MAP2K2;MYC;IDH1;SIRT6;SLC1A5;TP53;MTOR
225	Glycosaminoglycan_biosynthesis_-_keratan_sulfate_Homo_sapiens_hsa00533	2/15	0.54285	1	0.530685	1	12.7838	-4.68512e-09	B4GALT3;B4GALT4
231	Glycosphingolipid_biosynthesis_-_ganglio_series_Homo_sapiens_hsa00604	2/15	0.54285	1	0.530685	1	13.7781	-5.04952e-09	SLC33A1;ST6GALNAC4
110	Arginine_and_proline_metabolism_Homo_sapiens_hsa00330	6/50	0.547577	1	0.515861	1	3.62032	-1.32681e-09	GOT1;SMOX;ODC1;GOT2;SAT1;SRM
187	Glycosaminoglycan_biosynthesis_-_heparan_sulfate_/_heparin_Homo_sapiens_hsa00534	3/24	0.550624	1	0.531013	1	7.71116	-2.82606e-09	EXT1;EXTL3;B4GALT7
89	Fc_epsilon_RI_signaling_pathway_Homo_sapiens_hsa04664	8/68	0.559636	1	0.52057	1	2.28055	-8.35797e-10	MAP2K3;MAP2K4;MAPK9;MAP2K2;PLA2G4C;GAB2;RAC1;VAV1
64	Endocytosis_Homo_sapiens_hsa04144	30/259	0.572435	1	0.493153	1	1.05679	-3.87301e-10	WIPF2;ARPC5L;CLTB;CLTA;CBLB;PRKCZ;RAB11FIP1;KIF5B;CHMP1B;SH3GL1;USP8;VTA1;GBF1;VPS37D;VPS37A;STAM;ARFGAP1;RNF41;EHD1;RAB10;DAB2;EHD4;HGS;TRAF6;RAB35;CHMP2B;CHMP4B;RAB5A;SMAP1;VPS28
98	mTOR_signaling_pathway_Homo_sapiens_hsa04150	7/60	0.572436	1	0.534839	1	2.75918	-1.01121e-09	RRAGA;RHEB;RPS6KB2;DDIT4;EIF4EBP1;MTOR;VEGFA
85	Bacterial_invasion_of_epithelial_cells_Homo_sapiens_hsa05100	9/78	0.581012	1	0.537055	1	2.12585	-7.79103e-10	MAD2L2;ARPC5L;CLTB;ELMO2;CLTA;CBLB;RAC1;CRK;CRKL
99	VEGF_signaling_pathway_Homo_sapiens_hsa04370	7/61	0.590577	1	0.5511	1	2.83076	-1.03744e-09	MAP2K2;SPHK1;MAPKAPK2;PLA2G4C;HSPB1;RAC1;VEGFA
65	Metabolic_pathways_Homo_sapiens_hsa01100	144/1239	0.59332	1	0.413437	1	1.14219	-4.186e-10	DPAGT1;DGKE;PANK2;CHPF;NDUFA12;MSMO1;EPRS;SAT1;NSDHL;PNP;FLAD1;ATP6V1E1;SEPHS2;PDHX;ATP6V1G1;G6PD;PCYT2;GPT2;CSGALNACT2;ALG2;ALG14;ALG3;TALDO1;PGD;SDHB;MTHFD2;DGKQ;HMBS;PGP;ATP6V0D1;CDS1;TSTA3;IDI1;RPN2;FECH;RPN1;UAP1;ATP5I;MTMR4;FUT1;MTMR6;PGS1;DGUOK;INPP5E;CYC1;PCK2;FDFT1;ATP6V1F;FDPS;PMM1;GOT1;TGDS;IDH1;GOT2;GFPT1;SLC33A1;ASNS;EXT1;SQLE;UQCRQ;PEMT;CYCS;ACO2;DHCR7;GCLM;B4GALT3;ACADVL;PIGT;ALAS1…
68	Jak-STAT_signaling_pathway_Homo_sapiens_hsa04630	18/158	0.600287	1	0.536229	1	1.32327	-4.84966e-10	CDKN1A;IFNGR1;LIF;STAM;TYK2;MTOR;SOCS2;IL6;SOCS1;IL7;MYC;PIM1;IL6ST;SOCS6;IL6R;SOCS7;BCL2L1;JAK1
189	Glycosphingolipid_biosynthesis_-_lacto_and_neolacto_series_Homo_sapiens_hsa00601	3/26	0.606743	1	0.580871	1	7.86097	-2.88096e-09	B4GALT3;FUT1;B4GALT4
97	Thyroid_hormone_synthesis_Homo_sapiens_hsa04918	8/71	0.610308	1	0.566111	1	2.6848	-9.83951e-10	CREB3;HSPA5;CREB3L2;CANX;GNAS;PDIA4;ATF4;CREB5
223	Phenylalanine_metabolism_Homo_sapiens_hsa00360	2/17	0.612766	1	0.592477	1	12.0401	-4.41256e-09	GOT1;GOT2
73	Alzheimer-s_disease_Homo_sapiens_hsa05010	19/168	0.614229	1	0.547339	1	1.46221	-5.35883e-10	NDUFB7;NDUFA6;NDUFA12;EIF2AK3;ATP2A2;IDE;COX5B;SDHB;ERN1;COX7A2L;ADAM17;CASP8;UQCRQ;CASP3;FAS;CYCS;CYC1;FADD;ATF6
175	Pentose_and_glucuronate_interconversions_Homo_sapiens_hsa00040	4/36	0.628	1	0.595317	1	7.0182	-2.57209e-09	UGDH;UGP2;DCXR;AKR1A1
78	Estrogen_signaling_pathway_Homo_sapiens_hsa04915	11/99	0.630795	1	0.577571	1	1.85113	-6.78419e-10	CREB3;HSP90AA1;JUN;MAP2K2;HSP90AB1;CREB3L2;GNAS;FKBP4;ATF4;CREB5;HBEGF
94	Leishmaniasis_Homo_sapiens_hsa05140	8/73	0.642339	1	0.595383	1	2.60255	-9.53806e-10	NFKBIA;JUN;IFNGR1;TRAF6;RELA;NFKB1;NFKBIB;JAK1
228	Other_glycan_degradation_Homo_sapiens_hsa00511	2/18	0.644527	1	0.621016	1	13.4965	-4.94633e-09	NEU1;AGA
79	AGE-RAGE_signaling_pathway_in_diabetic_complications_Homo_sapiens_hsa04933	11/101	0.65756	1	0.602355	1	1.85726	-6.80664e-10	MAPK9;JUN;IL6;CXCL8;CASP3;PIM1;RAC1;PRKCZ;RELA;NFKB1;VEGFA
80	Glucagon_signaling_pathway_Homo_sapiens_hsa04922	11/101	0.65756	1	0.602355	1	1.94909	-7.14322e-10	CREB3;PRKAB2;CRTC2;PPP4C;CREB3L2;GNAS;PRKAB1;SIRT1;ATF4;CREB5;PCK2
188	Glyoxylate_and_dicarboxylate_metabolism_Homo_sapiens_hsa00630	3/28	0.657988	1	0.62724	1	7.85175	-2.87758e-09	PGP;ACO2;MUT
192	Nicotinate_and_nicotinamide_metabolism_Homo_sapiens_hsa00760	3/29	0.681734	1	0.649058	1	8.2365	-3.01859e-09	NT5C;NADK2;PNP
140	Type_II_diabetes_mellitus_Homo_sapiens_hsa04930	5/48	0.683349	1	0.642344	1	4.85258	-1.77842e-09	SOCS2;MAPK9;SOCS1;PRKCZ;MTOR
84	T_cell_receptor_signaling_pathway_Homo_sapiens_hsa04660	11/104	0.695592	1	0.638197	1	2.04753	-7.50397e-10	NFKBIA;MAPK9;JUN;MAP2K2;CBLB;BCL10;NFKBIE;RELA;NFKB1;VAV1;NFKBIB
227	One_carbon_pool_by_folate_Homo_sapiens_hsa00670	2/20	0.701802	1	0.67341	1	12.8479	-4.70862e-09	MTHFD1L;MTHFD2
86	Pyrimidine_metabolism_Homo_sapiens_hsa00240	11/105	0.707676	1	0.649759	1	2.14106	-7.84678e-10	NT5C;PNP;POLR3D;TXNRD1;ENTPD6;POLE3;TWISTNB;POLR2E;UPP1;UMPS;POLR2K
172	Pyruvate_metabolism_Homo_sapiens_hsa00620	4/40	0.710584	1	0.671542	1	6.81857	-2.49893e-09	ACSS2;ME1;ME2;PCK2
238	Sulfur_relay_system_Homo_sapiens_hsa04122	1/10	0.71519	1	0.694781	1	22.0213	-8.07057e-09	CTU1
240	Synthesis_and_degradation_of_ketone_bodies_Homo_sapiens_hsa00072	1/10	0.71519	1	0.694781	1	22.7267	-8.32909e-09	HMGCS1
77	Alcoholism_Homo_sapiens_hsa05034	19/179	0.722911	1	0.650682	1	1.80716	-6.62305e-10	HIST1H2BM;HIST2H2BE;HDAC6;CREB3;HIST3H2A;H2AFJ;GNB2;HAT1;CREB3L2;HIST1H2AE;GNAS;HIST1H3H;HIST3H2BB;HIST1H2BG;HIST1H4E;HIST1H2AC;HIST1H2BD;ATF4;CREB5
76	PI3K-Akt_signaling_pathway_Homo_sapiens_hsa04151	37/341	0.732444	1	0.637946	1	1.79604	-6.58229e-10	CDKN1A;CRTC2;HSP90AB1;CSF1;YWHAB;FOXO3;RELA;PPP2CB;MYC;CREB3L2;EIF4EBP1;RAC1;IL6R;YWHAG;PCK2;JAK1;NGFR;HSP90AA1;MAP2K2;PPP2R5B;PPP2R5A;NFKB1;MTOR;VEGFA;EFNA1;CREB3;IL6;RHEB;IL7;GNB2;RPS6KB2;DDIT4;SGK1;TP53;ATF4;BCL2L1;CREB5
239	Taurine_and_hypotaurine_metabolism_Homo_sapiens_hsa00430	1/11	0.748814	1	0.726019	1	22.7038	-8.32069e-09	ADO
129	Endometrial_cancer_Homo_sapiens_hsa05213	5/52	0.750177	1	0.705807	1	4.47461	-1.6399e-09	MAP2K2;MYC;FOXO3;MLH1;TP53
190	Base_excision_repair_Homo_sapiens_hsa03410	3/33	0.764379	1	0.727097	1	8.04711	-2.94918e-09	NEIL2;TDG;POLE3
216	Biosynthesis_of_unsaturated_fatty_acids_Homo_sapiens_hsa01040	2/23	0.773117	1	0.740787	1	10.7117	-3.92571e-09	ACOT7;SCD
221	Mismatch_repair_Homo_sapiens_hsa03430	2/23	0.773117	1	0.740787	1	11.7304	-4.29908e-09	RFC2;MLH1
82	Tight_junction_Homo_sapiens_hsa04530	14/139	0.773931	1	0.709657	1	1.99343	-7.3057e-10	CSNK2A1;CSNK2A2;RRAS2;SHROOM1;CLDN1;PRKCZ;YBX3;TJAP1;MYL12B;TJP1;PPP2CB;OCLN;VAPA;CRB3
137	Pathogenic_Escherichia_coli_infection_Homo_sapiens_hsa05130	5/55	0.792982	1	0.747957	1	4.70165	-1.7231e-09	OCLN;TUBB2A;ARPC5L;ARHGEF2;CLDN1
207	Fatty_acid_elongation_Homo_sapiens_hsa00062	2/25	0.811958	1	0.778802	1	9.54794	-3.49922e-09	ACOT7;ELOVL7
210	Glycosylphosphatidylinositol(GPI)-anchor_biosynthesis_Homo_sapiens_hsa00563	2/25	0.811958	1	0.778802	1	10.0898	-3.69781e-09	PIGT;PIGA
168	Sphingolipid_metabolism_Homo_sapiens_hsa00600	4/47	0.821246	1	0.779662	1	6.24917	-2.29025e-09	SMPD2;SPHK1;NEU1;SGMS2
236	Glycosphingolipid_biosynthesis_-_globo_series_Homo_sapiens_hsa00603	1/14	0.827696	1	0.801844	1	18.5112	-6.78415e-09	FUT1
179	Primary_immunodeficiency_Homo_sapiens_hsa05340	3/37	0.82867	1	0.790855	1	7.21548	-2.6444e-09	DCLRE1C;TAP1;ORAI1
151	Notch_signaling_pathway_Homo_sapiens_hsa04330	4/48	0.833782	1	0.792532	1	5.56192	-2.03839e-09	DLL4;ADAM17;SNW1;DVL3
166	Valine,_leucine_and_isoleucine_degradation_Homo_sapiens_hsa00280	4/48	0.833782	1	0.792532	1	6.09656	-2.23432e-09	HMGCS1;BCAT1;MUT;AACS
88	Proteoglycans_in_cancer_Homo_sapiens_hsa05205	20/203	0.834844	1	0.765879	1	2.2315	-8.17821e-10	CDKN1A;MAP2K2;FZD5;FZD9;PLAUR;RRAS2;FRS2;CBLB;ANK2;NUDT16L1;MTOR;VEGFA;SLC9A1;MYC;CASP3;RPS6KB2;FAS;RAC1;TP53;HBEGF
117	PPAR_signaling_pathway_Homo_sapiens_hsa03320	6/69	0.838735	1	0.792207	1	3.89617	-1.4279e-09	FABP5;SCD;UBC;ME1;SORBS1;PCK2
142	Glycerolipid_metabolism_Homo_sapiens_hsa00561	5/59	0.840844	1	0.796956	1	4.89578	-1.79425e-09	DGKE;DGKQ;AKR1A1;LPIN1;PNPLA2
93	Dopaminergic_synapse_Homo_sapiens_hsa04728	12/129	0.846689	1	0.789552	1	2.56507	-9.4007e-10	CREB3;PPP2CB;MAPK9;KIF5B;GNB2;CREB3L2;GNAS;PPP2R5B;PPP2R5A;ARNTL;ATF4;CREB5
130	Long-term_depression_Homo_sapiens_hsa04730	5/60	0.851276	1	0.807962	1	4.50137	-1.6497e-09	GNA13;PPP2CB;MAP2K2;PLA2G4C;GNAS
108	Aldosterone_synthesis_and_secretion_Homo_sapiens_hsa04925	7/81	0.856351	1	0.808798	1	3.53298	-1.2948e-09	CREB3;CREB3L2;PDE2A;GNAS;ORAI1;ATF4;CREB5
214	Butanoate_metabolism_Homo_sapiens_hsa00650	2/28	0.859111	1	0.826651	1	10.5629	-3.87119e-09	HMGCS1;AACS
90	Wnt_signaling_pathway_Homo_sapiens_hsa04310	13/142	0.868967	1	0.812973	1	2.46294	-9.0264e-10	JUN;FZD5;CSNK2A1;CSNK2A2;FZD9;CACYBP;NKD2;MAPK9;FRAT2;MYC;DVL3;RAC1;TP53
96	Oocyte_meiosis_Homo_sapiens_hsa04114	11/123	0.872485	1	0.819771	1	2.67315	-9.79682e-10	CDC20;MAD2L2;PPP2CB;SLK;YWHAB;PPP2R5B;PPP2R5A;CPEB3;SMC3;YWHAG;CPEB4
91	Phospholipase_D_signaling_pathway_Homo_sapiens_hsa04072	13/144	0.880919	1	0.826695	1	2.51252	-9.20812e-10	DGKE;RALA;MAP2K2;CXCL8;SPHK1;PLA2G4C;RRAS2;GAB2;MTOR;GNA13;RHEB;DGKQ;GNAS
118	Adherens_junction_Homo_sapiens_hsa04520	6/74	0.883044	1	0.8402	1	3.98014	-1.45868e-09	TJP1;PTPN1;CSNK2A1;CSNK2A2;SORBS1;RAC1
198	Galactose_metabolism_Homo_sapiens_hsa00052	2/30	0.884252	1	0.85316	1	8.74508	-3.20498e-09	UGP2;PGM2
95	Systemic_lupus_erythematosus_Homo_sapiens_hsa05322	12/135	0.885622	1	0.833458	1	2.64919	-9.70901e-10	HIST1H2BM;SSB;HIST3H2A;H2AFJ;HIST1H2AE;HIST1H3H;HIST3H2BB;HIST1H2BG;HIST1H4E;HIST1H2AC;HIST2H2BE;HIST1H2BD
201	Other_types_of_O-glycan_biosynthesis_Homo_sapiens_hsa00514	2/31	0.895201	1	0.86498	1	9.29732	-3.40737e-09	B4GALT3;POFUT2
213	Mucin_type_O-Glycan_biosynthesis_Homo_sapiens_hsa00512	2/31	0.895201	1	0.86498	1	10.4766	-3.83957e-09	C1GALT1;B4GALT5
218	beta-Alanine_metabolism_Homo_sapiens_hsa00410	2/31	0.895201	1	0.86498	1	10.7248	-3.93051e-09	SMOX;SRM
144	Inflammatory_bowel_disease_(IBD)_Homo_sapiens_hsa05321	5/65	0.89523	1	0.856026	1	5.02725	-1.84243e-09	JUN;IL6;IFNGR1;RELA;NFKB1
101	Thyroid_hormone_signaling_pathway_Homo_sapiens_hsa04919	10/118	0.902197	1	0.855618	1	2.99545	-1.0978e-09	PFKFB2;MAP2K2;MED30;RHEB;MYC;ATP2A2;MED27;TP53;MTOR;SLC9A1
163	Basal_cell_carcinoma_Homo_sapiens_hsa05217	4/55	0.902377	1	0.866461	1	6.01355	-2.2039e-09	FZD5;FZD9;DVL3;TP53
211	Propanoate_metabolism_Homo_sapiens_hsa00640	2/32	0.905179	1	0.875921	1	10.2164	-3.74419e-09	ACSS2;MUT
155	Non-small_cell_lung_cancer_Homo_sapiens_hsa05223	4/56	0.909798	1	0.874925	1	5.7963	-2.12428e-09	RASSF1;MAP2K2;FOXO3;TP53
121	Cardiac_muscle_contraction_Homo_sapiens_hsa04260	6/78	0.910651	1	0.871788	1	4.16782	-1.52746e-09	COX7A2L;UQCRQ;ATP2A2;CYC1;COX5B;SLC9A1
102	Amoebiasis_Homo_sapiens_hsa05146	8/100	0.915677	1	0.874555	1	3.35785	-1.23062e-09	IL6;CXCL8;CASP3;GNAS;HSPB1;RAB5A;RELA;NFKB1
186	Drug_metabolism_-_other_enzymes_Homo_sapiens_hsa00983	3/46	0.920595	1	0.889954	1	7.67863	-2.81414e-09	TPMT;UPP1;UMPS
100	Lysosome_Homo_sapiens_hsa04142	10/123	0.926405	1	0.885169	1	2.94829	-1.08052e-09	CTSA;ATP6V0B;ATP6AP1;NEU1;CLTB;AP3D1;CLTA;AGA;ATP6V0D1;AP1M1
183	Endocrine_and_other_factor-regulated_calcium_reabsorption_Homo_sapiens_hsa04961	3/47	0.927369	1	0.897856	1	7.27177	-2.66503e-09	GNAS;CLTB;CLTA
160	Viral_myocarditis_Homo_sapiens_hsa05416	4/59	0.929136	1	0.89759	1	5.90162	-2.16288e-09	CASP8;CASP3;CYCS;RAC1
204	African_trypanosomiasis_Homo_sapiens_hsa05143	2/35	0.930031	1	0.904022	1	9.37037	-3.43414e-09	IL6;FAS
215	Tyrosine_metabolism_Homo_sapiens_hsa00350	2/35	0.930031	1	0.904022	1	10.5972	-3.88376e-09	GOT1;GOT2
217	DNA_replication_Homo_sapiens_hsa03030	2/36	0.936846	1	0.911984	1	10.713	-3.92622e-09	RFC2;POLE3
229	Proximal_tubule_bicarbonate_reclamation_Homo_sapiens_hsa04964	1/23	0.944404	1	0.925092	1	13.5736	-4.97458e-09	PCK2
235	Renin-angiotensin_system_Homo_sapiens_hsa04614	1/23	0.944404	1	0.925092	1	17.1437	-6.28297e-09	CTSA
178	Ovarian_steroidogenesis_Homo_sapiens_hsa04913	3/50	0.944628	1	0.918584	1	7.19211	-2.63583e-09	PLA2G4C;GNAS;HSD17B7
123	Insulin_secretion_Homo_sapiens_hsa04911	6/85	0.945522	1	0.914504	1	4.21498	-1.54474e-09	CREB3;CREB3L2;GNAS;STX1A;ATF4;CREB5
234	Vitamin_digestion_and_absorption_Homo_sapiens_hsa04977	1/24	0.950972	1	0.932772	1	15.7475	-5.77129e-09	SLC19A2
197	Aldosterone-regulated_sodium_reabsorption_Homo_sapiens_hsa04960	2/39	0.953705	1	0.93231	1	8.57563	-3.14288e-09	SFN;SGK1
230	alpha-Linolenic_acid_metabolism_Homo_sapiens_hsa00592	1/25	0.956764	1	0.939665	1	13.6406	-4.99912e-09	PLA2G4C
154	Glioma_Homo_sapiens_hsa05214	4/65	0.956993	1	0.932327	1	5.70399	-2.09045e-09	CDKN1A;MAP2K2;TP53;MTOR
180	Fanconi_anemia_pathway_Homo_sapiens_hsa03460	3/53	0.958009	1	0.935405	1	7.2328	-2.65075e-09	USP1;MLH1;FANCF
114	Melanogenesis_Homo_sapiens_hsa04916	7/100	0.958767	1	0.930856	1	3.79297	-1.39008e-09	CREB3;MAP2K2;FZD5;CREB3L2;FZD9;GNAS;DVL3
232	Maturity_onset_diabetes_of_the_young_Homo_sapiens_hsa04950	1/26	0.961873	1	0.945852	1	15.1451	-5.55051e-09	MNX1
205	Graft-versus-host_disease_Homo_sapiens_hsa05332	2/41	0.962452	1	0.943301	1	9.48713	-3.47693e-09	IL6;FAS
165	Glycolysis_/_Gluconeogenesis_Homo_sapiens_hsa00010	4/67	0.963753	1	0.941287	1	6.01468	-2.20432e-09	ACSS2;AKR1A1;PGM2;PCK2
104	Natural_killer_cell_mediated_cytotoxicity_Homo_sapiens_hsa04650	10/135	0.96454	1	0.936313	1	3.41588	-1.25188e-09	MAP2K2;IFNGR1;CASP3;SH3BP2;FAS;TNFRSF10B;RAC1;ULBP2;VAV1;MICB
233	Ascorbate_and_aldarate_metabolism_Homo_sapiens_hsa00053	1/27	0.966377	1	0.951405	1	15.6468	-5.73437e-09	UGDH
106	cAMP_signaling_pathway_Homo_sapiens_hsa04024	16/199	0.966667	1	0.935633	1	3.45763	-1.26718e-09	JUN;MAP2K2;RRAS2;ATP2A2;VAV1;RELA;NFKB1;SLC9A1;NFKBIA;CREB3;MAPK9;CREB3L2;GNAS;ORAI1;RAC1;CREB5
184	Starch_and_sucrose_metabolism_Homo_sapiens_hsa00500	3/56	0.968309	1	0.948967	1	7.36905	-2.70068e-09	UGDH;UGP2;PGM2
103	Adrenergic_signaling_in_cardiomyocytes_Homo_sapiens_hsa04261	11/148	0.969249	1	0.942568	1	3.412	-1.25046e-09	CREB3;PPP2CB;CREB3L2;GNAS;CREM;PPP2R5B;PPP2R5A;ATP2A2;SLC9A1;ATF4;CREB5
206	Type_I_diabetes_mellitus_Homo_sapiens_hsa04940	2/43	0.969599	1	0.952581	1	9.49621	-3.48026e-09	FAS;HSPD1
112	Axon_guidance_Homo_sapiens_hsa04360	9/127	0.970588	1	0.945963	1	3.69628	-1.35465e-09	EFNA1;EFNB1;RGS3;UNC5B;CFL2;LIMK1;RAC1;RHOD;RND1
202	ABC_transporters_Homo_sapiens_hsa02010	2/44	0.972661	1	0.956658	1	9.33415	-3.42087e-09	TAP1;ABCB8
208	Fatty_acid_degradation_Homo_sapiens_hsa00071	2/44	0.972661	1	0.956658	1	9.66406	-3.54178e-09	ACADVL;ECI1
224	Linoleic_acid_metabolism_Homo_sapiens_hsa00591	1/29	0.973854	1	0.960863	1	12.5968	-4.61659e-09	PLA2G4C
136	TGF-beta_signaling_pathway_Homo_sapiens_hsa04350	5/84	0.976025	1	0.957327	1	4.70092	-1.72284e-09	TGIF1;PPP2CB;MYC;RPS6KB2;E2F4
109	Signaling_pathways_regulating_pluripotency_of_stem_cells_Homo_sapiens_hsa04550	10/142	0.977484	1	0.955914	1	3.60899	-1.32266e-09	MAP2K2;FZD5;MYC;FZD9;LIF;DVL3;PCGF1;IL6ST;TBX3;JAK1
107	Hippo_signaling_pathway_Homo_sapiens_hsa04390	11/153	0.977581	1	0.955509	1	3.5315	-1.29426e-09	PPP2CB;RASSF1;LATS2;FZD5;YWHAB;MYC;FZD9;DVL3;PRKCZ;YWHAG;SAV1
111	Ras_signaling_pathway_Homo_sapiens_hsa04014	18/227	0.977582	1	0.952283	1	3.68182	-1.34935e-09	BRAP;NGFR;RALA;MAP2K2;CSF1;PLA2G4C;RRAS2;GAB2;RELA;NFKB1;VEGFA;EFNA1;MAPK9;RASSF1;GNB2;RAC1;RAB5A;BCL2L1
105	Purine_metabolism_Homo_sapiens_hsa00230	13/176	0.979478	1	0.957609	1	3.45558	-1.26643e-09	PRPS1;ENTPD6;PDE2A;NT5C;DGUOK;PNP;GUK1;POLR3D;POLE3;TWISTNB;POLR2E;PGM2;POLR2K
125	Progesterone-mediated_oocyte_maturation_Homo_sapiens_hsa04914	6/98	0.979705	1	0.962012	1	4.27102	-1.56529e-09	MAD2L2;MAPK9;HSP90AA1;HSP90AB1;CPEB3;CPEB4
116	cGMP-PKG_signaling_pathway_Homo_sapiens_hsa04022	12/167	0.981636	1	0.961678	1	3.85521	-1.41289e-09	GNA13;CREB3;MAP2K2;CREB3L2;PDE2A;PPIF;VDAC2;ATP2A2;MEF2D;ATF4;CREB5;SLC25A6
199	Fatty_acid_metabolism_Homo_sapiens_hsa01212	2/48	0.982188	1	0.969852	1	8.80751	-3.22786e-09	ACADVL;SCD
141	Gap_junction_Homo_sapiens_hsa04540	5/88	0.982834	1	0.967634	1	4.87952	-1.78829e-09	MAP3K2;TJP1;TUBB2A;MAP2K2;GNAS
196	Malaria_Homo_sapiens_hsa05144	2/49	0.984011	1	0.972489	1	8.56335	-3.13838e-09	IL6;CXCL8
152	Hypertrophic_cardiomyopathy_(HCM)_Homo_sapiens_hsa05410	4/83	0.991373	1	0.98224	1	5.5816	-2.0456e-09	PRKAB2;IL6;ATP2A2;PRKAB1
220	Allograft_rejection_Homo_sapiens_hsa05330	1/38	0.991571	1	0.985235	1	11.5048	-4.21639e-09	FAS
176	Regulation_of_lipolysis_in_adipocytes_Homo_sapiens_hsa04923	2/56	0.992553	1	0.985617	1	7.02933	-2.57617e-09	GNAS;PNPLA2
159	Melanoma_Homo_sapiens_hsa05218	3/71	0.992686	1	0.985101	1	5.86676	-2.1501e-09	CDKN1A;MAP2K2;TP53
164	Bile_secretion_Homo_sapiens_hsa04976	3/71	0.992686	1	0.985101	1	6.01364	-2.20394e-09	GNAS;HMGCR;SLC9A1
133	Cholinergic_synapse_Homo_sapiens_hsa04725	6/111	0.992975	1	0.984172	1	4.56325	-1.67238e-09	CREB3;ACHE;GNB2;CREB3L2;ATF4;CREB5
185	Steroid_hormone_biosynthesis_Homo_sapiens_hsa00140	2/58	0.994028	1	0.988076	1	7.66323	-2.80849e-09	HSD17B7;HSD17B8
219	Fat_digestion_and_absorption_Homo_sapiens_hsa04975	1/41	0.994221	1	0.989334	1	11.067	-4.05592e-09	GOT2
145	Hematopoietic_cell_lineage_Homo_sapiens_hsa04640	4/88	0.994604	1	0.988003	1	5.08345	-1.86303e-09	IL6;CSF1;IL7;IL6R
122	Chemokine_signaling_pathway_Homo_sapiens_hsa04062	12/187	0.995151	1	0.986979	1	4.19329	-1.53679e-09	NFKBIA;CXCL8;GNB2;RAC1;FOXO3;PRKCZ;CRK;RELA;NFKB1;VAV1;CRKL;NFKBIB
115	MicroRNAs_in_cancer_Homo_sapiens_hsa05206	22/297	0.99526	1	0.98573	1	3.81685	-1.39884e-09	CDKN1A;UBE2I;MAP2K2;SIRT1;NFKB1;MTOR;CRKL;VEGFA;MARCKS;RASSF1;SOCS1;MYC;CASP3;DDIT4;PIM1;DNMT3B;HMOX1;MDM4;BAK1;TP53;CRK;EZH2
119	Rap1_signaling_pathway_Homo_sapiens_hsa04015	14/211	0.995582	1	0.987599	1	4.019	-1.47292e-09	MAP2K3;NGFR;RALA;MAP2K2;CSF1;SIPA1L2;PRKCZ;CRKL;VEGFA;EFNA1;RAPGEF1;GNAS;RAC1;CRK
127	Leukocyte_transendothelial_migration_Homo_sapiens_hsa04670	6/118	0.996131	1	0.990342	1	4.40133	-1.61304e-09	OCLN;RAC1;ARHGAP5;CLDN1;VAV1;MYL12B
191	Arachidonic_acid_metabolism_Homo_sapiens_hsa00590	2/62	0.996171	1	0.991828	1	8.18565	-2.99995e-09	PTGES3;PLA2G4C
120	Regulation_of_actin_cytoskeleton_Homo_sapiens_hsa04810	14/214	0.996387	1	0.989465	1	4.03959	-1.48047e-09	MAP2K2;LIMK1;ARPC5L;RRAS2;VAV1;MYL12B;CRKL;SLC9A1;ENAH;GNA13;CFL2;PIP4K2C;RAC1;CRK
212	Ether_lipid_metabolism_Homo_sapiens_hsa00565	1/45	0.996507	1	0.993088	1	10.2359	-3.75134e-09	PLA2G4C
177	Renin_secretion_Homo_sapiens_hsa04924	2/64	0.996938	1	0.993243	1	7.15622	-2.62268e-09	GNAS;ORAI1
132	Platelet_activation_Homo_sapiens_hsa04611	6/122	0.997268	1	0.992764	1	4.52236	-1.6574e-09	GNA13;PLA2G4C;GNAS;ORAI1;PRKCZ;MYL12B
143	Pancreatic_secretion_Homo_sapiens_hsa04972	4/96	0.997496	1	0.993692	1	5.02689	-1.8423e-09	GNAS;ATP2A2;RAC1;SLC9A1
173	Long-term_potentiation_Homo_sapiens_hsa04720	2/66	0.997553	1	0.994417	1	6.84083	-2.50709e-09	MAP2K2;ATF4
209	Intestinal_immune_network_for_IgA_production_Homo_sapiens_hsa04672	1/48	0.997606	1	0.995008	1	10.0872	-3.69684e-09	IL6
148	Inflammatory_mediator_regulation_of_TRP_channels_Homo_sapiens_hsa04750	4/98	0.997939	1	0.994643	1	5.24239	-1.92128e-09	MAP2K3;MAPK9;PLA2G4C;GNAS
200	Lysine_degradation_Homo_sapiens_hsa00310	1/52	0.998553	1	0.996766	1	9.12948	-3.34586e-09	DLST
203	Autoimmune_thyroid_disease_Homo_sapiens_hsa05320	1/53	0.998724	1	0.997099	1	9.3634	-3.43159e-09	FAS
170	Gastric_acid_secretion_Homo_sapiens_hsa04971	2/74	0.999009	1	0.997417	1	6.61563	-2.42456e-09	GNAS;SLC9A1
150	Morphine_addiction_Homo_sapiens_hsa05032	3/91	0.999074	1	0.997396	1	5.44499	-1.99553e-09	GNB2;PDE2A;GNAS
195	Staphylococcus_aureus_infection_Homo_sapiens_hsa05150	1/56	0.999126	1	0.997906	1	8.41209	-3.08294e-09	KRT10
128	Focal_adhesion_Homo_sapiens_hsa04510	11/202	0.999337	1	0.997488	1	4.46495	-1.63636e-09	MAPK9;JUN;RAPGEF1;RAC1;ARHGAP5;CRK;VAV1;MYL12B;CRKL;VEGFA;BIRC3
147	Serotonergic_synapse_Homo_sapiens_hsa04726	4/112	0.999488	1	0.998338	1	5.1441	-1.88526e-09	GNB2;CASP3;PLA2G4C;GNAS
138	Oxytocin_signaling_pathway_Homo_sapiens_hsa04921	7/158	0.999638	1	0.998615	1	4.7196	-1.72968e-09	PRKAB2;JUN;CDKN1A;MAP2K2;PLA2G4C;GNAS;PRKAB1
146	Vascular_smooth_muscle_contraction_Homo_sapiens_hsa04270	4/120	0.999773	1	0.999164	1	5.10281	-1.87013e-09	GNA13;MAP2K2;PLA2G4C;GNAS
161	GABAergic_synapse_Homo_sapiens_hsa04727	2/88	0.999801	1	0.999345	1	5.93434	-2.17487e-09	GABARAPL1;GNB2
158	Salivary_secretion_Homo_sapiens_hsa04970	2/89	0.999823	1	0.999406	1	5.85549	-2.14598e-09	GNAS;SLC9A1
134	Calcium_signaling_pathway_Homo_sapiens_hsa04020	8/180	0.999832	1	0.999246	1	4.59599	-1.68438e-09	ITPKC;SPHK1;PPIF;GNAS;ORAI1;VDAC2;ATP2A2;SLC25A6
162	Dilated_cardiomyopathy_Homo_sapiens_hsa05414	2/90	0.999842	1	0.999462	1	6.00112	-2.19935e-09	GNAS;ATP2A2
167	Protein_digestion_and_absorption_Homo_sapiens_hsa04974	2/90	0.999842	1	0.999462	1	6.11403	-2.24073e-09	SLC3A2;SLC1A5
182	Arrhythmogenic_right_ventricular_cardiomyopathy_(ARVC)_Homo_sapiens_hsa05412	1/74	0.999909	1	0.999704	1	7.2641	-2.66222e-09	ATP2A2
157	Circadian_entrainment_Homo_sapiens_hsa04713	2/95	0.999912	1	0.999673	1	5.81992	-2.13294e-09	GNB2;GNAS
131	Cytokine-cytokine_receptor_interaction_Homo_sapiens_hsa04060	14/265	0.999914	1	0.999508	1	4.50672	-1.65166e-09	NGFR;CXCL8;TNFRSF12A;CSF1;IFNGR1;LIF;TNFRSF10B;EDA2R;VEGFA;IL6;IL7;FAS;IL6ST;IL6R
149	Glutamatergic_synapse_Homo_sapiens_hsa04724	3/114	0.999923	1	0.999683	1	5.36032	-1.9645e-09	GNB2;PLA2G4C;GNAS
174	Complement_and_coagulation_cascades_Homo_sapiens_hsa04610	1/79	0.999952	1	0.999829	1	6.88237	-2.52232e-09	PLAUR
156	Retrograde_endocannabinoid_signaling_Homo_sapiens_hsa04723	2/101	0.999956	1	0.99982	1	5.79697	-2.12453e-09	MAPK9;GNB2
139	Cell_adhesion_molecules_(CAMs)_Homo_sapiens_hsa04514	4/142	0.999977	1	0.999881	1	4.74988	-1.74078e-09	OCLN;CNTN2;NRXN2;CLDN1
126	Olfactory_transduction_Homo_sapiens_hsa04740	1/415	1	1	1	1	4.39683	-1.61139e-09	PDE2A
