# Supplementary material for: Tamoxifen-Induced Apoptosis of MCF-7 Cells via GPR30/PI3K/MAPKs Interactions: Verification by ODE Modeling and RNA Sequencing
Source: Front Physiol. 2018 Jul 11;9:907. doi: 10.3389/fphys.2018.00907 (PMC6050429; doi:10.3389/fphys.2018.00907)
Supplement: TABLE S6 — List of up-regulated isoforms. [file Data_Sheet_6.XLSX]

## Sheet: Sheet1
	transcript_id	gene_id	gene_name	locus	value_CR	value_TR	log2.fold_change.	p_value	q_value
1	ENST00000003100	MSTRG.31138	CYP51A1	7:92112150-92180725	49.6434	121.208	1.28781	5e-05	0.00187815
2	ENST00000006777	MSTRG.30944	RHBDD2	7:75842601-75888926	15.9631	49.4748	1.63195	5e-05	0.00187815
3	ENST00000156109	MSTRG.35122	GPKOW	X:49113388-49123801	13.239	40.5078	1.61341	5e-05	0.00187815
4	ENST00000157812	MSTRG.17383	PSMC4	19:39971004-39981441	12.7032	78.0009	2.6183	5e-05	0.00187815
5	ENST00000162391	MSTRG.6676	FOXJ2	12:8032702-8055503	6.62089	15.1376	1.19304	5e-05	0.00187815
6	ENST00000163416	MSTRG.10106	GOLGA5	14:92794230-92839963	22.0709	54.5389	1.30514	5e-05	0.00187815
7	ENST00000163678	MSTRG.12123	METTL22	16:8621682-8649654	5.69404	19.9444	1.80846	5e-05	0.00187815
8	ENST00000164133	MSTRG.5548	PPP2R5B	11:64917552-64935888	2.29909	7.62388	1.72946	5e-05	0.00187815
9	ENST00000170168	MSTRG.16371	REXO1	19:1815245-1848463	4.15178	9.77223	1.23496	5e-05	0.00187815
10	ENST00000179259	MSTRG.6576	TIGAR	12:4307762-4354593	5.91176	17.6508	1.57807	5e-05	0.00187815
11	ENST00000200453	MSTRG.17663	PPP1R15A	19:48872391-48876057	13.0947	171.199	3.70862	5e-05	0.00187815
12	ENST00000202017	MSTRG.21021	PDRG1	20:31847636-31952092	6.97821	32.0005	2.19717	5e-05	0.00187815
13	ENST00000209728	MSTRG.14475	CDC6	17:40287632-40304657	4.4584	24.6299	2.46581	5e-05	0.00187815
14	ENST00000212015	MSTRG.3931	SIRT1	10:67884668-67918390	10.4743	22.2023	1.08385	5e-05	0.00187815
15	ENST00000215631	MSTRG.16378	GADD45B	19:2476121-2478259	11.6289	60.9762	2.39054	5e-05	0.00187815
16	ENST00000215793	MSTRG.22526	SF3A1	22:30331987-30429053	12.8784	36.8899	1.51827	5e-05	0.00187815
17	ENST00000216038	MSTRG.22568	RTCB	22:32387581-32412255	19.3604	39.8769	1.04245	5e-05	0.00187815
18	ENST00000216252	MSTRG.22745	PHF5A	22:41459716-41468725	8.60298	27.3835	1.6704	5e-05	0.00187815
19	ENST00000216254	MSTRG.22756	ACO2	22:41469124-41544606	20.842	45.0222	1.11114	5e-05	0.00187815
20	ENST00000216281	MSTRG.10293	HSP90AA1	14:102067714-102305200	264.365	1620.67	2.61599	5e-05	0.00187815
21	ENST00000216479	MSTRG.9982	AHSA1	14:77426674-77469474	19.727	49.8747	1.33813	5e-05	0.00187815
22	ENST00000216780	MSTRG.9158	PCK2	14:24080106-24132849	21.7394	67.9469	1.64409	5e-05	0.00187815
23	ENST00000216797	MSTRG.9287	NFKBIA	14:35400319-35404749	30.0882	181.283	2.59097	5e-05	0.00187815
24	ENST00000217233	MSTRG.20669	TRIB3	20:362834-397559	20.4134	92.3483	2.17757	5e-05	0.00187815
25	ENST00000217402	MSTRG.21055	CHMP4B	20:33811303-33854366	20.987	54.811	1.38497	5e-05	0.00187815
26	ENST00000217652	MSTRG.15717	MYL12A	18:3247480-3261850	50.7097	154.017	1.60276	5e-05	0.00187815
27	ENST00000217958	MSTRG.35483	PSMD10	X:108084206-108091618	22.2887	55.623	1.31937	5e-05	0.00187815
28	ENST00000220507	MSTRG.10686	RHOV	15:40872213-40874289	13.6752	55.7798	2.02818	5e-05	0.00187815
29	ENST00000220509	MSTRG.10688	VPS18	15:40894429-40903975	6.18612	13.6036	1.13688	5e-05	0.00187815
30	ENST00000220584	MSTRG.32162	FDFT1	8:11795572-11839309	9.40888	77.9667	3.05076	5e-05	0.00187815
31	ENST00000221138	MSTRG.32395	PPP2CB	8:30774456-30814314	7.38861	25.6232	1.79408	5e-05	0.00187815
32	ENST00000221232	MSTRG.17835	CNOT3	19:54137727-54159882	2.9572	13.3886	2.1787	5e-05	0.00187815
33	ENST00000221566	MSTRG.16382	SGTA	19:2754713-2783371	10.9946	27.7681	1.33663	5e-05	0.00187815
34	ENST00000221922	MSTRG.17597	CCDC9	19:47255979-47274273	1.44225	8.97193	2.6371	5e-05	0.00187815
35	ENST00000222005	MSTRG.16647	CDC37	19:10391133-10469631	25.7254	58.399	1.18275	5e-05	0.00187815
36	ENST00000222008	MSTRG.17446	RABAC1	19:41956680-41959390	34.3673	69.8529	1.02328	5e-05	0.00187815
37	ENST00000222547	MSTRG.31174	BET1	7:93962761-94011113	14.8013	90.617	2.61406	5e-05	0.00187815
38	ENST00000223369	MSTRG.30681	YKT6	7:44200967-44214294	7.17997	20.7342	1.52997	5e-05	0.00187815
39	ENST00000223641	MSTRG.34145	SEC61B	9:99222063-99230615	31.5555	150.377	2.25262	5e-05	0.00187815
40	ENST00000224073	MSTRG.34734	EDF1	9:136862118-136866286	106.787	298.862	1.48474	5e-05	0.00187815
41	ENST00000225174	MSTRG.4135	PPIF	10:79347468-79355337	10.4543	25.4029	1.28089	5e-05	0.00187815
42	ENST00000225972	MSTRG.14846	LRRC59	17:50373219-50397888	24.1223	134.181	2.47574	5e-05	0.00187815
43	ENST00000226760	MSTRG.25282	WFS1	4:6269848-6303265	2.97447	15.2371	2.35688	5e-05	0.00187815
44	ENST00000227378	MSTRG.6404	HSPA8	11:123057488-123063230	263.048	799.438	1.60366	5e-05	0.00187815
45	ENST00000227520	MSTRG.5412	CCDC86	11:60835995-60855971	9.86397	38.138	1.95099	5e-05	0.00187815
46	ENST00000227524	MSTRG.5413	PRPF19	11:60890729-60906588	32.893	62.4385	0.924656	5e-05	0.00187815
47	ENST00000228437	MSTRG.7961	PRDM4	12:107732865-107761272	7.13379	18.9031	1.40589	5e-05	0.00187815
48	ENST00000228506	MSTRG.8179	MLEC	12:120686868-120701864	26.206	47.2783	0.85128	5e-05	0.00187815
49	ENST00000228515	MSTRG.7249	CSRNP2	12:51061204-51083664	9.73563	21.7359	1.15873	5e-05	0.00187815
50	ENST00000229314	MSTRG.6882	GOLT1B	12:21501780-21518408	13.6768	35.1744	1.36279	5e-05	0.00187815
51	ENST00000229328	MSTRG.8165	PRKAB1	12:119334711-119681630	5.1041	24.0756	2.23784	5e-05	0.00187815
52	ENST00000229416	MSTRG.29235	GCLC	6:53497340-53617171	5.46809	13.8833	1.34425	5e-05	0.00187815
53	ENST00000230895	MSTRG.26642	DAP	5:10679229-10770294	20.985	62.1766	1.56701	5e-05	0.00187815
54	ENST00000232888	MSTRG.23569	RRP9	3:51933429-51941941	4.30892	12.1399	1.49436	5e-05	0.00187815
55	ENST00000232905	MSTRG.23368	EIF1B	3:39808913-40312424	5.33868	32.513	2.60646	5e-05	0.00187815
56	ENST00000234160	MSTRG.19846	GORASP2	2:170919765-170967129	8.30647	29.1253	1.80997	5e-05	0.00187815
57	ENST00000234256	MSTRG.18720	SLC1A4	2:64988476-65023865	2.47923	6.98737	1.49486	5e-05	0.00187815
58	ENST00000234301	MSTRG.18426	COX7A2L	2:42333545-42425088	39.4429	90.5274	1.19859	5e-05	0.00187815
59	ENST00000234454	MSTRG.18796	SPR	2:72887359-72892158	12.9813	25.8249	0.992332	5e-05	0.00187815
60	ENST00000234677	MSTRG.1539	SARS	1:109213917-109238169	44.0044	128.892	1.55045	5e-05	0.00187815
61	ENST00000235332	MSTRG.310	MIIP	1:12019465-12032045	3.00398	17.1632	2.51437	5e-05	0.00187815
62	ENST00000237500	MSTRG.15719	MYL12B	18:3261908-3278284	32.1083	107.442	1.74254	5e-05	0.00187815
63	ENST00000238788	MSTRG.18235	TMEM214	2:27032909-27041695	10.2125	24.1295	1.24046	5e-05	0.00187815
64	ENST00000239878	MSTRG.8602	UFM1	13:38349848-38363619	10.9039	31.7432	1.54161	5e-05	0.00187815
65	ENST00000239906	MSTRG.27849	FAM53C	5:138285264-138349729	7.38215	16.1803	1.13212	5e-05	0.00187815
66	ENST00000239944	MSTRG.24584	SERP1	3:150541993-150630445	51.4198	244.49	2.24938	5e-05	0.00187815
67	ENST00000242719	MSTRG.1035	RNF11	1:51236270-51273455	11.7063	25.996	1.15101	5e-05	0.00187815
68	ENST00000243253	MSTRG.24271	SEC61A1	3:128051640-128408646	25.7068	88.969	1.79115	5e-05	0.00187815
69	ENST00000243776	MSTRG.20417	CHPF	2:219538946-219550595	34.301	120.632	1.81429	5e-05	0.00187815
70	ENST00000244741	MSTRG.29042	CDKN1A	6:36676459-36687339	32.8911	216.723	2.72008	5e-05	0.00187815
71	ENST00000245185	MSTRG.12846	MT2A	16:56608198-56609497	61.5755	1922.36	4.96438	5e-05	0.00187815
72	ENST00000246194	MSTRG.21063	RALY	20:33983051-34112332	18.65	53.2801	1.51442	5e-05	0.00187815
73	ENST00000246672	MSTRG.14491	NR1D1	17:40019096-40100725	6.68073	31.9763	2.25892	5e-05	0.00187815
74	ENST00000246868	MSTRG.30827	SBDS	7:66987676-67239519	26.1942	62.9021	1.26386	5e-05	0.00187815
75	ENST00000247003	MSTRG.17031	DDX49	19:18899513-18946831	9.29971	40.3883	2.11868	5e-05	0.00187815
76	ENST00000248244	MSTRG.16479	TICAM1	19:4815931-4831704	4.05878	12.4196	1.6135	5e-05	0.00187815
77	ENST00000248553	MSTRG.30960	HSPB1	7:76302543-76304295	764.035	2405.96	1.6549	5e-05	0.00187815
78	ENST00000248958	MSTRG.22339	SDF2L1	22:21642260-21644298	18.2696	203.073	3.47448	5e-05	0.00187815
79	ENST00000249014	MSTRG.22638	CDC42EP1	22:37560446-37569405	7.47913	14.9039	0.994749	5e-05	0.00187815
80	ENST00000249064	MSTRG.22451	CCDC117	22:28772673-28789301	11.8983	29.6582	1.31767	5e-05	0.00187815
81	ENST00000249330	MSTRG.31323	VGF	7:101162508-101165593	4.08932	16.8677	2.04433	5e-05	0.00187815
82	ENST00000249356	MSTRG.31493	DNAJB9	7:108470421-108574850	8.72209	276.402	4.98595	5e-05	0.00187815
83	ENST00000249883	MSTRG.24387	AMOTL2	3:134351851-134375479	6.84061	71.9363	3.39452	5e-05	0.00187815
84	ENST00000250383	MSTRG.9142	DHRS2	14:23630114-23645639	3.51218	26.2538	2.90209	5e-05	0.00187815
85	ENST00000250498	MSTRG.9086	DAD1	14:22564904-22589269	69.8	148.718	1.09128	5e-05	0.00187815
86	ENST00000251047	MSTRG.16157	LMAN1	18:59327822-59359962	19.6666	36.6342	0.897445	5e-05	0.00187815
87	ENST00000251636	MSTRG.26903	DHX29	5:55233933-55307722	8.33823	19.8866	1.25398	5e-05	0.00187815
88	ENST00000252506	MSTRG.33978	GADD45G	9:89605012-89606555	1.78579	31.4905	4.14028	5e-05	0.00187815
89	ENST00000252744	MSTRG.26967	ZSWIM6	5:61332272-61546170	6.01862	18.1808	1.59491	5e-05	0.00187815
90	ENST00000252809	MSTRG.16965	GDF15	19:18374730-18389176	38.8458	265.383	2.77224	5e-05	0.00187815
91	ENST00000252818	MSTRG.16959	JUND	19:18279759-18281622	181.597	516.78	1.50881	5e-05	0.00187815
92	ENST00000253023	MSTRG.17977	UBE2M	19:58555711-58558960	12.5628	29.7093	1.24176	5e-05	0.00187815
93	ENST00000253063	MSTRG.616	SESN2	1:28259526-28282491	5.41177	45.6983	3.07797	5e-05	0.00187815
94	ENST00000253329	MSTRG.29946	PPIL4	6:149504732-149546038	16.8851	35.8307	1.08545	5e-05	0.00187815
95	ENST00000253413	MSTRG.22223	ATP6V1E1	22:17592135-17628818	24.0313	50.8517	1.08138	5e-05	0.00187815
96	ENST00000254101	MSTRG.1816	PRKAB2	1:147155105-147172550	13.1545	32.0421	1.28441	5e-05	0.00187815
97	ENST00000254322	MSTRG.16849	DNAJB1	19:14477759-14565980	45.8135	893.73	4.28599	5e-05	0.00187815
98	ENST00000254325	MSTRG.16817	RFX1	19:13961537-14007039	6.04514	11.9938	0.988446	5e-05	0.00187815
99	ENST00000254337	MSTRG.16816	DCAF15	19:13931186-13961449	4.24375	13.9287	1.71465	5e-05	0.00187815
100	ENST00000254803	MSTRG.25684	UTP3	4:70688478-70701234	6.58614	21.8159	1.72788	5e-05	0.00187815
101	ENST00000254810	MSTRG.15407	H3F3B	17:75776433-75825799	233.146	725.606	1.63795	5e-05	0.00187815
102	ENST00000254846	MSTRG.13770	KDM6B	17:7834225-7854796	3.34005	10.5981	1.66587	5e-05	0.00187815
103	ENST00000254998	MSTRG.20939	NXT1	20:23346940-23354777	13.9418	46.2998	1.73158	5e-05	0.00187815
104	ENST00000255078	MSTRG.5738	IGHMBP2	11:68903841-68940602	4.26565	10.8846	1.35145	5e-05	0.00187815
105	ENST00000255108	MSTRG.908	DPH2	1:43969999-43973369	2.27128	7.80571	1.78103	5e-05	0.00187815
106	ENST00000255174	MSTRG.21250	OSER1	20:44196495-44210811	23.9705	115.441	2.26782	5e-05	0.00187815
107	ENST00000255764	MSTRG.26599	MED10	5:6371880-6378594	10.4586	39.6089	1.92113	5e-05	0.00187815
108	ENST00000256495	MSTRG.22992	BHLHE40	3:4896808-4985323	30.9218	203.229	2.71641	5e-05	0.00187815
109	ENST00000257552	MSTRG.8178	MSI1	12:120341329-120369180	4.16328	9.25424	1.15239	5e-05	0.00187815
110	ENST00000257787	MSTRG.29458	AKIRIN2	6:87675071-87702209	18.9688	67.332	1.82766	5e-05	0.00187815
111	ENST00000258243	MSTRG.3042	URB2	1:229626233-229660199	4.60771	8.71885	0.920089	5e-05	0.00187815
112	ENST00000259477	MSTRG.34388	ARPC5L	9:124862129-124877733	14.4049	33.9101	1.23515	5e-05	0.00187815
113	ENST00000259569	MSTRG.33528	RANBP6	9:6011042-6015625	3.12663	12.6998	2.02212	5e-05	0.00187815
114	ENST00000260643	MSTRG.18237	PREB	2:27123788-27134675	14.5213	76.1754	2.39116	5e-05	0.00187815
115	ENST00000261263	MSTRG.7613	RAB21	12:71754873-71800285	4.4087	8.92037	1.01675	5e-05	0.00187815
116	ENST00000261507	MSTRG.26417	MSMO1	4:165327622-165343160	13.2881	110.366	3.05409	5e-05	0.00187815
117	ENST00000261772	MSTRG.13072	AARS	16:70252294-70289543	75.5702	248.081	1.71492	5e-05	0.00187815
118	ENST00000262067	MSTRG.30418	TSPAN13	7:16753534-16784536	27.1758	61.1422	1.16985	5e-05	0.00187815
119	ENST00000262146	MSTRG.32615	MTFR1	8:65644733-65842322	11.3847	37.115	1.7049	5e-05	0.00187815
120	ENST00000262187	MSTRG.31978	RHEB	7:151466011-151520120	19.5117	57.8997	1.56922	5e-05	0.00187815
121	ENST00000262198	MSTRG.16274	ADNP2	18:80109030-80147523	11.5502	28.2939	1.29258	5e-05	0.00187815
122	ENST00000262213	MSTRG.32652	TRAM1	8:70573441-70608387	40.1862	75.3078	0.906098	5e-05	0.00187815
123	ENST00000262225	MSTRG.8277	TMED2	12:123575890-123598577	65.8742	165.564	1.3296	5e-05	0.00187815
124	ENST00000262395	MSTRG.14120	TRAF4	17:28743983-28750958	11.2838	43.3464	1.94166	5e-05	0.00187815
125	ENST00000262428	MSTRG.13345	COTL1	16:84565593-84618077	11.7739	27.5723	1.22763	5e-05	0.00187815
126	ENST00000262455	MSTRG.34160	ERP44	9:99979178-100099040	7.93226	18.7545	1.24143	5e-05	0.00187815
127	ENST00000262633	MSTRG.17223	RBM42	19:35629029-35637686	7.36935	26.6967	1.85705	5e-05	0.00187815
128	ENST00000262803	MSTRG.16998	UPF1	19:18831937-18868236	10.785	32.7451	1.60225	5e-05	0.00187815
129	ENST00000262812	MSTRG.17030	COPE	19:18899513-18946831	44.7963	148.733	1.73127	5e-05	0.00187815
130	ENST00000262947	MSTRG.16473	MYDGF	19:4639517-4670370	8.23654	36.5472	2.14965	5e-05	0.00187815
131	ENST00000263368	MSTRG.17396	BLVRB	19:40447788-40465840	54.8992	124.955	1.18655	5e-05	0.00187815
132	ENST00000263370	MSTRG.17414	ITPKC	19:40665904-40765389	6.26448	36.288	2.53423	5e-05	0.00187815
133	ENST00000263433	MSTRG.17861	PPP1R12C	19:55090912-55117559	5.94118	12.1763	1.03526	5e-05	0.00187815
134	ENST00000263734	MSTRG.18479	EPAS1	2:46293666-46386703	6.85064	14.99	1.12969	5e-05	0.00187815
135	ENST00000263847	MSTRG.5397	OSBP	11:59574397-59616144	6.83301	21.8153	1.67475	5e-05	0.00187815
136	ENST00000263895	MSTRG.19651	RND3	2:150468194-150539011	10.5802	40.7764	1.94637	5e-05	0.00187815
137	ENST00000263960	MSTRG.20098	COQ10B	2:197453422-197475308	14.7647	43.7832	1.56823	5e-05	0.00187815
138	ENST00000263980	MSTRG.584	SLC9A1	1:27098814-27166981	6.13097	16.463	1.42504	5e-05	0.00187815
139	ENST00000264198	MSTRG.436	MUL1	1:20499447-20508161	3.41939	10.588	1.63062	5e-05	0.00187815
140	ENST00000264444	MSTRG.18753	MXD1	2:69893559-69942945	3.85331	14.3499	1.89687	5e-05	0.00187815
141	ENST00000264515	MSTRG.2746	RBBP5	1:205086141-205122015	7.71179	19.6483	1.34927	5e-05	0.00187815
142	ENST00000264639	MSTRG.14459	PSMD3	17:39980796-39997960	16.2641	33.3483	1.03592	5e-05	0.00187815
143	ENST00000264993	MSTRG.24360	CDV3	3:133573729-133590261	11.9846	34.7057	1.53399	5e-05	0.00187815
144	ENST00000265028	MSTRG.24977	DNAJB11	3:186538440-186773476	15.2621	128.529	3.07408	5e-05	0.00187815
145	ENST00000265044	MSTRG.24647	SSR3	3:156540139-156555184	26.6717	72.6506	1.44566	5e-05	0.00187815
146	ENST00000265085	MSTRG.28251	CPEB4	5:173888279-173961976	3.62767	12.1396	1.74261	5e-05	0.00187815
147	ENST00000265138	MSTRG.27359	ARRDC3	5:91368723-91439085	8.16852	23.4134	1.51919	5e-05	0.00187815
148	ENST00000265350	MSTRG.29109	MED20	6:41905353-41921139	5.58178	17.4875	1.64753	5e-05	0.00187815
149	ENST00000265354	MSTRG.29131	SRF	6:43171298-43181507	8.55632	33.8315	1.9833	5e-05	0.00187815
150	ENST00000265462	MSTRG.5537	PRDX5	11:64318087-64321811	57.4432	115.181	1.0037	5e-05	0.00187815
151	ENST00000265562	MSTRG.23452	PTPN23	3:47381010-47413441	8.7034	19.5819	1.16987	5e-05	0.00187815
152	ENST00000265896	MSTRG.33213	SQLE	8:124998496-125022283	33.6342	129.77	1.94795	5e-05	0.00187815
153	ENST00000266771	MSTRG.8362	SLC15A4	12:128793190-128823983	4.59643	13.0238	1.50256	5e-05	0.00187815
154	ENST00000268607	MSTRG.13405	MAP1LC3B	16:87083561-87404779	8.81768	161.89	4.19847	5e-05	0.00187815
155	ENST00000268717	MSTRG.13932	COPS3	17:17246819-17281293	19.9208	45.5222	1.1923	5e-05	0.00187815
156	ENST00000269397	MSTRG.15487	CBX4	17:79833155-79839429	13.5993	74.7153	2.45787	5e-05	0.00187815
157	ENST00000269856	MSTRG.16477	FEM1A	19:4791680-4801273	1.46079	4.0185	1.45991	5e-05	0.00187815
158	ENST00000269886	MSTRG.16468	SH3GL1	19:4343526-4400547	12.7109	26.9482	1.08412	5e-05	0.00187815
159	ENST00000270176	MSTRG.5585	SCYL1	11:65525076-65538704	8.23224	28.5021	1.79171	5e-05	0.00187815
160	ENST00000270502	MSTRG.16670	TIMM29	19:10928732-10933535	14.8475	50.1465	1.75593	5e-05	0.00187815
161	ENST00000270530	MSTRG.16560	EVI5L	19:7830232-7864976	4.13939	9.1198	1.13958	5e-05	0.00187815
162	ENST00000270617	MSTRG.17718	ZNF473	19:49976466-50066793	1.93657	7.83934	2.01723	5e-05	0.00187815
163	ENST00000270776	MSTRG.256	PGD	1:10398591-10420144	20.7241	60.1525	1.53731	5e-05	0.00187815
164	ENST00000270792	MSTRG.554	SH3BGRL3	1:26279175-26320523	9.23717	20.474	1.14827	5e-05	0.00187815
165	ENST00000271628	MSTRG.1833	SF3B4	1:149923316-149936869	18.8571	75.2815	1.99719	5e-05	0.00187815
166	ENST00000271732	MSTRG.1896	GOLPH3L	1:150646224-150697144	17.4904	57.8546	1.72587	5e-05	0.00187815
167	ENST00000272091	MSTRG.2972	SDE2	1:225982701-225999331	6.11463	30.9925	2.34158	5e-05	0.00187815
168	ENST00000272102	MSTRG.2996	ARF1	1:228082659-228099212	97.7107	267.124	1.45092	5e-05	0.00187815
169	ENST00000272217	MSTRG.2654	ARL8A	1:202122857-202144743	11.8956	33.728	1.50352	5e-05	0.00187815
170	ENST00000272233	MSTRG.18119	RHOB	2:20447073-20449445	22.4964	49.189	1.12864	5e-05	0.00187815
171	ENST00000272542	MSTRG.19264	SLC20A1	2:112645856-112663827	10.4908	102.81	3.29278	5e-05	0.00187815
172	ENST00000272638	MSTRG.19452	UBXN4	2:135741618-135785055	8.09415	30.0075	1.89037	5e-05	0.00187815
173	ENST00000273047	MSTRG.23177	RAB5A	3:19947078-20012330	15.8823	44.1117	1.47374	5e-05	0.00187815
174	ENST00000273550	MSTRG.5443	FTH1	11:61949820-61967660	739.559	4680.88	2.66204	5e-05	0.00187815
175	ENST00000274289	MSTRG.26930	PLK2	5:58453981-58460260	17.8578	44.5875	1.32009	5e-05	0.00187815
176	ENST00000274311	MSTRG.26867	PELO	5:52675192-53094779	5.23791	23.1961	2.14682	5e-05	0.00187815
177	ENST00000274457	MSTRG.27595	FEM1C	5:115520907-115544894	6.53717	15.2753	1.22447	5e-05	0.00187815
178	ENST00000275603	MSTRG.30767	CCT6A	7:56051629-56063989	27.8406	52.1294	0.904906	5e-05	0.00187815
179	ENST00000275820	MSTRG.32029	NOM1	7:156949722-156973182	6.55531	12.7385	0.958455	5e-05	0.00187815
180	ENST00000276390	MSTRG.32248	ATP6V1B2	8:20197366-20226819	6.22684	17.3049	1.47461	5e-05	0.00187815
181	ENST00000277540	MSTRG.34801	DPH7	9:137554903-137578935	4.553	14.4323	1.66441	5e-05	0.00187815
182	ENST00000277746	MSTRG.3872	NRBF2	10:63133246-63155031	7.75916	26.4963	1.77182	5e-05	0.00187815
183	ENST00000278823	MSTRG.5449	MTA2	11:62593213-62601840	30.4338	53.195	0.805616	5e-05	0.00187815
184	ENST00000278949	MSTRG.6299	MPZL3	11:118226689-118252350	11.6536	27.2502	1.22549	5e-05	0.00187815
185	ENST00000280551	MSTRG.26136	SEC24D	4:118722822-118838683	6.31065	30.3303	2.2649	5e-05	0.00187815
186	ENST00000280612	MSTRG.26221	SLC7A11	4:138027421-138242349	7.12824	25.1479	1.81882	5e-05	0.00187815
187	ENST00000280614	MSTRG.26226	NOCT	4:138819953-139177218	7.00087	59.1017	3.07759	5e-05	0.00187815
188	ENST00000283474	MSTRG.12069	UBALD1	16:4608882-4615027	8.24207	42.2883	2.35918	5e-05	0.00187815
189	ENST00000283646	MSTRG.18973	RPIA	2:88691643-88750935	10.1524	27.3571	1.4301	5e-05	0.00187815
190	ENST00000284000	MSTRG.17166	CEBPG	19:33373329-33382686	3.52687	31.8377	3.17427	5e-05	0.00187815
191	ENST00000284551	MSTRG.3019	TRIM11	1:228393672-228406840	9.43972	38.9014	2.04301	5e-05	0.00187815
192	ENST00000285407	MSTRG.33003	KLF10	8:102648778-102655902	20.9668	49.3796	1.23581	5e-05	0.00187815
193	ENST00000285667	MSTRG.21827	HSPA13	21:14371114-14383484	17.9846	36.7738	1.03191	5e-05	0.00187815
194	ENST00000286091	MSTRG.31916	PDIA4	7:149003061-149028641	49.6723	361.324	2.86278	5e-05	0.00187815
195	ENST00000286428	MSTRG.35834	VBP1	X:155197006-155239817	7.12137	31.0238	2.12315	5e-05	0.00187815
196	ENST00000286800	MSTRG.21913	BACH1	21:29193479-29940033	3.82906	16.5321	2.11021	5e-05	0.00187815
197	ENST00000287218	MSTRG.29061	ZFAND3	6:37819498-38154624	4.65002	23.0343	2.30847	5e-05	0.00187815
198	ENST00000287936	MSTRG.27178	HMGCR	5:75320154-75362104	10.789	43.7367	2.01928	5e-05	0.00187815
199	ENST00000289431	MSTRG.21363	SPATA2	20:49903390-49915508	4.98385	14.7965	1.56993	5e-05	0.00187815
200	ENST00000290551	MSTRG.2703	BTG2	1:203305490-203309602	5.4962	25.8719	2.23488	5e-05	0.00187815
201	ENST00000293760	MSTRG.28977	LEMD2	6:33771201-33789136	10.0744	23.1036	1.19743	5e-05	0.00187815
202	ENST00000294172	MSTRG.5483	NXF1	11:62792122-62806302	3.34239	16.9279	2.34045	5e-05	0.00187815
203	ENST00000294179	MSTRG.5472	STX5	11:62806896-62832088	10.3712	41.2366	1.99135	5e-05	0.00187815
204	ENST00000294740	MSTRG.2629	ZNF281	1:200253418-200483604	5.92668	15.7341	1.4086	5e-05	0.00187815
205	ENST00000295417	MSTRG.20250	FZD5	2:207762585-207769563	2.8891	7.18786	1.31494	5e-05	0.00187815
206	ENST00000295522	MSTRG.24973	CLDN1	3:190305700-190322475	1.95839	31.07	3.98778	5e-05	0.00187815
207	ENST00000296255	MSTRG.24277	RPN1	3:128619969-128814796	60.8705	191.626	1.65448	5e-05	0.00187815
208	ENST00000296511	MSTRG.26144	ANXA5	4:121667954-121697113	47.9998	119.718	1.31854	5e-05	0.00187815
209	ENST00000296632	MSTRG.27562	STARD4	5:111496032-112017309	3.19192	18.5399	2.53814	5e-05	0.00187815
210	ENST00000296755	MSTRG.27149	MAP1B	5:72107233-72209570	1.12465	11.9561	3.4102	5e-05	0.00187815
211	ENST00000297185	MSTRG.27856	HSPA9	5:138554881-138575444	64.7947	136.657	1.07662	5e-05	0.00187815
212	ENST00000297689	MSTRG.33986	NFIL3	9:91409044-91423862	3.56655	23.8511	2.74146	5e-05	0.00187815
213	ENST00000297990	MSTRG.33702	NOL6	9:33461440-33473930	7.70583	13.8499	0.845854	5e-05	0.00187815
214	ENST00000298532	MSTRG.34687	SNAPC4	9:136375576-136400168	5.85893	13.1429	1.16557	5e-05	0.00187815
215	ENST00000299667	MSTRG.31273	ZNF3	7:100049773-100082548	6.45969	29.8701	2.20917	5e-05	0.00187815
216	ENST00000299705	MSTRG.11429	TMED3	15:79311061-79427432	25.3625	48.0171	0.920851	5e-05	0.00187815
217	ENST00000299767	MSTRG.7913	HSP90B1	12:103841450-103965708	129.887	983.421	2.92055	5e-05	0.00187815
218	ENST00000300026	MSTRG.11121	PPIB	15:64151714-64163205	34.5318	103.108	1.57815	5e-05	0.00187815
219	ENST00000300086	MSTRG.13217	TERF2IP	16:75627473-75761872	39.6471	144.402	1.8648	5e-05	0.00187815
220	ENST00000301012	MSTRG.13432	MVD	16:88651934-88663161	12.1898	111.791	3.19705	5e-05	0.00187815
221	ENST00000301488	MSTRG.5710	CDK2AP2	11:67506496-67508649	13.6777	106.512	2.96112	5e-05	0.00187815
222	ENST00000301585	MSTRG.15319	MRPL58	17:75012669-75021261	9.85325	26.647	1.4353	5e-05	0.00187815
223	ENST00000301738	MSTRG.11984	KCTD5	16:2682474-2709030	8.37022	41.8937	2.3234	5e-05	0.00187815
224	ENST00000301919	MSTRG.6184	MSANTD4	11:105995622-106022403	3.94161	9.94115	1.33463	5e-05	0.00187815
225	ENST00000301935	MSTRG.5460	UBXN1	11:62676497-62679117	19.4876	49.0696	1.33227	5e-05	0.00187815
226	ENST00000302078	MSTRG.26384	PLRG1	4:154535005-154550435	9.25499	30.5177	1.72134	5e-05	0.00187815
227	ENST00000302165	MSTRG.17554	IRF2BP1	19:45883606-45886170	8.6958	17.3959	1.00036	5e-05	0.00187815
228	ENST00000302418	MSTRG.3635	KIF5B	10:32009009-32056431	34.98	74.1441	1.0838	5e-05	0.00187815
229	ENST00000303004	MSTRG.21376	CEBPB	20:50184597-50192689	10.829	119.662	3.46599	5e-05	0.00187815
230	ENST00000303151	MSTRG.31299	POP7	7:100706052-100707495	20.8411	101.597	2.28536	5e-05	0.00187815
231	ENST00000303319	MSTRG.19647	MMADHC	2:149569633-149859191	47.8442	84.2137	0.815712	5e-05	0.00187815
232	ENST00000303436	MSTRG.23698	ARF4	3:57571362-57600927	31.9337	130.82	2.03443	5e-05	0.00187815
233	ENST00000303577	MSTRG.18950	PCBP1	2:69960088-70103220	75.4968	205.531	1.44487	5e-05	0.00187815
234	ENST00000304218	MSTRG.28645	HIST1H1E	6:26156353-26157107	194.192	643.705	1.72892	5e-05	0.00187815
235	ENST00000305218	MSTRG.5519	STIP1	11:64185271-64204543	22.285	87.8473	1.97892	5e-05	0.00187815
236	ENST00000305632	MSTRG.30867	TBL2	7:73568931-73578791	4.96787	16.7174	1.75065	5e-05	0.00187815
237	ENST00000305786	MSTRG.30495	CYCS	7:25120090-25125361	10.4942	27.3594	1.38244	5e-05	0.00187815
238	ENST00000305943	MSTRG.3024	RNF187	1:228486187-228495766	19.9205	45.3055	1.18543	5e-05	0.00187815
239	ENST00000305978	MSTRG.21124	SCAND1	20:35953616-36030700	28.6844	64.3541	1.16577	5e-05	0.00187815
240	ENST00000306376	MSTRG.24948	ETV5	3:186046307-186362237	4.15916	21.9822	2.40197	5e-05	0.00187815
241	ENST00000307365	MSTRG.3989	DDIT4	10:72273919-72276036	179.465	504.839	1.49212	5e-05	0.00187815
242	ENST00000307630	MSTRG.30958	YWHAG	7:76326793-76359031	51.3388	158.533	1.62666	5e-05	0.00187815
243	ENST00000307750	MSTRG.33788	ZBTB5	9:37438113-37465399	7.57815	16.0481	1.08249	5e-05	0.00187815
244	ENST00000307826	MSTRG.28386	MGAT1	5:180784781-180815652	10.1605	31.7392	1.64329	5e-05	0.00187815
245	ENST00000308683	MSTRG.26660	ZNF622	5:16451518-16465792	8.33202	31.7202	1.92866	5e-05	0.00187815
246	ENST00000310160	MSTRG.17657	FUT1	19:48748010-48755390	2.16726	9.94802	2.19854	5e-05	0.00187815
247	ENST00000310597	MSTRG.5572	ZNHIT2	11:65116402-65117708	7.47989	36.9341	2.30386	5e-05	0.00187815
248	ENST00000311086	MSTRG.28249	BOD1	5:173607513-173616660	30.0153	59.4308	0.985511	5e-05	0.00187815
249	ENST00000311630	MSTRG.25080	FBXO45	3:196554176-196589059	7.3333	19.5945	1.41792	5e-05	0.00187815
250	ENST00000311764	MSTRG.5279	ZNF408	11:46700817-46705912	4.84272	15.1876	1.64901	5e-05	0.00187815
251	ENST00000311893	MSTRG.7963	ISCU	12:108562581-108569384	12.9838	74.0022	2.51086	5e-05	0.00187815
252	ENST00000312397	MSTRG.5608	SART1	11:65961688-65979828	13.7397	35.7089	1.37793	5e-05	0.00187815
253	ENST00000312515	MSTRG.5605	DRAP1	11:65919256-65921561	10.0888	56.1143	2.47562	5e-05	0.00187815
254	ENST00000312629	MSTRG.5692	RPS6KB2	11:67428459-67435408	13.7173	31.0297	1.17765	5e-05	0.00187815
255	ENST00000312938	MSTRG.24008	ZBTB11	3:101648888-101679217	10.5926	23.2232	1.13251	5e-05	0.00187815
256	ENST00000313285	MSTRG.16540	TRIP10	19:6737924-6751526	5.5996	17.1685	1.61637	5e-05	0.00187815
257	ENST00000313368	MSTRG.27915	TAF7	5:141259234-141320821	39.7149	101.433	1.35277	5e-05	0.00187815
258	ENST00000313871	MSTRG.34772	AKAP17A	X:1591592-1602514	5.39735	42.9093	2.99097	5e-05	0.00187815
259	ENST00000314088	MSTRG.28647	HIST1H2AC	6:26124144-26139116	7.94512	53.6765	2.75615	5e-05	0.00187815
260	ENST00000314222	MSTRG.4841	PHLDA2	11:2928272-2929455	48.3309	288.169	2.5759	5e-05	0.00187815
261	ENST00000314797	MSTRG.24298	COPG1	3:129249605-129277773	57.6482	129.972	1.17285	5e-05	0.00187815
262	ENST00000315423	MSTRG.25202	TNIP2	4:2741647-2756376	10.3064	23.3444	1.17953	5e-05	0.00187815
263	ENST00000315732	MSTRG.774	LSM10	1:36391237-36397892	12.618	34.4495	1.449	5e-05	0.00187815
264	ENST00000315869	MSTRG.35119	TFE3	X:49028725-49043486	3.5089	25.0641	2.83653	5e-05	0.00187815
265	ENST00000315948	MSTRG.27369	LYSMD3	5:90515610-91164437	12.7859	32.3003	1.33699	5e-05	0.00187815
266	ENST00000316052	MSTRG.33366	EXOSC4	8:144078001-144080647	23.4851	47.9587	1.03004	5e-05	0.00187815
267	ENST00000316218	MSTRG.24194	PDIA5	3:123067061-123274130	8.53067	21.2617	1.31752	5e-05	0.00187815
268	ENST00000316334	MSTRG.8549	LNX2	13:27545910-27620510	6.81536	16.5926	1.28368	5e-05	0.00187815
269	ENST00000316448	MSTRG.16766	CALR	19:12938577-12944489	140.795	510.195	1.85745	5e-05	0.00187815
270	ENST00000316495	MSTRG.30195	ZFAND2A	7:1152070-1165267	10.9187	188.661	4.11093	5e-05	0.00187815
271	ENST00000316660	MSTRG.16158	PMAIP1	18:59899947-59904306	4.02005	27.504	2.77436	5e-05	0.00187815
272	ENST00000316836	MSTRG.9863	PNMA1	14:73711782-73714372	24.6648	60.1131	1.28523	5e-05	0.00187815
273	ENST00000317276	MSTRG.13788	PER1	17:8140471-8163546	4.28779	23.531	2.45626	5e-05	0.00187815
274	ENST00000317610	MSTRG.18579	RTN4	2:54972186-55112621	31.2626	83.2524	1.41305	5e-05	0.00187815
275	ENST00000318524	MSTRG.33692	NFX1	9:33290510-33371157	3.81306	14.3643	1.91347	5e-05	0.00187815
276	ENST00000318911	MSTRG.33392	CYC1	8:144095026-144097525	68.1074	122.374	0.845415	5e-05	0.00187815
277	ENST00000319121	MSTRG.14517	KLHL11	17:41853544-41865431	7.04276	23.842	1.75929	5e-05	0.00187815
278	ENST00000319264	MSTRG.33577	LURAP1L	9:12685438-12822131	9.57914	48.6538	2.34459	5e-05	0.00187815
279	ENST00000319380	MSTRG.15389	UBE2O	17:76389450-76453206	8.03865	21.5058	1.4197	5e-05	0.00187815
280	ENST00000320270	MSTRG.32626	RRS1	8:66429027-66518524	6.82251	23.3889	1.77745	5e-05	0.00187815
281	ENST00000320895	MSTRG.26579	CLPTM1L	5:1317743-1345099	18.18	41.1721	1.17931	5e-05	0.00187815
282	ENST00000321265	MSTRG.581	NUDC	1:26890487-26946862	10.3007	25.787	1.3239	5e-05	0.00187815
283	ENST00000321407	MSTRG.31634	GCC1	7:127580617-127602144	6.1336	19.2908	1.65311	5e-05	0.00187815
284	ENST00000322535	MSTRG.5611	SF3B2	11:66050728-66069619	39.3392	107.159	1.44572	5e-05	0.00187815
285	ENST00000323534	MSTRG.24588	RAP2B	3:153162269-153170620	12.985	28.3878	1.12843	5e-05	0.00187815
286	ENST00000324096	MSTRG.16944	MAP1S	19:17719241-17734516	5.3334	19.4826	1.86906	5e-05	0.00187815
287	ENST00000324941	MSTRG.30866	VPS37D	7:73667824-73672112	2.86361	9.0915	1.66668	5e-05	0.00187815
288	ENST00000326153	MSTRG.34759	GTPBP6	X:304528-318819	6.01605	14.5538	1.27451	5e-05	0.00187815
289	ENST00000326577	MSTRG.12019	TNFRSF12A	16:3014711-3022383	69.1833	401.948	2.53852	5e-05	0.00187815
290	ENST00000327237	MSTRG.12710	C16orf58	16:31483001-31509309	15.3691	35.1659	1.19414	5e-05	0.00187815
291	ENST00000327490	MSTRG.15367	UBALD2	17:76265201-76271299	10.0958	24.6326	1.28681	5e-05	0.00187815
292	ENST00000328268	MSTRG.22920	CRELD2	22:49900228-49927540	17.2345	95.2498	2.46642	5e-05	0.00187815
293	ENST00000328703	MSTRG.2075	HAX1	1:154272510-154275875	26.6029	68.2832	1.35995	5e-05	0.00187815
294	ENST00000328848	MSTRG.10493	NOP10	15:34341712-34343177	35.4742	83.5335	1.23558	5e-05	0.00187815
295	ENST00000329138	MSTRG.15582	HGS	17:81680624-81703300	15.0196	42.6076	1.50427	5e-05	0.00187815
296	ENST00000329271	MSTRG.28021	GRPEL2	5:149345429-149357642	11.617	39.1602	1.75315	5e-05	0.00187815
297	ENST00000329875	MSTRG.15592	PYCR1	17:81932383-81947601	37.5408	97.4688	1.37648	5e-05	0.00187815
298	ENST00000330579	MSTRG.8398	NOC4L	12:132144447-132152473	3.75808	13.9344	1.89058	5e-05	0.00187815
299	ENST00000330899	MSTRG.33701	DNAJA1	9:33025210-33039907	20.5064	50.6782	1.30529	5e-05	0.00187815
300	ENST00000331173	MSTRG.3836	CSTF2T	10:50991357-52314128	3.81078	9.01852	1.2428	5e-05	0.00187815
301	ENST00000331314	MSTRG.2631	DDX59	1:200623895-200694250	8.43744	19.0293	1.17335	5e-05	0.00187815
302	ENST00000331334	MSTRG.10160	GLRX5	14:95532296-95544724	12.3347	28.0979	1.18774	5e-05	0.00187815
303	ENST00000331483	MSTRG.15590	P4HB	17:81843158-81860694	151.535	476.142	1.65174	5e-05	0.00187815
304	ENST00000331497	MSTRG.11629	NGRN	15:90249529-90314499	18.9589	50.7935	1.42177	5e-05	0.00187815
305	ENST00000332118	MSTRG.6466	SRPRA	11:126202093-126278131	10.2588	39.2432	1.93558	5e-05	0.00187815
306	ENST00000332211	MSTRG.4098	VDAC2	10:75210153-75231448	27.0729	95.2959	1.81556	5e-05	0.00187815
307	ENST00000332303	MSTRG.10412	NSMCE3	15:29120253-29570723	3.80029	12.6412	1.73395	5e-05	0.00187815
308	ENST00000332512	MSTRG.22061	RIPK4	21:41739368-41767106	8.1754	18.204	1.1549	5e-05	0.00187815
309	ENST00000332598	MSTRG.28316	TMED9	5:177592157-177596124	79.7989	286.65	1.84485	5e-05	0.00187815
310	ENST00000332707	MSTRG.7530	XPOT	12:64404349-64451127	36.1087	74.8311	1.05129	5e-05	0.00187815
311	ENST00000332810	MSTRG.11581	AEN	15:88621295-88632282	5.1422	64.8279	3.65616	5e-05	0.00187815
312	ENST00000333483	MSTRG.15056	METTL2A	17:62423866-62450822	9.14336	33.9524	1.89272	5e-05	0.00187815
313	ENST00000333628	MSTRG.28464	TUBB2A	6:3153668-3157526	2.29739	19.3553	3.07466	5e-05	0.00187815
314	ENST00000333762	MSTRG.24301	H1FX	3:129314770-129326225	41.9319	317.373	2.92006	5e-05	0.00187815
315	ENST00000334256	MSTRG.24675	KPNA4	3:160494994-160569248	9.135	29.7325	1.70256	5e-05	0.00187815
316	ENST00000334678	MSTRG.22705	RPS19BP1	22:39529092-39532855	11.0195	45.5609	2.04773	5e-05	0.00187815
317	ENST00000335350	MSTRG.3984	UNC5B	10:71212569-71302864	0.589891	1.94113	1.71838	5e-05	0.00187815
318	ENST00000335815	MSTRG.28352	ZNF354A	5:178694604-178730702	6.37717	14.9195	1.22621	5e-05	0.00187815
319	ENST00000335870	MSTRG.31905	ZNF212	7:149239650-149255609	8.29948	17.1526	1.04733	5e-05	0.00187815
320	ENST00000336180	MSTRG.30924	LIMK1	7:74082932-74122525	8.01761	14.8954	0.893622	5e-05	0.00187815
321	ENST00000336349	MSTRG.5092	SPTY2D1	11:18588780-18634791	9.18589	23.6442	1.364	5e-05	0.00187815
322	ENST00000336395	MSTRG.33749	TESK1	9:35605304-35647099	3.2975	9.39736	1.51088	5e-05	0.00187815
323	ENST00000336767	MSTRG.26750	BRIX1	5:34905263-34925996	6.33483	18.9574	1.58139	5e-05	0.00187815
324	ENST00000336854	MSTRG.7263	ATG101	12:52069245-52108261	14.7775	73.531	2.31495	5e-05	0.00187815
325	ENST00000336949	MSTRG.34989	MID1IP1	X:38801431-38806537	1.37101	14.1824	3.37078	5e-05	0.00187815
326	ENST00000338222	MSTRG.35194	UBQLN2	X:56563638-56567868	10.066	23.0065	1.19255	5e-05	0.00187815
327	ENST00000338272	MSTRG.1528	TMEM167B	1:109087970-109096934	10.1302	27.7634	1.45452	5e-05	0.00187815
328	ENST00000338483	MSTRG.22666	MAFF	22:38111494-38216511	4.19204	26.1257	2.63974	5e-05	0.00187815
329	ENST00000338663	MSTRG.5502	SLC3A2	11:62856101-62888875	143.317	830.81	2.53531	5e-05	0.00187815
330	ENST00000338825	MSTRG.32429	EIF4EBP1	8:38030340-38060365	25.5517	84.0679	1.71814	5e-05	0.00187815
331	ENST00000339276	MSTRG.567	SFN	1:26863137-26864457	13.7	81.3876	2.57063	5e-05	0.00187815
332	ENST00000340368	MSTRG.32023	INSIG1	7:155297775-155310235	10.5198	62.2038	2.56389	5e-05	0.00187815
333	ENST00000340852	MSTRG.21014	HM13	20:31514427-31577923	35.7825	99.8522	1.48054	5e-05	0.00187815
334	ENST00000340857	MSTRG.22641	H1F0	22:37805092-37807436	59.3136	336.705	2.50505	5e-05	0.00187815
335	ENST00000341376	MSTRG.29083	NFYA	6:41026910-41100740	8.16803	20.5627	1.33197	5e-05	0.00187815
336	ENST00000342679	MSTRG.14066	MAP2K3	17:21284671-21315240	4.34072	21.5064	2.30876	5e-05	0.00187815
337	ENST00000343242	MSTRG.30219	MAFK	7:1530713-1560821	17.7023	58.5848	1.72659	5e-05	0.00187815
338	ENST00000343677	MSTRG.28643	HIST1H1C	6:26055786-26056428	251.257	956.701	1.92891	5e-05	0.00187815
339	ENST00000343818	MSTRG.2966	PYCR2	1:225886281-225924340	12.5918	37.3193	1.56744	5e-05	0.00187815
340	ENST00000345146	MSTRG.20274	IDH1	2:208236226-208266074	12.4933	40.2555	1.68802	5e-05	0.00187815
341	ENST00000345807	MSTRG.28281	CLTB	5:176365467-176416569	54.649	125.09	1.1947	5e-05	0.00187815
342	ENST00000346473	MSTRG.7471	DDIT3	12:57460134-57520517	12.2141	163.043	3.73863	5e-05	0.00187815
343	ENST00000347770	MSTRG.33012	AZIN1	8:102826356-102977876	25.9467	93.0802	1.84292	5e-05	0.00187815
344	ENST00000349155	MSTRG.8087	TBX3	12:114670253-114684164	2.3503	10.6997	2.18666	5e-05	0.00187815
345	ENST00000349995	MSTRG.8674	COG3	13:45464897-45615739	4.91591	17.8115	1.85728	5e-05	0.00187815
346	ENST00000351486	MSTRG.28247	BNIP1	5:173144161-173164387	7.40645	36.8261	2.31387	5e-05	0.00187815
347	ENST00000353107	MSTRG.32951	POLR2K	8:100150583-100154002	27.7836	74.7349	1.42755	5e-05	0.00187815
348	ENST00000353555	MSTRG.16299	BSG	19:567209-583493	174.915	294.906	0.753598	5e-05	0.00187815
349	ENST00000354258	MSTRG.28928	TAP1	6:32840716-32859585	3.85486	20.9297	2.4408	5e-05	0.00187815
350	ENST00000354300	MSTRG.8002	PPTC7	12:110533244-110583320	4.52882	18.1548	2.00314	5e-05	0.00187815
351	ENST00000354725	MSTRG.31640	SND1	7:127652179-128092609	36.8412	70.764	0.941695	5e-05	0.00187815
352	ENST00000354947	MSTRG.7425	PIP4K2C	12:57591173-57603418	3.55414	15.5572	2.13001	5e-05	0.00187815
353	ENST00000355029	MSTRG.3293	NET1	10:5412550-5458463	8.41325	26.2452	1.64132	5e-05	0.00187815
354	ENST00000355296	MSTRG.12108	DNAJA3	16:4425804-4456775	14.4286	30.2953	1.07016	5e-05	0.00187815
355	ENST00000355379	MSTRG.2151	SCAMP3	1:155255978-155262430	6.4351	23.0878	1.84309	5e-05	0.00187815
356	ENST00000355758	MSTRG.12223	ZC3H7A	16:11750585-11797267	3.16795	18.2001	2.52233	5e-05	0.00187815
357	ENST00000356166	MSTRG.12659	FBRS	16:30658430-30670814	14.4228	30.683	1.08909	5e-05	0.00187815
358	ENST00000356613	MSTRG.33329	ARC	8:142611043-142614472	4.38305	29.3329	2.74251	5e-05	0.00187815
359	ENST00000356763	MSTRG.24337	PIK3R4	3:130678934-130746829	8.48512	15.8061	0.897478	5e-05	0.00187815
360	ENST00000356940	MSTRG.3596	RAB18	10:27504173-27542237	8.56137	23.7881	1.47433	5e-05	0.00187815
361	ENST00000357720	MSTRG.16796	TRMT1	19:13104901-13117567	5.18143	18.6879	1.85068	5e-05	0.00187815
362	ENST00000357736	MSTRG.15607	MAFG	17:81911938-81927714	7.94996	18.8217	1.24338	5e-05	0.00187815
363	ENST00000357949	MSTRG.17392	SERTAD1	19:40421591-40426025	11.495	26.2259	1.18998	5e-05	0.00187815
364	ENST00000358204	MSTRG.31561	TES	7:116209233-116508541	10.7467	38.9327	1.85709	5e-05	0.00187815
365	ENST00000358368	MSTRG.16577	XAB2	19:7619524-7629565	10.3355	29.4329	1.50982	5e-05	0.00187815
366	ENST00000358432	MSTRG.361	EPHA2	1:16124336-16157329	3.89345	8.82871	1.18116	5e-05	0.00187815
367	ENST00000358655	MSTRG.10239	WARS	14:100333787-100530303	11.1387	44.6754	2.0039	5e-05	0.00187815
368	ENST00000358794	MSTRG.5519	STIP1	11:64185271-64204543	3.89025	38.9738	3.32457	5e-05	0.00187815
369	ENST00000358901	MSTRG.33737	VCP	9:35056063-35073249	17.1104	33.9646	0.989158	5e-05	0.00187815
370	ENST00000359039	MSTRG.33629	KLHL9	9:21329670-21335380	6.42873	16.3482	1.34653	5e-05	0.00187815
371	ENST00000359044	MSTRG.17448	ZNF574	19:41998320-42081549	7.83315	20.7323	1.40422	5e-05	0.00187815
372	ENST00000359238	MSTRG.14787	SNX11	17:48103356-48123074	3.93356	13.8418	1.81512	5e-05	0.00187815
373	ENST00000359957	MSTRG.5633	BRMS1	11:66330241-66345125	9.90309	31.8546	1.68555	5e-05	0.00187815
374	ENST00000360472	MSTRG.2235	PEA15	1:160202198-160215376	9.05824	56.0495	2.6294	5e-05	0.00187815
375	ENST00000360538	MSTRG.33682	TOPORS	9:32540543-32573184	3.84878	11.3613	1.56165	5e-05	0.00187815
376	ENST00000360565	MSTRG.17695	SCAF1	19:49642124-49658642	11.8196	28.4332	1.2664	5e-05	0.00187815
377	ENST00000360982	MSTRG.19980	NCKAP1	2:182909114-183038858	29.598	67.1699	1.18232	5e-05	0.00187815
378	ENST00000361060	MSTRG.18748	GFPT1	2:69319768-69387254	13.759	42.8065	1.63746	5e-05	0.00187815
379	ENST00000361445	MSTRG.274	MTOR	1:11106534-11262507	7.06816	14.2351	1.01005	5e-05	0.00187815
380	ENST00000361507	MSTRG.5977	GAB2	11:78215296-78574874	1.46721	7.74091	2.39943	5e-05	0.00187815
381	ENST00000361564	MSTRG.26030	OSTC	4:108650583-108667820	54.7814	126.486	1.20723	5e-05	0.00187815
382	ENST00000362042	MSTRG.14780	NFE2L1	17:48048328-48061487	8.58273	38.3369	2.15922	5e-05	0.00187815
383	ENST00000363046	MSTRG.33748	RMRP	9:35657750-35658018	1599.37	7930.7	2.30994	5e-05	0.00187815
384	ENST00000363312	MSTRG.24743	Telomerase-vert	3:169764519-169765060	145.717	381.792	1.38961	5e-05	0.00187815
385	ENST00000366472	MSTRG.3227	SH3BP5L	1:248810445-248826633	2.42325	8.45906	1.80355	5e-05	0.00187815
386	ENST00000366645	MSTRG.3064	EXOC8	1:231332752-231355023	3.78593	16.7751	2.1476	5e-05	0.00187815
387	ENST00000366687	MSTRG.3032	CCSAP	1:229319402-229343294	5.78532	13.1445	1.184	5e-05	0.00187815
388	ENST00000366695	MSTRG.3011	HIST3H2A	1:228456978-228457873	20.7223	49.4744	1.25549	5e-05	0.00187815
389	ENST00000366812	MSTRG.2977	ACBD3	1:226144678-226186730	17.4039	40.0041	1.20073	5e-05	0.00187815
390	ENST00000366934	MSTRG.2884	GPATCH2	1:217426991-217631082	12.7978	26.1169	1.02908	5e-05	0.00187815
391	ENST00000367001	MSTRG.2818	SLC30A1	1:211571567-211579156	3.71541	47.6787	3.68175	5e-05	0.00187815
392	ENST00000367021	MSTRG.2807	IRF6	1:209785622-209806175	7.33435	17.0452	1.21663	5e-05	0.00187815
393	ENST00000367034	MSTRG.30116	MRPL18	6:159789765-159798436	8.51876	29.4512	1.78961	5e-05	0.00187815
394	ENST00000367080	MSTRG.2796	PFKFB2	1:207034365-207081024	3.1147	10.3327	1.73005	5e-05	0.00187815
395	ENST00000367178	MSTRG.30029	SCAF8	6:154733324-155314493	11.4254	45.1324	1.98192	5e-05	0.00187815
396	ENST00000367351	MSTRG.29963	ULBP2	6:149941999-149949235	6.19594	23.2252	1.9063	5e-05	0.00187815
397	ENST00000367495	MSTRG.29899	RAB32	6:146543692-146554965	5.84832	38.077	2.70283	5e-05	0.00187815
398	ENST00000367558	MSTRG.2522	RGS16	1:182598622-182604408	3.75996	50.1005	3.73604	5e-05	0.00187815
399	ENST00000367569	MSTRG.29889	SF3B5	6:144086319-144095573	51.9655	132.26	1.34775	5e-05	0.00187815
400	ENST00000367577	MSTRG.2512	IER5	1:181088711-181092899	39.814	195.451	2.29546	5e-05	0.00187815
401	ENST00000367589	MSTRG.2506	XPR1	1:180632003-180890251	5.10276	13.2999	1.38207	5e-05	0.00187815
402	ENST00000367658	MSTRG.29853	HECA	6:139135111-139292139	6.88712	12.7114	0.884154	5e-05	0.00187815
403	ENST00000367739	MSTRG.29829	IFNGR1	6:137197483-137219449	9.63447	33.9363	1.81655	5e-05	0.00187815
404	ENST00000368010	MSTRG.2258	PFDN2	1:161100555-161132688	21.0689	92.5225	2.13469	5e-05	0.00187815
405	ENST00000368192	MSTRG.2215	ETV3	1:157121190-157138825	10.9787	19.761	0.847954	5e-05	0.00187815
406	ENST00000368323	MSTRG.2155	RIT1	1:155897807-155911404	8.7761	22.2339	1.34111	5e-05	0.00187815
407	ENST00000368404	MSTRG.2130	SLC50A1	1:155135343-155138857	22.2435	50.639	1.18687	5e-05	0.00187815
408	ENST00000368485	MSTRG.2095	IL6R	1:154402327-154469450	3.18707	6.91334	1.11715	5e-05	0.00187815
409	ENST00000368884	MSTRG.1927	PSMD4	1:151254702-151267479	76.8036	146.157	0.928278	5e-05	0.00187815
410	ENST00000369085	MSTRG.4572	BAG3	10:119651369-119677819	25.8095	138.112	2.41987	5e-05	0.00187815
411	ENST00000369163	MSTRG.28708	HIST1H3H	6:27810063-27811300	60.7431	168.164	1.46908	5e-05	0.00187815
412	ENST00000369409	MSTRG.1717	PHGDH	1:119659797-119744215	43.1815	116.136	1.42733	5e-05	0.00187815
413	ENST00000369454	MSTRG.35833	RAB39B	X:155258240-155264589	1.06732	11.2838	3.40219	5e-05	0.00187815
414	ENST00000369541	MSTRG.1656	BCAS2	1:114552249-114581639	152.62	464.759	1.60653	5e-05	0.00187815
415	ENST00000369605	MSTRG.29441	SNHG5	6:85660949-85678736	9.22995	43.6476	2.24151	5e-05	0.00187815
416	ENST00000369705	MSTRG.29422	ME1	6:83210388-83431071	8.4236	52.0034	2.6261	5e-05	0.00187815
417	ENST00000369980	MSTRG.35797	IRAK1	X:154010499-154019989	14.4229	28.6102	0.988166	5e-05	0.00187815
418	ENST00000370025	MSTRG.1514	PRPF38B	1:108692322-108701803	7.26414	18.8436	1.37521	5e-05	0.00187815
419	ENST00000370179	MSTRG.21688	PPDPF	20:63520723-63522206	60.9819	160.706	1.39797	5e-05	0.00187815
420	ENST00000370238	MSTRG.1414	GCLM	1:93885204-93909456	2.04359	8.98034	2.13566	5e-05	0.00187815
421	ENST00000370277	MSTRG.35777	CETN2	X:152826972-152830777	16.6717	39.1276	1.23078	5e-05	0.00187815
422	ENST00000370355	MSTRG.4367	SCD	10:100347123-100364834	161.806	313.655	0.954917	5e-05	0.00187815
423	ENST00000370508	MSTRG.4352	GOT1	10:99396869-99430624	8.78632	76.7537	3.1269	5e-05	0.00187815
424	ENST00000370580	MSTRG.1343	BCL10	1:85266247-85578363	7.74326	19.4393	1.32797	5e-05	0.00187815
425	ENST00000370763	MSTRG.1311	DNAJB4	1:77979174-78138449	2.59909	28.2804	3.44373	5e-05	0.00187815
426	ENST00000370775	MSTRG.35686	RTL8A	X:135050931-135052196	19.35	38.5713	0.995196	5e-05	0.00187815
427	ENST00000370873	MSTRG.21629	PSMA7	20:62136734-62143440	50.0751	106.761	1.09222	5e-05	0.00187815
428	ENST00000370986	MSTRG.1226	GADD45A	1:67685060-67688338	3.47436	107.461	4.95092	5e-05	0.00187815
429	ENST00000370992	MSTRG.4328	RRP12	10:97356357-97426076	6.67724	29.9377	2.16464	5e-05	0.00187815
430	ENST00000371208	MSTRG.1148	HOOK1	1:59814785-59876378	5.99182	12.2655	1.03354	5e-05	0.00187815
431	ENST00000371222	MSTRG.1137	JUN	1:58780787-58784327	160.62	405.011	1.3343	5e-05	0.00187815
432	ENST00000371410	MSTRG.35564	NKAP	X:119895836-119992810	3.21481	8.88602	1.46681	5e-05	0.00187815
433	ENST00000371442	MSTRG.35559	RNF113A	X:119870474-119876662	9.10199	32.6011	1.84067	5e-05	0.00187815
434	ENST00000371443	MSTRG.34754	MRPL41	9:137551198-137552555	42.7584	79.9835	0.903495	5e-05	0.00187815
435	ENST00000371711	MSTRG.21356	B4GALT5	20:49632944-49713878	5.98223	14.5991	1.28713	5e-05	0.00187815
436	ENST00000371964	MSTRG.34638	SURF2	9:133351754-133361169	7.77302	25.8131	1.73156	5e-05	0.00187815
437	ENST00000371974	MSTRG.34637	SURF1	9:133351754-133361169	8.39311	25.6168	1.60981	5e-05	0.00187815
438	ENST00000371989	MSTRG.34650	SURF4	9:133361448-133376166	57.6937	140.867	1.28785	5e-05	0.00187815
439	ENST00000372022	MSTRG.34642	SURF6	9:133328773-133336398	9.48676	20.1441	1.08637	5e-05	0.00187815
440	ENST00000372114	MSTRG.21313	TP53RK	20:46557822-46690289	4.49333	11.6201	1.37076	5e-05	0.00187815
441	ENST00000372171	MSTRG.29154	MAD2L1BP	6:43629539-43640952	10.2387	32.4489	1.66414	5e-05	0.00187815
442	ENST00000372397	MSTRG.35477	TSC22D3	X:107713220-107795829	19.4103	40.9291	1.0763	5e-05	0.00187815
443	ENST00000372435	MSTRG.35471	PRPS1	X:107628423-107651026	8.73528	20.5715	1.23572	5e-05	0.00187815
444	ENST00000372452	MSTRG.29153	TJAP1	6:43477522-43506556	4.79128	12.9695	1.43664	5e-05	0.00187815
445	ENST00000372457	MSTRG.899	MED8	1:43383916-43389808	5.33096	19.8429	1.89616	5e-05	0.00187815
446	ENST00000372483	MSTRG.34556	NTMT1	9:129608883-129642169	8.98697	44.8337	2.31868	5e-05	0.00187815
447	ENST00000372491	MSTRG.34529	IER5L	9:129175551-129210548	50.3373	101.342	1.00953	5e-05	0.00187815
448	ENST00000372524	MSTRG.4102	ZNF503	10:75269818-75411842	1.29705	4.68568	1.85302	5e-05	0.00187815
449	ENST00000372546	MSTRG.34525	DOLPP1	9:129081099-129090438	4.21606	12.778	1.59969	5e-05	0.00187815
450	ENST00000372600	MSTRG.34524	LRRC8A	9:128832941-128918039	6.45024	17.4712	1.43755	5e-05	0.00187815
451	ENST00000372876	MSTRG.29096	TBCC	6:42744480-42746096	12.1782	41.5393	1.77018	5e-05	0.00187815
452	ENST00000372994	MSTRG.34473	C9orf16	9:128160259-128163928	31.1049	73.0616	1.23197	5e-05	0.00187815
453	ENST00000373001	MSTRG.810	RRAGC	1:38838197-38941799	3.09434	15.1189	2.28865	5e-05	0.00187815
454	ENST00000373044	MSTRG.799	YRDC	1:37802943-37809454	7.23008	30.686	2.0855	5e-05	0.00187815
455	ENST00000373062	MSTRG.792	GNL2	1:37556918-37595935	9.19356	26.3417	1.51865	5e-05	0.00187815
456	ENST00000373132	MSTRG.775	STK40	1:36339623-36385896	6.61428	27.8579	2.07443	5e-05	0.00187815
457	ENST00000373241	MSTRG.3978	SAR1A	10:70147288-70170523	13.5108	31.2989	1.212	5e-05	0.00187815
458	ENST00000373264	MSTRG.34466	CDK9	9:127785678-127790787	15.1106	30.7324	1.02419	5e-05	0.00187815
459	ENST00000373509	MSTRG.29046	PIM1	6:37170202-37175426	5.39623	28.6153	2.40677	5e-05	0.00187815
460	ENST00000373783	MSTRG.3868	ADO	10:62793561-62808483	5.57247	18.9283	1.76416	5e-05	0.00187815
461	ENST00000374169	MSTRG.34270	POLE3	9:113407234-113429684	10.4244	22.952	1.13865	5e-05	0.00187815
462	ENST00000374212	MSTRG.34248	SLC31A1	9:113221561-113292905	8.47308	18.3717	1.11653	5e-05	0.00187815
463	ENST00000374266	MSTRG.547	ZNF593	1:26169515-26171821	11.1776	39.5948	1.8247	5e-05	0.00187815
464	ENST00000374466	MSTRG.3718	CSGALNACT2	10:43138485-43185308	5.78376	17.4392	1.59226	5e-05	0.00187815
465	ENST00000374467	MSTRG.28961	BAK1	6:33540045-33593338	7.39606	24.6624	1.73749	5e-05	0.00187815
466	ENST00000374656	MSTRG.28944	RING1	6:33208494-33212722	5.02196	12.7306	1.34197	5e-05	0.00187815
467	ENST00000374675	MSTRG.28951	SLC39A7	6:33193587-33204439	4.0279	30.5022	2.92081	5e-05	0.00187815
468	ENST00000374694	MSTRG.3675	FZD8	10:35638248-35642278	1.22639	4.07054	1.73081	5e-05	0.00187815
469	ENST00000374888	MSTRG.35202	ZXDB	X:57591651-57654409	5.89579	15.072	1.35412	5e-05	0.00187815
470	ENST00000374980	MSTRG.21066	EIF2S2	20:33983051-34112332	27.7805	66.1319	1.25127	5e-05	0.00187815
471	ENST00000375048	MSTRG.438	DDOST	1:20633454-20661544	6.31476	47.456	2.90979	5e-05	0.00187815
472	ENST00000375120	MSTRG.423	OTUD3	1:19882442-19912945	3.31473	8.74328	1.39928	5e-05	0.00187815
473	ENST00000375442	MSTRG.35134	TSPYL2	X:53082366-53088540	2.15098	16.1212	2.90589	5e-05	0.00187815
474	ENST00000375571	MSTRG.21038	MAPRE1	20:32819892-32854257	24.9153	58.0077	1.21921	5e-05	0.00187815
475	ENST00000375631	MSTRG.28893	NEU1	6:31857658-31862906	21.0994	54.1115	1.35874	5e-05	0.00187815
476	ENST00000375638	MSTRG.28892	C6orf48	6:31834607-31839766	36.4301	239.27	2.71544	5e-05	0.00187815
477	ENST00000375663	MSTRG.28901	VARS	6:31777517-31795953	17.0722	33.3023	0.963973	5e-05	0.00187815
478	ENST00000375743	MSTRG.370	ZBTB17	1:15941868-15976132	2.03514	7.19804	1.82248	5e-05	0.00187815
479	ENST00000375784	MSTRG.28896	CLIC1	6:31727037-31739763	76.2779	203.124	1.41302	5e-05	0.00187815
480	ENST00000375793	MSTRG.355	PLEKHM2	1:15684331-15749896	4.94548	11.4655	1.21312	5e-05	0.00187815
481	ENST00000376389	MSTRG.28778	FLOT1	6:30727708-30742733	12.1219	27.0198	1.1564	5e-05	0.00187815
482	ENST00000376495	MSTRG.3544	OTUD1	10:23439457-23442390	5.47499	16.0441	1.55111	5e-05	0.00187815
483	ENST00000376957	MSTRG.267	SRM	1:11054583-11060024	17.1342	35.8656	1.06572	5e-05	0.00187815
484	ENST00000376980	MSTRG.3530	DNAJC1	10:21756536-22003769	10.2059	35.5071	1.7987	5e-05	0.00187815
485	ENST00000377658	MSTRG.185	KLHL21	1:6590723-6624033	3.75962	13.5081	1.84517	5e-05	0.00187815
486	ENST00000377813	MSTRG.20858	RRBP1	20:17613677-17682295	3.47227	17.9503	2.37006	5e-05	0.00187815
487	ENST00000378251	MSTRG.162	LRRC47	1:3778557-3796504	6.76949	15.5654	1.20122	5e-05	0.00187815
488	ENST00000378344	MSTRG.158	TPRG1L	1:3625001-3630127	3.72461	9.94916	1.41749	5e-05	0.00187815
489	ENST00000378474	MSTRG.34989	MID1IP1	X:38801431-38806537	7.6696	33.952	2.14628	5e-05	0.00187815
490	ENST00000379046	MSTRG.13058	NQO1	16:69706995-69726951	22.5083	87.4992	1.95881	5e-05	0.00187815
491	ENST00000379270	MSTRG.34938	SAT1	X:23783172-23786226	45.0747	494.595	3.45586	5e-05	0.00187815
492	ENST00000379852	MSTRG.18246	NRBP1	2:27427789-27442259	23.5335	59.0842	1.32806	5e-05	0.00187815
493	ENST00000380325	MSTRG.20704	MRPS26	20:3045944-3048254	12.8926	28.9489	1.16697	5e-05	0.00187815
494	ENST00000380405	MSTRG.8571	HSPH1	13:31134973-31162388	4.83878	163.375	5.0774	5e-05	0.00187815
495	ENST00000380412	MSTRG.12646	ZNF768	16:30524000-30558498	23.7534	45.6201	0.941535	5e-05	0.00187815
496	ENST00000380527	MSTRG.33603	RRAGA	9:19049394-19050983	15.4776	29.6236	0.93657	5e-05	0.00187815
497	ENST00000380749	MSTRG.22042	HMGN1	21:39342314-39349647	110.205	262.272	1.25087	5e-05	0.00187815
498	ENST00000381250	MSTRG.9830	MAP3K9	14:70722525-70809534	1.89825	12.1361	2.67656	5e-05	0.00187815
499	ENST00000381261	MSTRG.34772	AKAP17A	X:1591592-1602514	2.28161	34.5656	3.92121	5e-05	0.00187815
500	ENST00000381401	MSTRG.34771	SLC25A6	X:1336615-1392724	71.8383	123.071	0.776669	5e-05	0.00187815
501	ENST00000381801	MSTRG.8506	MTMR6	13:25246200-25288009	4.72981	12.2912	1.37777	5e-05	0.00187815
502	ENST00000381962	MSTRG.20689	SRXN1	20:646614-676179	7.42545	78.2592	3.39771	5e-05	0.00187815
503	ENST00000382592	MSTRG.8475	LATS2	13:20973031-21061547	6.52746	16.8639	1.36934	5e-05	0.00187815
504	ENST00000382762	MSTRG.4728	BET1L	11:127091-207428	6.00174	16.0322	1.41752	5e-05	0.00187815
505	ENST00000383794	MSTRG.23124	CCDC174	3:14651745-14672659	5.54339	29.8692	2.42982	5e-05	0.00187815
506	ENST00000388995	MSTRG.13963	FAM83G	17:18950344-19047637	7.17719	13.8916	0.952717	5e-05	0.00187815
507	ENST00000389017	MSTRG.13778	BORCS6	17:8188332-8190907	3.46315	26.4331	2.93219	5e-05	0.00187815
508	ENST00000389501	MSTRG.18811	SMYD5	2:73214221-73227237	8.56379	18.9742	1.14772	5e-05	0.00187815
509	ENST00000390645	MSTRG.20548	ARL4C	2:234493040-234497053	1.60979	9.10829	2.50031	5e-05	0.00187815
510	ENST00000391952	MSTRG.17521	CLASRP	19:45039039-45070956	1.58287	13.2067	3.06065	5e-05	0.00187815
511	ENST00000392086	MSTRG.20396	DNAJB2	2:219279266-219286900	6.78279	29.2708	2.10951	5e-05	0.00187815
512	ENST00000392715	MSTRG.10305	EIF5	14:103333543-103345025	7.25341	41.9965	2.53354	5e-05	0.00187815
513	ENST00000392872	MSTRG.7915	TDG	12:103965803-103988874	12.9809	36.4758	1.49055	5e-05	0.00187815
514	ENST00000393306	MSTRG.13325	OSGIN1	16:83899110-83966332	4.95249	114.605	4.53237	5e-05	0.00187815
515	ENST00000394308	MSTRG.31222	ASNS	7:97852117-97872542	46.5604	247.898	2.41257	5e-05	0.00187815
516	ENST00000394456	MSTRG.16516	GTF2F1	19:6379568-6412404	12.2524	23.7064	0.952217	5e-05	0.00187815
517	ENST00000394836	MSTRG.5430	RAB3IL1	11:61897300-61920269	3.18492	7.05276	1.14693	5e-05	0.00187815
518	ENST00000395422	MSTRG.30739	CHCHD2	7:56101568-56106576	77.2164	142.52	0.884184	5e-05	0.00187815
519	ENST00000395671	MSTRG.13960	TRIM16L	17:18697997-18736118	3.05918	26.885	3.13558	5e-05	0.00187815
520	ENST00000395738	MSTRG.22928	ADM2	22:50481555-50486440	3.95904	13.7688	1.79818	5e-05	0.00187815
521	ENST00000396442	MSTRG.27124	OCLN	5:69477471-69558104	27.3214	85.9506	1.65348	5e-05	0.00187815
522	ENST00000396516	MSTRG.12223	ZC3H7A	16:11750585-11797267	3.68293	16.9398	2.20149	5e-05	0.00187815
523	ENST00000396680	MSTRG.22699	ATF4	22:39519694-39522685	111.954	287.826	1.36229	5e-05	0.00187815
524	ENST00000396842	MSTRG.23142	EAF1	3:15381274-15521751	10.7319	30.9617	1.52859	5e-05	0.00187815
525	ENST00000398246	MSTRG.32167	LONRF1	8:12721893-12756073	5.90902	13.284	1.16869	5e-05	0.00187815
526	ENST00000398511	MSTRG.22065	ZBTB21	21:41986830-42024924	4.88411	21.5354	2.14054	5e-05	0.00187815
527	ENST00000398733	MSTRG.27874	UBE2D2	5:139526430-139628433	18.0394	37.8369	1.06865	5e-05	0.00187815
528	ENST00000401675	MSTRG.22380	CHCHD10	22:23763020-23784316	8.72913	28.6506	1.71466	5e-05	0.00187815
529	ENST00000404612	MSTRG.28669	HIST1H3PS1	6:26321875-26322292		8.12417		5e-05	0.00187815
530	ENST00000405140	MSTRG.32339	CLU	8:27596916-27615031	24.6282	97.1652	1.98013	5e-05	0.00187815
531	ENST00000407422	MSTRG.22382	SMARCB1	22:23786962-23839128	16.7993	39.6121	1.23754	5e-05	0.00187815
532	ENST00000408965	MSTRG.32507	CEBPD	8:47736908-47739086	3.81941	27.8694	2.86726	5e-05	0.00187815
533	ENST00000409386	MSTRG.34679	CAMSAP1	9:135808486-135907228	5.7469	23.6657	2.04194	5e-05	0.00187815
534	ENST00000409682	MSTRG.19772	PSMD14	2:161096230-161411717	12.6373	34.1946	1.43608	5e-05	0.00187815
535	ENST00000409785	MSTRG.18909	KCMF1	2:84971092-85059472	4.98818	12.0992	1.27833	5e-05	0.00187815
536	ENST00000411638	MSTRG.25189	NELFA	4:1982713-2041903	9.33023	22.2239	1.25213	5e-05	0.00187815
537	ENST00000412770	MSTRG.17853	PPP6R1	19:55226638-55258995	10.8919	21.8514	1.00447	5e-05	0.00187815
538	ENST00000415493	MSTRG.7769	NUDT4	12:93377882-93442262	4.02092	17.0296	2.08245	5e-05	0.00187815
539	ENST00000416682	MSTRG.10307	MARK3	14:103385391-103503831	19.1986	48.4024	1.33408	5e-05	0.00187815
540	ENST00000418388	MSTRG.34681	TMEM250	9:136114580-136118863	15.8325	31.0185	0.970242	5e-05	0.00187815
541	ENST00000419234	MSTRG.8044	BRAP	12:111642145-111685986	4.63135	12.2626	1.40476	5e-05	0.00187815
542	ENST00000419422	MSTRG.31340	AC006329.1	7:101308345-101310985	12.6874	46.0801	1.86075	5e-05	0.00187815
543	ENST00000419869	MSTRG.6845	STRAP	12:15882390-15903478	31.1734	84.5432	1.43937	5e-05	0.00187815
544	ENST00000421812	MSTRG.1716	ZNF697	1:119619421-119648275	1.86241	8.73781	2.2301	5e-05	0.00187815
545	ENST00000422989	MSTRG.17484	IRGQ	19:43543039-43596135	2.25702	7.68704	1.76801	5e-05	0.00187815
546	ENST00000424362	MSTRG.23033	BRPF1	3:9731728-9748018	3.12946	15.7278	2.32933	5e-05	0.00187815
547	ENST00000425042	MSTRG.15321	HID1	17:74950742-74975728	16.062	33.4654	1.05902	5e-05	0.00187815
548	ENST00000429344	MSTRG.16445	CACTIN	19:3607246-3626815	2.55707	7.03101	1.45924	5e-05	0.00187815
549	ENST00000429586	MSTRG.24914	ABCF3	3:184186022-184194012	12.5979	27.6238	1.13273	5e-05	0.00187815
550	ENST00000430907	MSTRG.26667	FTH1P10	5:17353694-17354899	7.91935	57.389	2.85732	5e-05	0.00187815
551	ENST00000432648	MSTRG.807	AKIRIN1	1:38991222-39006059	11.5054	30.622	1.41225	5e-05	0.00187815
552	ENST00000433197	MSTRG.15139	ERN1	17:64039141-64130819	4.2234	23.535	2.47833	5e-05	0.00187815
553	ENST00000435041	MSTRG.29469	UBE2J1	6:89326624-89352848	8.52804	22.8571	1.42236	5e-05	0.00187815
554	ENST00000435224	MSTRG.5187	ABTB2	11:34150987-34358008	7.37535	18.3251	1.31303	5e-05	0.00187815
555	ENST00000439096	MSTRG.17595	BBC3	19:47220821-47244276	1.98854	30.436	3.93599	5e-05	0.00187815
556	ENST00000439561	MSTRG.5035	COPB1	11:14443439-14643635	40.7422	79.8337	0.970473	5e-05	0.00187815
557	ENST00000439696	MSTRG.9746	ZFP36L1	14:68787659-68796253	20.4882	45.6844	1.15691	5e-05	0.00187815
558	ENST00000439958	MSTRG.5426	CPSF7	11:61402640-61490931	10.6247	28.7868	1.43799	5e-05	0.00187815
559	ENST00000443527	MSTRG.5228	CRY2	11:45847117-45883248	2.24708	7.8961	1.81309	5e-05	0.00187815
560	ENST00000444935	MSTRG.6282	ZPR1	11:116773388-116788050	3.09782	14.7741	2.25374	5e-05	0.00187815
561	ENST00000447648	MSTRG.31232	TECPR1	7:98214623-98252251	3.03912	8.0056	1.39735	5e-05	0.00187815
562	ENST00000449692	MSTRG.5604	C11orf68	11:65916807-65919117	5.66933	17.6014	1.63444	5e-05	0.00187815
563	ENST00000450589	MSTRG.2406	GAS5	1:173863247-173903549	236.55	654.475	1.46819	5e-05	0.00187815
564	ENST00000450676	MSTRG.8491	FTH1P7	13:22696022-22696574	17.2722	145.678	3.07626	5e-05	0.00187815
565	ENST00000451315	MSTRG.28558	NOL7	6:13615326-13711784	18.2249	62.1153	1.76904	5e-05	0.00187815
566	ENST00000454046	MSTRG.31222	ASNS	7:97852117-97872542	8.7521	84.5869	3.27273	5e-05	0.00187815
567	ENST00000456936	MSTRG.27596	TMED7	5:115578641-115632992	27.131	67.6257	1.31763	5e-05	0.00187815
568	ENST00000458748	MSTRG.1526	SCARNA2	1:109100192-109100619	572.353	2184.61	1.9324	5e-05	0.00187815
569	ENST00000459860	MSTRG.34730	SSNA1	9:137188646-137190370	7.43919	22.2392	1.57989	5e-05	0.00187815
570	ENST00000461988	MSTRG.30953	POR	7:75899199-75994659	9.16313	35.1743	1.94061	5e-05	0.00187815
571	ENST00000463407	MSTRG.8517	NUP58	13:25301523-25349800	6.73698	26.8762	1.99616	5e-05	0.00187815
572	ENST00000466490	MSTRG.24361	SRPRB	3:133784032-133895836	8.40434	27.0962	1.68888	5e-05	0.00187815
573	ENST00000467076	MSTRG.2152	FDPS	1:155308747-155331114	30.8797	216.482	2.80951	5e-05	0.00187815
574	ENST00000468084	MSTRG.800	C1orf122	1:37802943-37809454	12.2838	50.962	2.05266	5e-05	0.00187815
575	ENST00000469257	MSTRG.14513	EIF1	17:41688884-41692668	35.4594	140.235	1.9836	5e-05	0.00187815
576	ENST00000472073	MSTRG.22246	DGCR14	22:19130278-19144684	3.0467	12.0935	1.98891	5e-05	0.00187815
577	ENST00000474024	MSTRG.20854	DSTN	20:17569258-17609919	68.6401	141.286	1.0415	5e-05	0.00187815
578	ENST00000474361	MSTRG.34772	AKAP17A	X:1591592-1602514	1.84268	24.2389	3.71745	5e-05	0.00187815
579	ENST00000475153	MSTRG.31922	ZNF398	7:149126415-149182802	6.52038	20.9276	1.68238	5e-05	0.00187815
580	ENST00000476832	MSTRG.34144	ALG2	9:99216425-99221956	7.70831	36.5747	2.24636	5e-05	0.00187815
581	ENST00000477442	MSTRG.29036	SRSF3	6:36594352-36605600	14.5133	202.156	3.80002	5e-05	0.00187815
582	ENST00000478753	MSTRG.12629	SEPHS2	16:30443630-30446181	30.7439	100.501	1.70884	5e-05	0.00187815
583	ENST00000480425	MSTRG.11407	DNAJA4	15:78250501-78299924	3.7776	21.5684	2.51338	5e-05	0.00187815
584	ENST00000482914	MSTRG.28946	BRD2	6:32934628-32981505	17.5877	59.6515	1.76199	5e-05	0.00187815
585	ENST00000487969	MSTRG.22920	CRELD2	22:49900228-49927540	3.22309	40.5079	3.65169	5e-05	0.00187815
586	ENST00000498999	MSTRG.27801	MTND4P12	5:134904905-135011707	203.156	496.038	1.28787	5e-05	0.00187815
587	ENST00000500893	MSTRG.20668	ZCCHC3	20:296967-300321	3.76562	13.0365	1.7916	5e-05	0.00187815
588	ENST00000501463	MSTRG.26896	CCNO	5:55231151-55233680	3.08595	10.5465	1.77297	5e-05	0.00187815
589	ENST00000505236	MSTRG.17519	RELB	19:45001429-45038198	1.09246	19.9241	4.18887	5e-05	0.00187815
590	ENST00000506184	MSTRG.26927	GPBP1	5:57173947-57264679	36.1355	92.2033	1.3514	5e-05	0.00187815
591	ENST00000506351	MSTRG.27155	TNPO1	5:72794404-72916733	10.3282	54.6113	2.40261	5e-05	0.00187815
592	ENST00000507110	MSTRG.26848	MRPS30	5:44808924-44820428	18.6101	60.848	1.70912	5e-05	0.00187815
593	ENST00000507735	MSTRG.26442	PALLD	4:168356734-169010275	6.46479	16.845	1.38165	5e-05	0.00187815
594	ENST00000513610	MSTRG.26676	MYO10	5:16661913-16936276	4.53935	9.27136	1.0303	5e-05	0.00187815
595	ENST00000520944	MSTRG.32620	SNHG6	8:66870748-66926398	53.1765	116.562	1.13224	5e-05	0.00187815
596	ENST00000522965	MSTRG.32812	RIPK2	8:89757746-89791063	6.69717	19.9657	1.5759	5e-05	0.00187815
597	ENST00000524558	MSTRG.5924	SERPINH1	11:75562055-75572783	2.562	34.5127	3.75178	5e-05	0.00187815
598	ENST00000524782	MSTRG.5304	ARFGAP2	11:46936688-47177125	12.709	34.7806	1.45243	5e-05	0.00187815
599	ENST00000526049	MSTRG.11771	SELENOS	15:101270816-101277500	13.8947	109.108	2.97316	5e-05	0.00187815
600	ENST00000526691	MSTRG.7928	TXNRD1	12:104215778-104350305	10.2675	62.5505	2.60694	5e-05	0.00187815
601	ENST00000527447	MSTRG.6025	CREBZF	11:85659707-85682908	10.8092	31.2589	1.53201	5e-05	0.00187815
602	ENST00000528157	MSTRG.23562	MANF	3:51385046-51389397	6.89725	58.645	3.08792	5e-05	0.00187815
603	ENST00000528416	MSTRG.5566	DPF2	11:65333753-65353249	12.7178	32.8773	1.37025	5e-05	0.00187815
604	ENST00000529726	MSTRG.6090	CHORDC1	11:90199883-90226538	1.9648	18.0006	3.19559	5e-05	0.00187815
605	ENST00000530455	MSTRG.33464	C8orf33	8:145052377-145056030	25.7399	62.603	1.28222	5e-05	0.00187815
606	ENST00000531178	MSTRG.5710	CDK2AP2	11:67506496-67508649	3.44942	66.7767	4.27492	5e-05	0.00187815
607	ENST00000531709	MSTRG.5483	NXF1	11:62792122-62806302	4.73155	17.0852	1.85236	5e-05	0.00187815
608	ENST00000532887	MSTRG.33408	SLC52A2	8:144352218-144361272	14.8188	52.5021	1.82495	5e-05	0.00187815
609	ENST00000533724	MSTRG.6090	CHORDC1	11:90199883-90226538	2.44192	28.8277	3.56137	5e-05	0.00187815
610	ENST00000537169	MSTRG.35412	ARMCX3	X:101622796-101627843	7.66989	20.178	1.3955	5e-05	0.00187815
611	ENST00000538654	MSTRG.5501	SNHG1	11:62851987-62855914	7.60742	30.9908	2.02636	5e-05	0.00187815
612	ENST00000539176	MSTRG.6946	KLHL42	12:27779820-27803040	3.59886	21.5178	2.57992	5e-05	0.00187815
613	ENST00000540200	MSTRG.14100	POLDIP2	17:28347176-28357522	14.9448	33.9815	1.1851	5e-05	0.00187815
614	ENST00000541726	MSTRG.23621	SELENOK	3:53884409-53891988	7.73097	66.625	3.10734	5e-05	0.00187815
615	ENST00000541790	MSTRG.28654	HIST1H2BG	6:26214159-26216884	7.77451	62.725	3.01222	5e-05	0.00187815
616	ENST00000542802	MSTRG.15469	USP36	17:78674047-78841441	6.12882	16.6312	1.44021	5e-05	0.00187815
617	ENST00000544848	MSTRG.6817	H2AFJ	12:14774382-14778002	72.6269	193.647	1.41485	5e-05	0.00187815
618	ENST00000547315	MSTRG.10346	C14orf79	14:104985774-105036426	11.2786	38.7257	1.7797	5e-05	0.00187815
619	ENST00000548125	MSTRG.7948	TMEM263	12:106955718-106987166	11.9722	32.1948	1.42714	5e-05	0.00187815
620	ENST00000554390	MSTRG.10087	PPP4R3A	14:91457610-91510554	15.3342	44.9937	1.55297	5e-05	0.00187815
621	ENST00000556492	MSTRG.9564	NAA30	14:57390543-57415917	8.29822	17.3415	1.06336	5e-05	0.00187815
622	ENST00000556952	MSTRG.9603	SIX4	14:60709527-60724348	3.51795	22.6467	2.68649	5e-05	0.00187815
623	ENST00000557459	MSTRG.9287	NFKBIA	14:35400319-35404749	6.43595	69.2919	3.42846	5e-05	0.00187815
624	ENST00000563630	MSTRG.11903	ZNF598	16:1997653-2009823	9.10686	47.4882	2.38254	5e-05	0.00187815
625	ENST00000564043	MSTRG.13058	NQO1	16:69706995-69726951	54.0417	219.06	2.01918	5e-05	0.00187815
626	ENST00000564834	MSTRG.31996	LINC01003	7:152463785-152465549	6.86198	15.7406	1.19779	5e-05	0.00187815
627	ENST00000565149	MSTRG.13432	MVD	16:88651934-88663161	1.92197	17.0779	3.15147	5e-05	0.00187815
628	ENST00000581302	MSTRG.15908	RIOK3	18:23452822-23486603	10.3076	33.5847	1.7041	5e-05	0.00187815
629	ENST00000581312	MSTRG.1832	OTUD7B	1:149937811-150010676	6.60813	13.016	0.977971	5e-05	0.00187815
630	ENST00000587424	MSTRG.6096	SRSF8	11:95067196-95071224	5.58926	12.3428	1.14294	5e-05	0.00187815
631	ENST00000588649	MSTRG.16302	POLRMT	19:617223-633604	15.7667	27.651	0.810449	5e-05	0.00187815
632	ENST00000588676	MSTRG.16175	ZCCHC2	18:62523006-62587709	3.64349	16.9415	2.21717	5e-05	0.00187815
633	ENST00000591446	MSTRG.16340	MIDN	19:1248552-1259140	13.6111	53.7878	1.98249	5e-05	0.00187815
634	ENST00000595337	MSTRG.17451	DEDD2	19:42198597-42220140	4.94453	47.0221	3.24943	5e-05	0.00187815
635	ENST00000599612	MSTRG.16955	MPV17L2	19:18193181-18204074	2.91038	43.5167	3.90229	5e-05	0.00187815
636	ENST00000602402	MSTRG.8859	DNAJC3	13:95677138-95794989	8.67567	33.1848	1.93548	5e-05	0.00187815
637	ENST00000602414	MSTRG.26119	SNHG8	4:118278708-118279823	82.5574	204.549	1.30898	5e-05	0.00187815
638	ENST00000602845	MSTRG.25099	NCBP2-AS2	3:196942622-196943540	18.1705	41.9977	1.20871	5e-05	0.00187815
639	ENST00000602866	MSTRG.5308	PSMC3	11:47418768-47426473	40.243	79.6993	0.985829	5e-05	0.00187815
640	ENST00000602911	MSTRG.17327	PSMD8	19:38374535-38383824	31.3316	65.7011	1.0683	5e-05	0.00187815
641	ENST00000606557	MSTRG.20884	SNX5	20:17941596-18059188	13.7793	81.5016	2.56433	5e-05	0.00187815
642	ENST00000610888	MSTRG.34644	MED22	9:133338322-133348131	9.91626	18.8123	0.923804	5e-05	0.00187815
643	ENST00000611680	MSTRG.22559	SELENOM	22:31104771-31120069	7.63733	36.6443	2.26245	5e-05	0.00187815
644	ENST00000612661	MSTRG.29663	MARCKS	6:113857361-113863471	3.53759	8.6275	1.28618	5e-05	0.00187815
645	ENST00000614616	MSTRG.27434	CHD1	5:98853984-98928957	6.84668	21.0329	1.61917	5e-05	0.00187815
646	ENST00000615164	MSTRG.28653	HIST1H4E	6:26204551-26206038	18.0037	47.5975	1.40259	5e-05	0.00187815
647	ENST00000615637	MSTRG.27159	FOXD1	5:73444826-73448527	9.17135	20.1683	1.13689	5e-05	0.00187815
648	ENST00000616261	MSTRG.703	YARS	1:32775236-32858879	19.8727	64.5255	1.69908	5e-05	0.00187815
649	ENST00000617285	MSTRG.6345	HYOU1	11:119044187-119057202	37.996	367.465	3.27369	5e-05	0.00187815
650	ENST00000617316	MSTRG.8221	ORAI1	12:121626549-121642677	6.96583	14.0831	1.01559	5e-05	0.00187815
651	ENST00000617961	MSTRG.10690	CHAC1	15:40952961-40956519	2.77404	26.0337	3.23032	5e-05	0.00187815
652	ENST00000617998	MSTRG.13754	POLR2A	17:7484365-7514616	16.9785	34.33	1.01576	5e-05	0.00187815
653	ENST00000618156	MSTRG.25051	PPP1R2	3:195514424-195543386	20.4407	37.0897	0.859572	5e-05	0.00187815
654	ENST00000619360	MSTRG.29182	NFKBIE	6:44258165-44265788	3.07903	17.5335	2.50957	5e-05	0.00187815
655	ENST00000619850	MSTRG.21194	FAM83D	20:38926311-38953106	14.0123	28.1196	1.00488	5e-05	0.00187815
656	ENST00000620195	MSTRG.13456	ZNF778	16:89217702-89237071	1.8848	5.16691	1.45489	5e-05	0.00187815
657	ENST00000620739	MSTRG.13765	TP53	17:7661778-7703502	24.4134	48.815	0.999651	5e-05	0.00187815
658	ENST00000626021	MSTRG.29258	PTP4A1	6:63521747-63583587	52.9909	259.982	2.2946	5e-05	0.00187815
659	ENST00000633063	MSTRG.8252	ZCCHC8	12:122471599-122501073	3.05353	13.854	2.18176	5e-05	0.00187815
660	ENST00000636484	MSTRG.29220	RN7SK	6:52995619-52995950	21931.7	67718.2	1.62653	5e-05	0.00187815
661	ENST00000640019	MSTRG.3446	AC069544.2	10:14819249-14871741	4.644	19.1297	2.04238	5e-05	0.00187815
662	MSTRG.100.2	MSTRG.100	-	1:1471768-1497848	2.55522	6.87962	1.42888	5e-05	0.00187815
663	MSTRG.10293.2	MSTRG.10293	-	14:102067714-102305200	8.71728	367.076	5.39606	5e-05	0.00187815
664	MSTRG.10305.5	MSTRG.10305	-	14:103333543-103345025	9.2442	116.185	3.65173	5e-05	0.00187815
665	MSTRG.10343.5	MSTRG.10343	-	14:104855662-104896770	20.2487	56.6965	1.48543	5e-05	0.00187815
666	MSTRG.10931.6	MSTRG.10931	-	15:51829627-52100523	13.1522	107.654	3.03302	5e-05	0.00187815
667	MSTRG.11407.9	MSTRG.11407	-	15:78250501-78299924	2.50438	24.2075	3.27293	5e-05	0.00187815
668	MSTRG.11941.3	MSTRG.11941	-	16:2211996-2214807	6.24666	29.5712	2.24304	5e-05	0.00187815
669	MSTRG.121.2	MSTRG.121	-	1:1632094-1659012	3.4052	11.8578	1.80003	5e-05	0.00187815
670	MSTRG.12391.3	MSTRG.12391	-	16:23061405-23149270	1.79078	8.15574	2.18723	5e-05	0.00187815
671	MSTRG.12855.1	MSTRG.12855	-	16:56657693-56660698	6.53862	157.323	4.5886	5e-05	0.00187815
672	MSTRG.12857.1	MSTRG.12857	-	16:56666730-56688052	72.9266	1892.23	4.6975	5e-05	0.00187815
673	MSTRG.12862.4	MSTRG.12862	-	16:56932047-56944863	7.48492	52.349	2.8061	5e-05	0.00187815
674	MSTRG.13405.11	MSTRG.13405	-	16:87083561-87404779	19.7985	132.378	2.7412	5e-05	0.00187815
675	MSTRG.13416.1	MSTRG.13416	-	16:88234784-88302511	2.42515	6.95365	1.5197	5e-05	0.00187815
676	MSTRG.13432.12	MSTRG.13432	-	16:88651934-88663161	3.30907	24.6023	2.89429	5e-05	0.00187815
677	MSTRG.13788.5	MSTRG.13788	-	17:8140471-8163546	4.76257	12.8394	1.43077	5e-05	0.00187815
678	MSTRG.13955.11	MSTRG.13955	-	17:18225586-18258916	13.2233	49.6807	1.90961	5e-05	0.00187815
679	MSTRG.14189.3	MSTRG.14189	-	17:30573470-30672789	1.30671	7.13859	2.4497	5e-05	0.00187815
680	MSTRG.14746.1	MSTRG.14746	-	17:47492863-47493455		6.78897		5e-05	0.00187815
681	MSTRG.14899.4	MSTRG.14899	-	17:56791912-56869567	2.26667	10.1016	2.15594	5e-05	0.00187815
682	MSTRG.14909.2	MSTRG.14909	-	17:56887908-56914038	3.33106	16.5408	2.31198	5e-05	0.00187815
683	MSTRG.15040.1	MSTRG.15040	-	17:61501444-61502509		2.74647		5e-05	0.00187815
684	MSTRG.15090.1	MSTRG.15090	-	17:62065382-62065957	73.5183	184.522	1.32762	5e-05	0.00187815
685	MSTRG.15550.1	MSTRG.15550	-	17:81650458-81663112		11.395		5e-05	0.00187815
686	MSTRG.16304.4	MSTRG.16304	-	19:647525-663277	2.60514	18.2212	2.80619	5e-05	0.00187815
687	MSTRG.16509.1	MSTRG.16509	-	19:6369417-6379058	11.3676	24.6069	1.11414	5e-05	0.00187815
688	MSTRG.16868.3	MSTRG.16868	-	19:15235435-15345084	24.4288	53.7385	1.13737	5e-05	0.00187815
689	MSTRG.1729.1	MSTRG.1729	-	1:120150897-120176515	5.03662	19.4524	1.94942	5e-05	0.00187815
690	MSTRG.1759.1	MSTRG.1759	-	1:143252621-143253223		4.47803		5e-05	0.00187815
691	MSTRG.17597.4	MSTRG.17597	-	19:47255979-47274273	4.58654	19.8598	2.11437	5e-05	0.00187815
692	MSTRG.18044.2	MSTRG.18044	-	2:9473657-9555792	6.02426	18.5467	1.62231	5e-05	0.00187815
693	MSTRG.18565.4	MSTRG.18565	-	2:53864066-54305300	5.95754	15.6484	1.39323	5e-05	0.00187815
694	MSTRG.18875.7	MSTRG.18875	-	2:74198561-74421662	38.0144	149.84	1.9788	5e-05	0.00187815
695	MSTRG.19264.7	MSTRG.19264	-	2:112645856-112663827	11.1741	42.2219	1.91783	5e-05	0.00187815
696	MSTRG.2090.1	MSTRG.2090	-	1:154671283-154679751		6.23925		5e-05	0.00187815
697	MSTRG.21466.1	MSTRG.21466	-	20:53657798-53659167		2.71499		5e-05	0.00187815
698	MSTRG.21469.1	MSTRG.21469	-	20:53699078-53700281		2.54053		5e-05	0.00187815
699	MSTRG.21470.1	MSTRG.21470	-	20:53705966-53707713		2.56564		5e-05	0.00187815
700	MSTRG.21488.1	MSTRG.21488	-	20:53818202-53819453		2.33522		5e-05	0.00187815
701	MSTRG.21492.1	MSTRG.21492	-	20:53878320-53879390		2.31019		5e-05	0.00187815
702	MSTRG.21495.1	MSTRG.21495	-	20:53904148-53904774		3.3177		5e-05	0.00187815
703	MSTRG.21515.1	MSTRG.21515	-	20:54353305-54354089		3.01534		5e-05	0.00187815
704	MSTRG.21518.1	MSTRG.21518	-	20:54430674-54431294		4.04165		5e-05	0.00187815
705	MSTRG.21519.1	MSTRG.21519	-	20:54433584-54434575		2.54834		5e-05	0.00187815
706	MSTRG.21522.1	MSTRG.21522	-	20:54670423-54670991		4.13632		5e-05	0.00187815
707	MSTRG.21524.1	MSTRG.21524	-	20:54707232-54708359		2.6603		5e-05	0.00187815
708	MSTRG.21532.1	MSTRG.21532	-	20:54714791-54715771		2.58546		5e-05	0.00187815
709	MSTRG.21536.1	MSTRG.21536	-	20:54918344-54918990		5.26705		5e-05	0.00187815
710	MSTRG.21551.1	MSTRG.21551	-	20:57103996-57105339		2.46061		5e-05	0.00187815
711	MSTRG.21553.1	MSTRG.21553	-	20:57132719-57133677		2.90511		5e-05	0.00187815
712	MSTRG.21558.1	MSTRG.21558	-	20:57156322-57156886		3.92346		5e-05	0.00187815
713	MSTRG.21559.1	MSTRG.21559	-	20:57157199-57157739		4.50311		5e-05	0.00187815
714	MSTRG.21692.15	MSTRG.21692	-	20:63272784-63289793	3.08114	13.3205	2.11211	5e-05	0.00187815
715	MSTRG.21692.6	MSTRG.21692	-	20:63272784-63289793	3.08626	15.0815	2.28885	5e-05	0.00187815
716	MSTRG.21931.2	MSTRG.21931	-	21:32291812-32393026	3.44384	12.0365	1.80533	5e-05	0.00187815
717	MSTRG.23752.1	MSTRG.23752	-	3:63192494-63193146		3.32358		5e-05	0.00187815
718	MSTRG.24401.7	MSTRG.24401	-	3:135965672-136197241	8.75768	32.2655	1.88137	5e-05	0.00187815
719	MSTRG.24564.1	MSTRG.24564	-	3:150408334-150466431	26.2758	77.0583	1.55222	5e-05	0.00187815
720	MSTRG.25063.6	MSTRG.25063	-	3:194402671-194518279	4.3429	17.0341	1.97169	5e-05	0.00187815
721	MSTRG.25678.3	MSTRG.25678	-	4:68310386-68350089	10.0866	24.6684	1.29023	5e-05	0.00187815
722	MSTRG.26136.1	MSTRG.26136	-	4:118722822-118838683	1.50701	13.0804	3.11765	5e-05	0.00187815
723	MSTRG.26205.6	MSTRG.26205	-	4:128061267-128222931	2.72739	37.0269	3.76298	5e-05	0.00187815
724	MSTRG.26278.2	MSTRG.26278	-	4:143513462-143557486	5.16349	18.8934	1.87146	5e-05	0.00187815
725	MSTRG.2637.4	MSTRG.2637	-	1:201464382-201469237	10.4571	38.3921	1.87633	5e-05	0.00187815
726	MSTRG.26533.1	MSTRG.26533	-	4:188111712-188112104		7.90063		5e-05	0.00187815
727	MSTRG.26819.6	MSTRG.26819	-	5:43287600-43313512	1.96214	29.6937	3.91966	5e-05	0.00187815
728	MSTRG.27816.6	MSTRG.27816	-	5:134371178-134391992	2.85143	21.5549	2.91826	5e-05	0.00187815
729	MSTRG.28100.5	MSTRG.28100	-	5:157785742-157859175	5.08302	17.9712	1.82193	5e-05	0.00187815
730	MSTRG.2818.1	MSTRG.2818	-	1:211571567-211579156	11.104	143.678	3.69369	5e-05	0.00187815
731	MSTRG.28692.1	MSTRG.28692	-	6:27231347-27232022		4.95806		5e-05	0.00187815
732	MSTRG.28698.2	MSTRG.28698	-	6:27450742-27473118	2.25085	11.9796	2.41204	5e-05	0.00187815
733	MSTRG.28727.1	MSTRG.28727	-	6:28078791-28089668	5.0914	30.4727	2.58138	5e-05	0.00187815
734	MSTRG.29170.7	MSTRG.29170	-	6:43576149-43629162	7.85416	46.9724	2.58028	5e-05	0.00187815
735	MSTRG.29690.3	MSTRG.29690	-	6:117675501-117710640	12.6975	32.2936	1.34671	5e-05	0.00187815
736	MSTRG.30279.1	MSTRG.30279	-	7:4775621-4794546	2.27344	10.3197	2.18246	5e-05	0.00187815
737	MSTRG.30420.3	MSTRG.30420	-	7:16791810-16833433	55.188	202.374	1.8746	5e-05	0.00187815
738	MSTRG.30563.5	MSTRG.30563	-	7:30496620-30634033	22.5297	105.648	2.22937	5e-05	0.00187815
739	MSTRG.3068.3	MSTRG.3068	-	1:232397964-232630073	1.44391	9.02396	2.64378	5e-05	0.00187815
740	MSTRG.30708.6	MSTRG.30708	-	7:45723779-45769096	2.08286	8.45717	2.02161	5e-05	0.00187815
741	MSTRG.30861.2	MSTRG.30861	-	7:72829424-72837394	8.40141	42.1271	2.32605	5e-05	0.00187815
742	MSTRG.30931.1	MSTRG.30931	-	7:74609618-74610385		3.94289		5e-05	0.00187815
743	MSTRG.31031.11	MSTRG.31031	-	7:82754012-83162930	0.731802	7.96914	3.4449	5e-05	0.00187815
744	MSTRG.31916.1	MSTRG.31916	-	7:149003061-149028641	5.29332	82.9086	3.96928	5e-05	0.00187815
745	MSTRG.31924.2	MSTRG.31924	-	7:149431362-149461123	5.24099	17.7703	1.76156	5e-05	0.00187815
746	MSTRG.32023.3	MSTRG.32023	-	7:155297775-155310235	1.53592	7.91345	2.3652	5e-05	0.00187815
747	MSTRG.32030.3	MSTRG.32030	-	7:156994050-157010651	2.94426	8.25136	1.48673	5e-05	0.00187815
748	MSTRG.32057.11	MSTRG.32057	-	7:157335347-157417439	7.66604	17.2857	1.17303	5e-05	0.00187815
749	MSTRG.3270.2	MSTRG.3270	-	10:971145-1132297	17.9684	118.271	2.71856	5e-05	0.00187815
750	MSTRG.33323.2	MSTRG.33323	-	8:141207165-141308305	2.5307	9.44852	1.90056	5e-05	0.00187815
751	MSTRG.33337.1	MSTRG.33337	-	8:142960298-142961725		3.55811		5e-05	0.00187815
752	MSTRG.33570.1	MSTRG.33570	-	9:8314245-10612723	922.084	6737.89	2.86933	5e-05	0.00187815
753	MSTRG.33701.3	MSTRG.33701	-	9:33025210-33039907	2.46677	13.3491	2.43605	5e-05	0.00187815
754	MSTRG.33939.7	MSTRG.33939	-	9:81583682-81689531	28.0417	54.411	0.956323	5e-05	0.00187815
755	MSTRG.34003.11	MSTRG.34003	-	9:92210206-92293756	5.51388	40.4228	2.87403	5e-05	0.00187815
756	MSTRG.34405.2	MSTRG.34405	-	9:125234852-125241330	139.389	2513.52	4.17252	5e-05	0.00187815
757	MSTRG.34411.6	MSTRG.34411	-	9:126614085-126701993	15.7276	35.1411	1.15986	5e-05	0.00187815
758	MSTRG.34512.2	MSTRG.34512	-	9:128818473-128829821	1.90732	10.4997	2.46073	5e-05	0.00187815
759	MSTRG.34658.4	MSTRG.34658	-	9:134132241-134159968	2.40338	9.77791	2.02446	5e-05	0.00187815
760	MSTRG.34705.4	MSTRG.34705	-	9:136428503-136439854	3.75288	15.4705	2.04345	5e-05	0.00187815
761	MSTRG.34772.4	MSTRG.34772	-	X:1591592-1602514	0.846278	9.20884	3.44382	5e-05	0.00187815
762	MSTRG.35580.1	MSTRG.35580	-	X:123787730-123788252		6.00343		5e-05	0.00187815
763	MSTRG.3955.3	MSTRG.3955	-	10:68956127-68985073	26.6477	49.9235	0.905707	5e-05	0.00187815
764	MSTRG.4809.2	MSTRG.4809	-	11:1554043-1599184	3.13332	14.0148	2.16119	5e-05	0.00187815
765	MSTRG.529.5	MSTRG.529	-	1:24631715-24673267	4.03518	16.5001	2.03177	5e-05	0.00187815
766	MSTRG.6090.1	MSTRG.6090	-	11:90199883-90226538	1.11527	23.1393	4.37489	5e-05	0.00187815
767	MSTRG.6542.2	MSTRG.6542	-	12:1529890-1647243	4.90645	11.0213	1.16755	5e-05	0.00187815
768	MSTRG.6611.2	MSTRG.6611	-	12:1946053-2941140	3.34926	131.464	5.29468	5e-05	0.00187815
769	MSTRG.6715.1	MSTRG.6715	-	12:10211960-10212239		45.1939		5e-05	0.00187815
770	MSTRG.703.1	MSTRG.703	-	1:32775236-32858879	11.999	42.4014	1.8212	5e-05	0.00187815
771	MSTRG.7411.10	MSTRG.7411	-	12:56663340-56688408	1.8382	19.8489	3.43269	5e-05	0.00187815
772	MSTRG.7545.1	MSTRG.7545	-	12:64780126-64881032	6.31997	31.2067	2.30387	5e-05	0.00187815
773	MSTRG.7602.15	MSTRG.7602	-	12:68746105-68971570	23.7827	74.3851	1.6451	5e-05	0.00187815
774	MSTRG.7602.5	MSTRG.7602	-	12:68746105-68971570	13.6792	55.0353	2.00838	5e-05	0.00187815
775	MSTRG.7622.13	MSTRG.7622	-	12:71839706-71927248	2.69242	10.1118	1.90907	5e-05	0.00187815
776	MSTRG.785.4	MSTRG.785	-	1:37474551-37484379	6.90333	19.4531	1.49464	5e-05	0.00187815
777	MSTRG.8318.1	MSTRG.8318	-	12:124892142-124900902	1.02058	6.95498	2.76865	5e-05	0.00187815
778	MSTRG.8356.3	MSTRG.8356	-	12:124911603-124917368	38.3898	308.658	3.00721	5e-05	0.00187815
779	MSTRG.8356.4	MSTRG.8356	-	12:124911603-124917368	60.9133	447.028	2.87553	5e-05	0.00187815
780	MSTRG.8410.7	MSTRG.8410	-	12:132687605-132722734	2.43708	9.47964	1.95968	5e-05	0.00187815
781	MSTRG.8571.8	MSTRG.8571	-	13:31134973-31162388	2.1011	71.3044	5.08477	5e-05	0.00187815
782	MSTRG.9088.8	MSTRG.9088	-	14:22595807-22613215	1.93671	11.927	2.62254	5e-05	0.00187815
783	MSTRG.9526.9	MSTRG.9526	-	14:55124109-55145413	2.24434	14.886	2.72959	5e-05	0.00187815
784	MSTRG.9859.7	MSTRG.9859	-	14:72969450-73123898	7.86878	26.112	1.7305	5e-05	0.00187815
785	ENST00000056217	MSTRG.31889	ARHGEF5	7:144186082-144383118	1.32227	7.61132	2.52513	0.0001	0.00347782
786	ENST00000222567	MSTRG.30435	TWISTNB	7:19695461-19709087	6.01024	13.1633	1.13102	0.0001	0.00347782
787	ENST00000248114	MSTRG.11899	GFER	16:1984206-1994275	5.71335	13.3036	1.21941	0.0001	0.00347782
788	ENST00000253003	MSTRG.21679	ADRM1	20:62302092-62367318	16.515	96.8189	2.55151	0.0001	0.00347782
789	ENST00000254816	MSTRG.15356	TRIM47	17:75874160-75879546	1.35279	6.54515	2.27449	0.0001	0.00347782
790	ENST00000261326	MSTRG.16031	MOCOS	18:36187518-36272157	1.02737	3.58342	1.80237	0.0001	0.00347782
791	ENST00000272139	MSTRG.2997	C1orf35	1:228100725-228105411	6.41605	18.1626	1.50121	0.0001	0.00347782
792	ENST00000277458	MSTRG.34559	ASB6	9:129608883-129642169	6.79554	22.7365	1.74235	0.0001	0.00347782
793	ENST00000282412	MSTRG.18466	PPM1B	2:44167624-44244384	2.40452	17.988	2.90321	0.0001	0.00347782
794	ENST00000290949	MSTRG.12964	ATP6V0D1	16:67438013-67481237	19.5136	37.6691	0.948904	0.0001	0.00347782
795	ENST00000296452	MSTRG.23531	BSN	3:49554488-49671545	0.799857	1.48867	0.896207	0.0001	0.00347782
796	ENST00000300101	ENSG00000166860	ZBTB39	12:56998833-57006446	2.68653	5.60932	1.06208	0.0001	0.00347782
797	ENST00000302350	MSTRG.26490	CDKN2AIP	4:183444590-183448198	1.65756	13.3029	3.00461	0.0001	0.00347782
798	ENST00000306368	MSTRG.18927	RNF181	2:85595724-85597613	77.7192	156.446	1.00932	0.0001	0.00347782
799	ENST00000308987	MSTRG.2105	CKS1B	1:154974652-154979249	35.0267	76.8784	1.13412	0.0001	0.00347782
800	ENST00000309739	MSTRG.7163	RND1	12:48857144-48865898	4.08378	26.2151	2.68242	0.0001	0.00347782
801	ENST00000319974	MSTRG.20130	C2orf69	2:199911255-200008540	10.4646	22.6341	1.11298	0.0001	0.00347782
802	ENST00000324460	MSTRG.34405	HSPA5	9:125234852-125241330	31.8009	305.606	3.26453	0.0001	0.00347782
803	ENST00000336332	MSTRG.24245	ZXDC	3:126437600-126475919	12.1359	24.2535	0.998913	0.0001	0.00347782
804	ENST00000336615	MSTRG.4778	PNPLA2	11:818901-842545	10.8658	27.6255	1.3462	0.0001	0.00347782
805	ENST00000339697	MSTRG.29734	SERINC1	6:122443353-122471822	37.8474	64.1056	0.760255	0.0001	0.00347782
806	ENST00000342505	MSTRG.1210	JAK1	1:64745094-64966504	16.8072	31.8835	0.923729	0.0001	0.00347782
807	ENST00000346027	MSTRG.15077	TLK2	17:62458657-62615481	5.4198	25.6708	2.24381	0.0001	0.00347782
808	ENST00000348257	MSTRG.21702	TPD52L2	20:63865227-63891545	3.13948	30.4561	3.27814	0.0001	0.00347782
809	ENST00000359655	MSTRG.3961	SUPV3L1	10:69180231-69209099	5.99561	15.6691	1.38594	0.0001	0.00347782
810	ENST00000361505	MSTRG.9067	PNP	14:20468953-20477094	13.7469	27.518	1.00128	0.0001	0.00347782
811	ENST00000368406	MSTRG.2112	EFNA1	1:155127459-155134857	26.0126	58.19	1.16156	0.0001	0.00347782
812	ENST00000369603	MSTRG.4482	SMNDC1	10:110290729-110304951	5.13162	11.4229	1.15445	0.0001	0.00347782
813	ENST00000370996	MSTRG.21611	PPP1R3D	20:59933763-59948680	4.12208	10.6212	1.36551	0.0001	0.00347782
814	ENST00000374379	MSTRG.522	CLIC4	1:24745356-24844324	20.6278	39.0036	0.919017	0.0001	0.00347782
815	ENST00000376736	MSTRG.33922	RFK	9:76385516-76394517	4.59482	18.1909	1.98513	0.0001	0.00347782
816	ENST00000377524	MSTRG.3486	STAM	10:17644124-17715914	6.22308	13.4435	1.11121	0.0001	0.00347782
817	ENST00000378756	MSTRG.102	ATAD3A	1:1512150-1534687	4.63649	10.4412	1.17118	0.0001	0.00347782
818	ENST00000392358	MSTRG.15614	GPS1	17:82047901-82057470	3.08476	22.4415	2.86294	0.0001	0.00347782
819	ENST00000393564	MSTRG.35882	G6PD	X:154457800-154565046	95.6091	237.715	1.31401	0.0001	0.00347782
820	ENST00000394440	MSTRG.18650	CCT4	2:61868088-62147247	36.0765	83.039	1.20273	0.0001	0.00347782
821	ENST00000397802	MSTRG.32262	POLR3D	8:22245103-22275162	4.57102	8.82029	0.94831	0.0001	0.00347782
822	ENST00000419304	MSTRG.30420	AGR2	7:16791810-16833433	8.69483	27.1336	1.64185	0.0001	0.00347782
823	ENST00000434813	MSTRG.20133	CLK1	2:200853008-200864744	3.7801	21.2855	2.49338	0.0001	0.00347782
824	ENST00000455036	MSTRG.32732	ZBTB10	8:80484560-80527179	17.0938	79.9759	2.22609	0.0001	0.00347782
825	ENST00000462787	MSTRG.24713	SMC4	3:160225495-160485773	4.42926	20.0754	2.1803	0.0001	0.00347782
826	ENST00000478283	MSTRG.635	YTHDF2	1:28736620-28769775	2.85759	12.6562	2.14697	0.0001	0.00347782
827	ENST00000498926	MSTRG.8410	PGAM5	12:132687605-132722734	8.74515	20.0959	1.20035	0.0001	0.00347782
828	ENST00000508208	MSTRG.26322	TMEM184C	4:147617382-147684230	7.91265	32.0879	2.0198	0.0001	0.00347782
829	ENST00000519067	MSTRG.33323	SLC45A4	8:141207165-141308305	1.64591	4.60625	1.48471	0.0001	0.00347782
830	ENST00000555727	MSTRG.9065	TEP1	14:20365666-20413429	2.061	5.87177	1.51045	0.0001	0.00347782
831	ENST00000556142	MSTRG.9079	HNRNPC	14:21209135-21269494	13.3921	76.5968	2.5159	0.0001	0.00347782
832	ENST00000564287	MSTRG.2839	AC092803.2	1:212557832-212559731	1.98713	8.24836	2.05342	0.0001	0.00347782
833	ENST00000593174	MSTRG.16801	CCDC130	19:13731759-13763296	3.31055	11.901	1.84595	0.0001	0.00347782
834	ENST00000611537	MSTRG.31323	VGF	7:101162508-101165593	2.15371	18.6712	3.11592	0.0001	0.00347782
835	ENST00000623091	MSTRG.28377	HEIH	5:180829953-180835726	5.4622	12.9583	1.24632	0.0001	0.00347782
836	ENST00000623772	MSTRG.15112	C17orf82	17:61411750-61413280	6.91033	14.8399	1.10265	0.0001	0.00347782
837	ENST00000625876	MSTRG.13991	SNORD3A	17:19061911-19190245	728.124	4510.32	2.63097	0.0001	0.00347782
838	ENST00000626866	MSTRG.8571	HSPH1	13:31134973-31162388	2.84215	32.6158	3.52052	0.0001	0.00347782
839	MSTRG.11407.11	MSTRG.11407	-	15:78250501-78299924	1.13675	13.16	3.53317	0.0001	0.00347782
840	MSTRG.12222.1	MSTRG.12222	-	16:14009279-14016016		5.226		0.0001	0.00347782
841	MSTRG.17335.5	MSTRG.17335	-	19:38403134-38426305	6.42303	21.5951	1.74938	0.0001	0.00347782
842	MSTRG.19942.2	MSTRG.19942	-	2:177227594-177559299	12.8567	48.6193	1.91901	0.0001	0.00347782
843	MSTRG.20387.2	MSTRG.20387	-	2:218663863-218702716	3.98862	19.1619	2.26428	0.0001	0.00347782
844	MSTRG.21581.4	MSTRG.21581	-	20:57349568-57379211	4.13368	13.3099	1.687	0.0001	0.00347782
845	MSTRG.21848.1	MSTRG.21848	-	21:8451769-8453151	3.02131	10.6191	1.81341	0.0001	0.00347782
846	MSTRG.26235.4	MSTRG.26235	-	4:139495940-139606699	6.08712	18.4923	1.6031	0.0001	0.00347782
847	MSTRG.26819.13	MSTRG.26819	-	5:43287600-43313512	1.61975	8.92286	2.46173	0.0001	0.00347782
848	MSTRG.28580.3	MSTRG.28580	-	6:16299111-16763372	4.71783	12.0789	1.35629	0.0001	0.00347782
849	MSTRG.28701.1	MSTRG.28701	-	6:27670890-27671230		11.273		0.0001	0.00347782
850	ENST00000215790	MSTRG.22514	TBC1D10A	22:30285116-30327046	6.10183	13.9465	1.19259	0.00015	0.00490654
851	ENST00000216117	MSTRG.22594	HMOX1	22:35380360-35394214	0.711385	53.6277	6.2362	0.00015	0.00490654
852	ENST00000228136	MSTRG.5045	C11orf58	11:15966448-16756881	24.0555	49.2324	1.03324	0.00015	0.00490654
853	ENST00000237281	MSTRG.29912	FBXO30	6:145793501-145964423	4.46544	12.852	1.52511	0.00015	0.00490654
854	ENST00000237289	MSTRG.29835	TNFAIP3	6:137823672-137883312	1.11015	6.19479	2.4803	0.00015	0.00490654
855	ENST00000247956	MSTRG.16593	ZNF317	19:9140379-9163424	3.45481	13.7215	1.98976	0.00015	0.00490654
856	ENST00000253814	MSTRG.27943	NDFIP1	5:142108504-142154443	12.5568	24.3977	0.958281	0.00015	0.00490654
857	ENST00000257604	MSTRG.8048	TRAFD1	12:112125500-112153609	2.69894	9.1867	1.76715	0.00015	0.00490654
858	ENST00000258052	MSTRG.29619	SMPD2	6:109390214-109443919	2.44894	8.34698	1.7691	0.00015	0.00490654
859	ENST00000261167	MSTRG.6820	WBP11	12:14784578-14803540	15.1613	26.1223	0.78489	0.00015	0.00490654
860	ENST00000261900	MSTRG.7160	CCNT1	12:48688457-48716998	4.19086	19.4876	2.21724	0.00015	0.00490654
861	ENST00000269214	MSTRG.15868	ESCO1	18:21529280-21600884	21.7425	41.1999	0.922123	0.00015	0.00490654
862	ENST00000294258	MSTRG.5568	ZFPL1	11:65084222-65116384	12.7351	71.0942	2.48092	0.00015	0.00490654
863	ENST00000295887	MSTRG.25793	CDS1	4:84582978-84651338	6.93751	12.9613	0.901718	0.00015	0.00490654
864	ENST00000298492	MSTRG.4612	FAM175B	10:124801784-124836670	4.42521	10.2605	1.21329	0.00015	0.00490654
865	ENST00000298585	MSTRG.34802	ZMYND19	9:137582078-137590490	10.3348	20.464	0.985579	0.00015	0.00490654
866	ENST00000301215	MSTRG.17452	ZNF526	19:42220270-42228201	6.09235	11.7672	0.949699	0.00015	0.00490654
867	ENST00000327761	MSTRG.23551	RASSF1	3:50329781-50340980	2.69415	9.982	1.8895	0.00015	0.00490654
868	ENST00000355527	MSTRG.5779	DHCR7	11:71428192-71452868	9.17216	38.333	2.06325	0.00015	0.00490654
869	ENST00000358171	MSTRG.5924	SERPINH1	11:75562055-75572783	39.038	82.4178	1.07808	0.00015	0.00490654
870	ENST00000361891	MSTRG.2000	ILF2	1:153658653-153671048	82.9882	139.857	0.752978	0.00015	0.00490654
871	ENST00000367385	MSTRG.2605	NEK7	1:198156962-198322420	20.2365	35.6378	0.816445	0.00015	0.00490654
872	ENST00000369763	MSTRG.1561	LRIF1	1:110943466-110964649	7.17554	15.535	1.11436	0.00015	0.00490654
873	ENST00000374199	MSTRG.34251	PRPF4	9:113221561-113292905	2.34793	10.5353	2.16576	0.00015	0.00490654
874	ENST00000374557	MSTRG.34207	EPB41L4B	9:109171974-109320964	6.54325	11.7284	0.841925	0.00015	0.00490654
875	ENST00000376692	MSTRG.281	MAD2L2	1:11674479-11691650	12.7644	27.3151	1.09758	0.00015	0.00490654
876	ENST00000378887	MSTRG.17231	SDHAF1	19:35995198-35996315	7.93458	18.9327	1.25465	0.00015	0.00490654
877	ENST00000379047	MSTRG.13058	NQO1	16:69706995-69726951	25.0777	65.1276	1.37686	0.00015	0.00490654
878	ENST00000379661	MSTRG.12875	KATNB1	16:57735729-57757250	2.80713	8.24697	1.55477	0.00015	0.00490654
879	ENST00000380874	MSTRG.28436	FOXC1	6:1609971-1613897	3.16923	6.57212	1.05223	0.00015	0.00490654
880	ENST00000381298	MSTRG.26918	IL6ST	5:55935094-55994993	3.96271	7.72749	0.963511	0.00015	0.00490654
881	ENST00000395560	MSTRG.30718	UPP1	7:48088627-48108733	2.69735	23.9782	3.15211	0.00015	0.00490654
882	ENST00000395842	MSTRG.22939	PANX2	22:50170730-50200837	2.81868	14.4757	2.36055	0.00015	0.00490654
883	ENST00000416391	MSTRG.12034	ZNF213	16:3110459-3142805	2.95087	14.5275	2.29957	0.00015	0.00490654
884	ENST00000462274	MSTRG.22016	DYRK1A	21:37365476-37517450	15.3195	40.4101	1.39934	0.00015	0.00490654
885	ENST00000507678	MSTRG.26473	SPCS3	4:176308267-176332245	4.38624	24.3009	2.46995	0.00015	0.00490654
886	ENST00000577543	MSTRG.15720	TGIF1	18:3411607-3459978	9.66859	92.9247	3.26468	0.00015	0.00490654
887	ENST00000580320	MSTRG.15610	DCXR	17:82035135-82037732	5.01045	31.3074	2.64349	0.00015	0.00490654
888	ENST00000613459	MSTRG.28038	HMGXB3	5:149960736-150053142	2.89086	10.0209	1.79344	0.00015	0.00490654
889	ENST00000616058	MSTRG.2399	SUCO	1:172532348-172611833	4.10191	12.4683	1.60389	0.00015	0.00490654
890	MSTRG.11545.1	MSTRG.11545	-	15:85759163-85795030	1.80846	6.51709	1.84947	0.00015	0.00490654
891	MSTRG.16875.6	MSTRG.16875	-	19:15353384-15419141	5.60063	19.7014	1.81464	0.00015	0.00490654
892	MSTRG.1799.1	MSTRG.1799	-	1:145407771-145425601	1.45613	7.28957	2.32369	0.00015	0.00490654
893	MSTRG.20933.1	MSTRG.20933	-	20:21302730-21389827	2.91014	6.52716	1.16537	0.00015	0.00490654
894	MSTRG.25182.10	MSTRG.25182	-	4:849275-932373	4.53695	10.2208	1.17172	0.00015	0.00490654
895	MSTRG.2547.2	MSTRG.2547	-	1:184690230-184754913	0.983253	15.1989	3.95026	0.00015	0.00490654
896	ENST00000230085	MSTRG.29591	SNX3	6:108211221-108261260	22.4653	51.3196	1.19181	0.0002	0.00627739
897	ENST00000259467	MSTRG.34340	PDCL	9:122798388-122828631	7.45994	16.6793	1.16082	0.0002	0.00627739
898	ENST00000282344	MSTRG.8527	USP12	13:27066141-27171896	11.7587	20.7551	0.819731	0.0002	0.00627739
899	ENST00000299213	MSTRG.11253	LARP6	15:70829129-71053657	0.4607	5.69929	3.62888	0.0002	0.00627739
900	ENST00000300574	MSTRG.13521	CRK	17:1420688-1463162	6.9187	17.2967	1.32192	0.0002	0.00627739
901	ENST00000307877	MSTRG.15383	SRP68	17:76038774-76121576	8.86502	36.7197	2.05036	0.0002	0.00627739
902	ENST00000313146	MSTRG.2210	ISG20L2	1:156721890-156736960	13.094	26.1441	0.997581	0.0002	0.00627739
903	ENST00000322940	MSTRG.34212	FAM206A	9:108934180-109013529	5.48602	15.4463	1.49343	0.0002	0.00627739
904	ENST00000336824	MSTRG.24800	FNDC3B	3:172039627-172401665	5.30574	16.8721	1.66902	0.0002	0.00627739
905	ENST00000337979	MSTRG.5408	STX3	11:59755058-59805882	7.03962	35.1677	2.32068	0.0002	0.00627739
906	ENST00000349038	MSTRG.16319	PTBP1	19:797074-812327	20.8892	59.0392	1.49892	0.0002	0.00627739
907	ENST00000371627	MSTRG.4237	TNKS2	10:91798311-91865276	13.7587	22.4746	0.70795	0.0002	0.00627739
908	ENST00000371646	MSTRG.29183	HSP90AB1	6:44246165-44253888	301.663	558.651	0.889009	0.0002	0.00627739
909	ENST00000392561	MSTRG.8084	RBM19	12:113816737-113966371	4.3759	11.246	1.36176	0.0002	0.00627739
910	ENST00000395958	MSTRG.32983	YWHAZ	8:100916524-100953388	53.8472	145.898	1.43802	0.0002	0.00627739
911	ENST00000397625	MSTRG.15426	JMJD6	17:76712831-76726799	4.93152	18.907	1.93882	0.0002	0.00627739
912	ENST00000425690	MSTRG.17509	PVR	19:44537057-44718759	1.78798	5.51465	1.62494	0.0002	0.00627739
913	ENST00000425753	MSTRG.33363	TSTA3	8:143612617-143618048	7.50194	23.2253	1.63036	0.0002	0.00627739
914	ENST00000445755	MSTRG.16949	CCDC124	19:17871972-17943991	12.9065	35.4381	1.45721	0.0002	0.00627739
915	ENST00000513185	MSTRG.27428	RGMB	5:98768649-98798643	5.72336	12.6462	1.14376	0.0002	0.00627739
916	ENST00000517426	MSTRG.35079	CDK16	X:47217859-47229997	4.96471	16.8545	1.76335	0.0002	0.00627739
917	ENST00000526890	MSTRG.4853	CARS	11:3000921-3057613	2.90363	8.02459	1.46657	0.0002	0.00627739
918	ENST00000564844	MSTRG.13405	MAP1LC3B	16:87083561-87404779	5.90785	27.4526	2.21624	0.0002	0.00627739
919	ENST00000577419	MSTRG.14039	TMEM11	17:21197279-21230035	6.69703	18.3966	1.45785	0.0002	0.00627739
920	ENST00000600229	MSTRG.16534	CRB3	19:6436078-6482557	7.53639	30.4246	2.01329	0.0002	0.00627739
921	MSTRG.14894.4	MSTRG.14894	-	17:51260211-51297936	4.25802	14.8001	1.79736	0.0002	0.00627739
922	MSTRG.19365.9	MSTRG.19365	-	2:121737102-121767853	9.6291	26.744	1.47374	0.0002	0.00627739
923	MSTRG.2279.2	MSTRG.2279	-	1:161766293-161964070	4.72871	18.194	1.94394	0.0002	0.00627739
924	MSTRG.25642.3	MSTRG.25642	-	4:56466914-56503680	22.4968	44.4507	0.982487	0.0002	0.00627739
925	MSTRG.29183.4	MSTRG.29183	-	6:44246165-44253888	14.5402	182.82	3.65231	0.0002	0.00627739
926	MSTRG.31031.8	MSTRG.31031	-	7:82754012-83162930	0.772667	2.03971	1.40045	0.0002	0.00627739
927	MSTRG.3621.2	MSTRG.3621	-	10:28522651-28623112	21.7673	43.2141	0.989342	0.0002	0.00627739
928	MSTRG.4434.7	MSTRG.4434	-	10:102394109-102402529	3.41049	20.2856	2.5724	0.0002	0.00627739
929	ENST00000001008	MSTRG.6611	FKBP4	12:1946053-2941140	26.6388	68.9878	1.37281	0.00025	0.00757941
930	ENST00000029410	MSTRG.28317	B4GALT7	5:177600099-177610347	5.13783	15.858	1.62598	0.00025	0.00757941
931	ENST00000035307	MSTRG.31974	CHPF2	7:151232488-151277896	20.5972	36.4368	0.822946	0.00025	0.00757941
932	ENST00000221283	MSTRG.16578	STXBP2	19:7629736-7647873	13.3209	26.814	1.0093	0.00025	0.00757941
933	ENST00000244061	MSTRG.21367	RNF114	20:49936335-49953892	25.0428	50.9327	1.0242	0.00025	0.00757941
934	ENST00000251849	MSTRG.23105	RAF1	3:12484431-12664226	18.876	40.0819	1.0864	0.00025	0.00757941
935	ENST00000261296	MSTRG.8854	TGDS	13:94574050-94596257	5.19991	18.3309	1.81772	0.00025	0.00757941
936	ENST00000263657	MSTRG.18739	PNO1	2:68122935-68261230	6.24979	20.4723	1.71179	0.00025	0.00757941
937	ENST00000263956	MSTRG.20096	GTF3C3	2:196639553-196799725	9.83233	20.102	1.03173	0.00025	0.00757941
938	ENST00000297157	MSTRG.30589	RP9	7:33094796-33109401	8.58875	23.1034	1.42759	0.00025	0.00757941
939	ENST00000301727	MSTRG.11930	E4F1	16:2223565-2238711	5.26773	14.1936	1.42999	0.00025	0.00757941
940	ENST00000302182	MSTRG.13883	UBB	17:16380797-16382745	43.879	244.068	2.47568	0.00025	0.00757941
941	ENST00000309758	MSTRG.2282	HSPA6	1:161505429-161608476	0.486196	211.335	8.76377	0.00025	0.00757941
942	ENST00000337198	MSTRG.33012	AZIN1	8:102826356-102977876	14.7453	36.8036	1.31959	0.00025	0.00757941
943	ENST00000350777	MSTRG.6363	HINFP	11:119121586-119136044	2.87526	9.14792	1.66975	0.00025	0.00757941
944	ENST00000354900	MSTRG.17213	LSR	19:35248329-35267964	12.0187	34.3315	1.51425	0.00025	0.00757941
945	ENST00000361264	MSTRG.33712	DCAF12	9:34084331-34127399	9.57172	17.201	0.845642	0.00025	0.00757941
946	ENST00000361367	MSTRG.4979	CTR9	11:10750986-10779743	4.65616	9.09626	0.966135	0.00025	0.00757941
947	ENST00000370283	MSTRG.21692	ARFGAP1	20:63272784-63289793	7.76619	20.6203	1.40878	0.00025	0.00757941
948	ENST00000372310	MSTRG.923	SLC6A9	1:43991358-44115913	1.2851	5.09367	1.98682	0.00025	0.00757941
949	ENST00000389032	MSTRG.6939	STK38L	12:27243967-27325959	6.60899	14.9152	1.17428	0.00025	0.00757941
950	ENST00000392020	MSTRG.20539	ATG16L1	2:233210050-233295674	9.66534	19.0789	0.981083	0.00025	0.00757941
951	ENST00000392745	MSTRG.10280	TRAF3	14:102777475-102911500	5.84911	17.6647	1.59458	0.00025	0.00757941
952	ENST00000394013	MSTRG.7398	RNF41	12:56202174-56221933	3.33015	10.5982	1.67016	0.00025	0.00757941
953	ENST00000394514	MSTRG.27948	RNF14	5:141943584-141990291	4.47638	16.0246	1.83989	0.00025	0.00757941
954	ENST00000399878	MSTRG.25387	SEL1L3	4:25747426-25929874	5.33719	13.9207	1.38308	0.00025	0.00757941
955	ENST00000421832	MSTRG.17751	CTU1	19:51097605-51108370	2.55718	6.35198	1.31266	0.00025	0.00757941
956	ENST00000487257	MSTRG.23697	PDE12	3:57556275-57566844	3.10052	10.5376	1.76497	0.00025	0.00757941
957	ENST00000498161	MSTRG.35751	FTH1P8	X:148052232-148052746	7.10712	55.5431	2.96627	0.00025	0.00757941
958	ENST00000582900	MSTRG.15610	DCXR	17:82035135-82037732	16.4415	56.8327	1.78938	0.00025	0.00757941
959	ENST00000586757	MSTRG.16340	MIDN	19:1248552-1259140	50.9001	143.921	1.49954	0.00025	0.00757941
960	ENST00000614944	MSTRG.6343	VPS11	11:119059418-119081978	3.01376	16.352	2.43983	0.00025	0.00757941
961	ENST00000617074	MSTRG.27777	HSPA4	5:133051961-133106449	15.8245	42.0659	1.41049	0.00025	0.00757941
962	ENST00000618262	MSTRG.31324	SRRT	7:100875110-100888664	6.60475	20.2422	1.61579	0.00025	0.00757941
963	MSTRG.12037.1	MSTRG.12037	-	16:3151608-3151911		13.6929		0.00025	0.00757941
964	MSTRG.15061.19	MSTRG.15061	-	17:59618552-60018975		246.338		0.00025	0.00757941
965	MSTRG.21287.5	MSTRG.21287	-	20:45812575-45816957	2.62352	15.9516	2.60413	0.00025	0.00757941
966	MSTRG.21473.1	MSTRG.21473	-	20:53735464-53742606	1.41348	3.41225	1.27147	0.00025	0.00757941
967	MSTRG.34711.1	MSTRG.34711	-	9:136940434-136944696	3.15345	10.3673	1.71703	0.00025	0.00757941
968	MSTRG.41.1	MSTRG.41	-	1:923927-965715	4.99255	18.121	1.85981	0.00025	0.00757941
969	MSTRG.6866.3	MSTRG.6866	-	12:19404044-19720801	1.98377	11.4953	2.53473	0.00025	0.00757941
970	MSTRG.7292.1	MSTRG.7292	-	12:52232519-52309163	41.1232	98.7981	1.26453	0.00025	0.00757941
971	MSTRG.8519.5	MSTRG.8519	-	13:26094723-26222654	2.70523	17.1345	2.66308	0.00025	0.00757941
972	ENST00000053468	MSTRG.29092	MRPS10	6:42206800-42217865	22.0341	39.105	0.827619	0.0003	0.00876591
973	ENST00000216513	MSTRG.9603	SIX4	14:60709527-60724348	6.46417	12.5371	0.955664	0.0003	0.00876591
974	ENST00000219252	MSTRG.12878	POLR2C	16:57428168-57487327	10.0487	25.1446	1.32325	0.0003	0.00876591
975	ENST00000251453	MSTRG.17364	RPS16	19:39433206-39435948	352.6	573.934	0.702852	0.0003	0.00876591
976	ENST00000268042	MSTRG.11726	ARRDC4	15:97960697-97973838	1.01412	29.0986	4.84265	0.0003	0.00876591
977	ENST00000272444	MSTRG.18825	DUSP11	2:73762183-73780157	10.0807	22.0117	1.12667	0.0003	0.00876591
978	ENST00000273158	MSTRG.23359	SLC25A38	3:39383347-39397351	10.379	19.1202	0.881425	0.0003	0.00876591
979	ENST00000276282	MSTRG.32115	MFHAS1	8:8783353-8893645	4.36185	7.55609	0.792699	0.0003	0.00876591
980	ENST00000287322	MSTRG.32442	BAG4	8:38105241-38213301	5.26506	12.7296	1.27367	0.0003	0.00876591
981	ENST00000302692	MSTRG.245	SLC25A33	1:9539481-9585179	1.85885	6.50504	1.80715	0.0003	0.00876591
982	ENST00000306467	MSTRG.27648	CEP120	5:123344884-123423592	4.28455	10.0242	1.22627	0.0003	0.00876591
983	ENST00000309352	MSTRG.15362	MRPL38	17:75897059-75941140	7.30744	18.8942	1.3705	0.0003	0.00876591
984	ENST00000310421	MSTRG.32612	VCPIP1	8:66628486-66667217	6.22426	10.4973	0.754051	0.0003	0.00876591
985	ENST00000316423	MSTRG.25437	UGDH	4:39498754-39639090	13.0942	38.0257	1.53805	0.0003	0.00876591
986	ENST00000318037	MSTRG.25067	RNF168	3:196468782-196503768	11.9381	22.2163	0.896043	0.0003	0.00876591
987	ENST00000330843	MSTRG.32432	RAB11FIP1	8:37858617-37899467	3.94763	12.3897	1.65008	0.0003	0.00876591
988	ENST00000333137	MSTRG.22557	SMTN	22:31051629-31104757	5.62041	11.9448	1.08763	0.0003	0.00876591
989	ENST00000344417	MSTRG.30336	C7orf26	7:6590016-6608726	10.1541	21.1106	1.05591	0.0003	0.00876591
990	ENST00000367103	MSTRG.2789	MAPKAPK2	1:206684943-206734283	18.8968	35.5664	0.912371	0.0003	0.00876591
991	ENST00000373659	MSTRG.34342	ZBTB6	9:122908055-122913330	6.21854	13.2934	1.09606	0.0003	0.00876591
992	ENST00000379440	MSTRG.20730	PRNP	20:4686235-4701590	3.8946	27.1175	2.79968	0.0003	0.00876591
993	ENST00000381151	MSTRG.21945	SLC5A3	21:34073223-34360033	11.6532	19.7039	0.757748	0.0003	0.00876591
994	ENST00000382581	MSTRG.25271	MRFAP1	4:6640090-6642745	38.1012	63.1544	0.729045	0.0003	0.00876591
995	ENST00000393085	MSTRG.31764	MTPN	7:135926454-135977353	45.4481	72.7363	0.678455	0.0003	0.00876591
996	ENST00000434935	MSTRG.13102	CMTR2	16:71281388-71289715	7.79203	16.5499	1.08675	0.0003	0.00876591
997	ENST00000454170	MSTRG.32862	ESRP1	8:94641073-94707466	7.7993	27.2722	1.80602	0.0003	0.00876591
998	ENST00000525402	MSTRG.5710	CDK2AP2	11:67506496-67508649	2.60832	20.0506	2.94245	0.0003	0.00876591
999	ENST00000530374	MSTRG.33409	CYHR1	8:144449581-144465677	10.7359	29.1858	1.44283	0.0003	0.00876591
1000	ENST00000607772	MSTRG.30027	CNKSR3	6:154387503-154510659	0.642491	1.46527	1.18942	0.0003	0.00876591
1001	ENST00000621230	MSTRG.11993	AC092117.1	16:2777318-2780568	0.932626	3.80768	2.02954	0.0003	0.00876591
1002	MSTRG.14475.2	MSTRG.14475	-	17:40287632-40304657	2.16468	12.9472	2.58042	0.0003	0.00876591
1003	MSTRG.14909.6	MSTRG.14909	-	17:56887908-56914038	2.89288	10.6351	1.87825	0.0003	0.00876591
1004	MSTRG.21002.1	MSTRG.21002	-	20:31664451-31723989	3.97369	12.9269	1.70183	0.0003	0.00876591
1005	MSTRG.24271.4	MSTRG.24271	-	3:128051640-128408646	5.18833	28.8935	2.47741	0.0003	0.00876591
1006	MSTRG.30342.6	MSTRG.30342	-	7:6637321-6656432	9.59585	26.3618	1.45797	0.0003	0.00876591
1007	MSTRG.6882.10	MSTRG.6882	-	12:21501780-21518408	4.85226	19.7696	2.02655	0.0003	0.00876591
1008	ENST00000215574	MSTRG.16291	CDC34	19:531711-542092	26.5239	46.8349	0.820289	0.00035	0.0099811
1009	ENST00000228827	MSTRG.8017	GPN3	12:110452483-110490385	4.8085	18.0679	1.90977	0.00035	0.0099811
1010	ENST00000247668	MSTRG.34708	TRAF2	9:136881911-136926607	10.5906	18.1761	0.779261	0.00035	0.0099811
1011	ENST00000258770	MSTRG.30706	TBRG4	7:45100099-45112047	9.71273	19.9396	1.03769	0.00035	0.0099811
1012	ENST00000261483	MSTRG.27541	MAN2A1	5:109689365-109869625	11.8768	20.4045	0.78074	0.00035	0.0099811
1013	ENST00000262990	MSTRG.26266	ZNF330	4:141220886-141234697	9.06594	20.5347	1.17953	0.00035	0.0099811
1014	ENST00000265069	MSTRG.26727	ZFR	5:32354349-32444761	14.2763	25.2963	0.825304	0.00035	0.0099811
1015	ENST00000288986	MSTRG.24410	NCK1	3:136862207-137011085	9.6136	32.1179	1.74023	0.00035	0.0099811
1016	ENST00000330143	MSTRG.33356	ZNF696	8:143289675-143298061	4.11917	11.6758	1.50309	0.00035	0.0099811
1017	ENST00000330676	MSTRG.13539	TLCD2	17:1702789-1710438	1.71304	3.94926	1.20502	0.00035	0.0099811
1018	ENST00000369702	MSTRG.1586	DDX20	1:111483347-111768016	4.29828	11.0554	1.36292	0.00035	0.0099811
1019	ENST00000376810	MSTRG.272	UBIAD1	1:11273205-11296049	1.76233	4.98307	1.49955	0.00035	0.0099811
1020	ENST00000393600	MSTRG.35816	FAM50A	X:154444125-154450654	4.19906	10.1538	1.27388	0.00035	0.0099811
1021	ENST00000409979	MSTRG.20465	AGFG1	2:227472018-227561214	11.3367	39.8029	1.81188	0.00035	0.0099811
1022	ENST00000439383	MSTRG.24915	PSMD2	3:184298708-184309054	30.1254	57.1792	0.924511	0.00035	0.0099811
1023	ENST00000485075	MSTRG.11407	DNAJA4	15:78250501-78299924	2.63588	24.5532	3.21955	0.00035	0.0099811
1024	ENST00000525693	MSTRG.5589	RELA	11:65653595-65663094	3.00303	11.1303	1.89	0.00035	0.0099811
1025	ENST00000543847	MSTRG.5519	STIP1	11:64185271-64204543	24.5634	104.894	2.09436	0.00035	0.0099811
1026	ENST00000593829	MSTRG.16963	LSM4	19:18306229-18323274	15.2421	39.0099	1.35578	0.00035	0.0099811
1027	ENST00000607166	MSTRG.3638	ZEB1-AS1	10:31187882-31529814	1.94598	10.2744	2.40049	0.00035	0.0099811
1028	MSTRG.13126.3	MSTRG.13126	-	16:71728999-71809201	4.14631	43.921	3.40501	0.00035	0.0099811
1029	MSTRG.13459.1	MSTRG.13459	-	16:89202026-89203660	1.71078	11.5681	2.75742	0.00035	0.0099811
1030	MSTRG.16286.4	MSTRG.16286	-	19:301443-344815	1.36453	5.68624	2.05907	0.00035	0.0099811
1031	MSTRG.19198.2	MSTRG.19198	-	2:108719480-108785811	8.16404	21.1243	1.37155	0.00035	0.0099811
1032	MSTRG.20761.1	MSTRG.20761	-	20:5544403-5611026	4.95655	12.8659	1.37615	0.00035	0.0099811
1033	MSTRG.28325.2	MSTRG.28325	-	5:177519787-177554541	3.62119	10.2108	1.49556	0.00035	0.0099811
1034	ENST00000243903	MSTRG.21192	ACTR5	20:38748441-38772520	2.91463	7.28507	1.32163	0.0004	0.0110933
1035	ENST00000250937	MSTRG.16399	DOHH	19:3490820-3500940	1.30086	8.62707	2.72941	0.0004	0.0110933
1036	ENST00000258975	MSTRG.15094	TACO1	17:63600871-63609965	9.38315	22.0887	1.23517	0.0004	0.0110933
1037	ENST00000264080	MSTRG.16539	GPR108	19:6677703-6737603	2.1549	10.2516	2.25016	0.0004	0.0110933
1038	ENST00000285243	MSTRG.14853	ANKRD40	17:50693189-50707924	11.9939	20.7464	0.790565	0.0004	0.0110933
1039	ENST00000303383	MSTRG.12751	SHCBP1	16:46580553-46621626	5.29659	11.5772	1.12816	0.0004	0.0110933
1040	ENST00000310074	MSTRG.25292	TADA2B	4:6909241-7057952	4.4084	13.1961	1.58179	0.0004	0.0110933
1041	ENST00000336273	MSTRG.32913	MTDH	8:97634444-97728770	35.1864	58.7324	0.73914	0.0004	0.0110933
1042	ENST00000344293	MSTRG.3326	TAF3	10:7818503-8016627	5.86729	10.1658	0.792953	0.0004	0.0110933
1043	ENST00000361217	MSTRG.2078	DENND4B	1:153929500-153946696	10.8344	21.5807	0.994119	0.0004	0.0110933
1044	ENST00000367604	MSTRG.29872	HIVEP2	6:142748442-142956698	2.92695	8.86585	1.59886	0.0004	0.0110933
1045	ENST00000369155	MSTRG.1851	HIST2H2BE	1:149782670-149900798	85.7305	237.693	1.47122	0.0004	0.0110933
1046	ENST00000377390	MSTRG.5540	SF1	11:64764605-64778786	17.5271	39.5313	1.1734	0.0004	0.0110933
1047	ENST00000380762	MSTRG.34835	HCCS	X:11111300-11123078	4.27258	18.9327	2.1477	0.0004	0.0110933
1048	ENST00000398782	MSTRG.20858	RRBP1	20:17613677-17682295	16.1228	62.3417	1.9511	0.0004	0.0110933
1049	ENST00000416247	MSTRG.28531	SMIM13	6:11094032-11138733	4.62553	10.4369	1.174	0.0004	0.0110933
1050	ENST00000607833	MSTRG.28946	BRD2	6:32934628-32981505	10.3655	54.3506	2.3905	0.0004	0.0110933
1051	ENST00000620041	MSTRG.5443	FTH1	11:61949820-61967660	102.884	1214.13	3.56084	0.0004	0.0110933
1052	MSTRG.15039.1	MSTRG.15039	-	17:61495515-61495939		5.77133		0.0004	0.0110933
1053	MSTRG.18636.1	MSTRG.18636	-	2:60935196-60935596		5.53707		0.0004	0.0110933
1054	MSTRG.21489.1	MSTRG.21489	-	20:53846109-53846564		5.00289		0.0004	0.0110933
1055	MSTRG.21507.1	MSTRG.21507	-	20:54272282-54272888		3.02609		0.0004	0.0110933
1056	MSTRG.21511.1	MSTRG.21511	-	20:54317034-54317478		4.44355		0.0004	0.0110933
1057	MSTRG.21557.1	MSTRG.21557	-	20:57147857-57148405		3.56838		0.0004	0.0110933
1058	MSTRG.24808.1	MSTRG.24808	-	3:172889010-172889288		15.1391		0.0004	0.0110933
1059	MSTRG.2702.4	MSTRG.2702	-	1:203007385-203024848	2.01127	15.3616	2.93316	0.0004	0.0110933
1060	MSTRG.33088.3	MSTRG.33088	-	8:117794489-118111853	3.93408	17.8328	2.18043	0.0004	0.0110933
1061	MSTRG.6369.4	MSTRG.6369	-	11:119096502-119118566	0.861191	7.31106	3.08568	0.0004	0.0110933
1062	ENST00000235329	MSTRG.309	MFN2	1:11980180-12013514	10.6382	17.3484	0.70555	0.00045	0.0121731
1063	ENST00000241502	MSTRG.25114	FYTTD1	3:197671392-197787596	15.8597	34.6784	1.12868	0.00045	0.0121731
1064	ENST00000247178	MSTRG.9529	ATG14	14:55366391-55411858	3.26705	8.53849	1.38599	0.00045	0.0121731
1065	ENST00000298569	MSTRG.28272	KIAA1191	5:176346060-176361968	7.46421	18.1081	1.27857	0.00045	0.0121731
1066	ENST00000299424	MSTRG.4951	TAF10	11:6603641-6612667	10.2289	34.4663	1.75254	0.00045	0.0121731
1067	ENST00000300146	MSTRG.5400	PATL1	11:59616428-59668980	10.1896	17.48	0.778612	0.00045	0.0121731
1068	ENST00000340093	MSTRG.17490	PLAUR	19:43646094-43670547	3.21989	9.28737	1.52826	0.00045	0.0121731
1069	ENST00000371361	MSTRG.4280	NOC3L	10:94333225-94362959	7.02513	13.7411	0.967904	0.00045	0.0121731
1070	ENST00000377465	MSTRG.20903	SEC23B	20:18507492-18561415	9.06877	52.6806	2.53829	0.00045	0.0121731
1071	ENST00000377970	MSTRG.33236	MYC	8:127735433-127741434	49.0147	96.6841	0.980063	0.00045	0.0121731
1072	ENST00000395443	MSTRG.23491	QRICH1	3:49029706-49094363	4.03925	12.4998	1.62975	0.00045	0.0121731
1073	ENST00000422453	MSTRG.24295	CNBP	3:129169483-129183922	57.9367	125.791	1.11848	0.00045	0.0121731
1074	ENST00000505490	MSTRG.15604	ALYREF	17:81887843-81911464	20.4012	50.6177	1.31099	0.00045	0.0121731
1075	ENST00000508447	MSTRG.27419	RIOK2	5:97089074-97437217	4.29215	19.4508	2.18005	0.00045	0.0121731
1076	ENST00000519480	MSTRG.32104	MCPH1	8:6403550-6708209	3.45995	9.81619	1.50441	0.00045	0.0121731
1077	ENST00000571133	MSTRG.12227	RSL1D1	16:11833849-11851585	21.1258	42.6007	1.01187	0.00045	0.0121731
1078	ENST00000574426	MSTRG.13572	CLUH	17:2689385-2712833	6.78425	17.1053	1.33418	0.00045	0.0121731
1079	ENST00000602564	MSTRG.11831	RHOT2	16:668085-674174	3.63426	11.1168	1.61301	0.00045	0.0121731
1080	MSTRG.17223.6	MSTRG.17223	-	19:35629029-35637686	9.10285	26.932	1.56493	0.00045	0.0121731
1081	MSTRG.18044.3	MSTRG.18044	-	2:9473657-9555792	2.86005	11.0052	1.94408	0.00045	0.0121731
1082	MSTRG.18056.2	MSTRG.18056	-	2:10439967-10448504	11.7327	25.8857	1.14162	0.00045	0.0121731
1083	MSTRG.19258.1	MSTRG.19258	-	2:112482153-112541739	1.44154	7.30901	2.34207	0.00045	0.0121731
1084	MSTRG.20903.5	MSTRG.20903	-	20:18507492-18561415	3.6512	12.9736	1.82914	0.00045	0.0121731
1085	MSTRG.23034.9	MSTRG.23034	-	3:9649432-9702393	1.60363	6.24947	1.96239	0.00045	0.0121731
1086	MSTRG.5447.5	MSTRG.5447	-	11:61873518-61892051	3.69653	11.3679	1.62073	0.00045	0.0121731
1087	ENST00000189444	MSTRG.4434	NFKB2	10:102394109-102402529	5.05421	17.6527	1.80433	0.0005	0.0131438
1088	ENST00000220659	MSTRG.32431	BRF2	8:37784190-37849904	1.50906	5.78339	1.93827	0.0005	0.0131438
1089	ENST00000260952	MSTRG.20037	ASNSD1	2:189661384-189670831	14.5579	29.9292	1.03975	0.0005	0.0131438
1090	ENST00000261489	MSTRG.8655	TSC22D1	13:44432142-44580432	4.79278	14.0796	1.55467	0.0005	0.0131438
1091	ENST00000262498	MSTRG.12881	CFAP20	16:58113587-58129450	6.69195	18.5754	1.47289	0.0005	0.0131438
1092	ENST00000262962	MSTRG.16449	CCDC94	19:4246338-4269090	6.14692	12.212	0.990362	0.0005	0.0131438
1093	ENST00000264995	MSTRG.24344	MRPL3	3:131462211-131502983	31.1925	54.3956	0.802291	0.0005	0.0131438
1094	ENST00000314531	MSTRG.16385	ZNF77	19:2933217-2944971	3.14667	8.28529	1.39673	0.0005	0.0131438
1095	ENST00000337975	MSTRG.11545	KLHL25	15:85759163-85795030	1.31233	4.63429	1.82022	0.0005	0.0131438
1096	ENST00000344420	MSTRG.18221	SLC35F6	2:26764283-26801067	11.3522	23.8593	1.07158	0.0005	0.0131438
1097	ENST00000350796	MSTRG.30320	CYTH3	7:6161775-6272644	4.91775	8.90699	0.856939	0.0005	0.0131438
1098	ENST00000352445	MSTRG.2461	TOR3A	1:179081376-179098023	3.7468	15.4139	2.0405	0.0005	0.0131438
1099	ENST00000357324	MSTRG.17026	ATP13A1	19:19645197-19663693	8.90122	16.6285	0.901579	0.0005	0.0131438
1100	ENST00000361641	MSTRG.2538	TSEN15	1:184051676-184074212	3.85705	18.4773	2.26019	0.0005	0.0131438
1101	ENST00000368608	MSTRG.29676	TSPYL1	6:116254172-116444860	19.9333	33.4031	0.744798	0.0005	0.0131438
1102	ENST00000368830	MSTRG.1985	MRPL9	1:151755540-151794402	34.5969	65.4525	0.919807	0.0005	0.0131438
1103	ENST00000379568	MSTRG.28529	PAK1IP1	6:10671417-10709782	8.67731	18.5766	1.09817	0.0005	0.0131438
1104	ENST00000394067	MSTRG.5622	KLC2	11:66257293-66268129	4.81645	14.1484	1.55459	0.0005	0.0131438
1105	ENST00000422605	MSTRG.24387	AMOTL2	3:134351851-134375479	6.70026	32.329	2.27054	0.0005	0.0131438
1106	ENST00000447096	MSTRG.34234	DNAJC25	9:111631351-111670246	2.67581	15.3046	2.51592	0.0005	0.0131438
1107	ENST00000464506	MSTRG.34847	RAB9A	X:13689124-13710506	10.4009	22.5742	1.11796	0.0005	0.0131438
1108	ENST00000475269	MSTRG.20682	RBCK1	20:407497-430966	14.8658	39.7282	1.41817	0.0005	0.0131438
1109	ENST00000476464	MSTRG.23782	PSMD6	3:64004021-64024010	20.9501	81.179	1.95415	0.0005	0.0131438
1110	ENST00000481195	MSTRG.27810	PPP2CA	5:134114710-134371047	18.2385	40.2549	1.14218	0.0005	0.0131438
1111	ENST00000491074	MSTRG.19984	DNAJC10	2:182716040-182794464	8.03941	22.2457	1.46837	0.0005	0.0131438
1112	ENST00000552360	MSTRG.17598	INAFM1	19:47274452-47275707	9.16691	18.327	0.999466	0.0005	0.0131438
1113	ENST00000569778	MSTRG.12847	AC026461.3	16:56609500-56611375		4.85804		0.0005	0.0131438
1114	ENST00000618046	MSTRG.18264	SLC4A1AP	2:27582968-27694976	5.87041	15.5584	1.40616	0.0005	0.0131438
1115	MSTRG.12303.1	MSTRG.12303	-	16:18780497-18780834		9.35285		0.0005	0.0131438
1116	MSTRG.17184.4	MSTRG.17184	-	19:34172503-34229515	2.61328	13.2261	2.33945	0.0005	0.0131438
1117	MSTRG.20977.1	MSTRG.20977	-	20:28308033-28308282		23.109		0.0005	0.0131438
1118	MSTRG.21750.1	MSTRG.21750	-	21:8833498-8833814		10.1045		0.0005	0.0131438
1119	MSTRG.29185.2	MSTRG.29185	-	6:44387524-44450426	9.90197	24.3572	1.29856	0.0005	0.0131438
1120	MSTRG.30566.1	MSTRG.30566	-	7:32916814-32943176	0.702705	12.8621	4.19407	0.0005	0.0131438
1121	MSTRG.32865.1	MSTRG.32865	-	8:94719463-94719690		30.1663		0.0005	0.0131438
1122	ENST00000283977	MSTRG.29429	PGM3	6:83067665-83198932	3.81137	29.1848	2.93683	0.00055	0.0141268
1123	ENST00000304271	MSTRG.5721	C11orf24	11:68261334-68272001	4.59671	9.53446	1.05255	0.00055	0.0141268
1124	ENST00000304952	MSTRG.5	HES4	1:987312-1014541	6.60639	101.723	3.94465	0.00055	0.0141268
1125	ENST00000309983	MSTRG.28595	TPMT	6:18128310-18155074	1.84249	6.239	1.75966	0.00055	0.0141268
1126	ENST00000314940	MSTRG.27818	HNRNPA0	5:137745650-137754376	19.4394	30.5629	0.652797	0.00055	0.0141268
1127	ENST00000323037	MSTRG.30533	ZNRF2	7:30284306-30412502	6.39739	14.0429	1.13429	0.00055	0.0141268
1128	ENST00000331272	MSTRG.4396	FBXW4	10:101610663-101695899	3.49839	9.48172	1.43846	0.00055	0.0141268
1129	ENST00000355610	MSTRG.35473	MORC4	X:106802679-107000244	5.93827	12.7517	1.10258	0.00055	0.0141268
1130	ENST00000373116	MSTRG.779	MRPS15	1:36455717-36464437	13.8148	28.0317	1.02085	0.00055	0.0141268
1131	ENST00000373921	MSTRG.606	THEMIS2	1:27872542-27886685	0.927621	3.72045	2.00387	0.00055	0.0141268
1132	ENST00000374171	MSTRG.34270	POLE3	9:113407234-113429684	1.67537	11.3927	2.76556	0.00055	0.0141268
1133	ENST00000377526	MSTRG.18854	AUP1	2:74526644-74557554	5.67199	31.3439	2.46626	0.00055	0.0141268
1134	ENST00000378853	MSTRG.93	AURKAIP1	1:1373729-1375495	14.2744	39.1874	1.45696	0.00055	0.0141268
1135	ENST00000392452	MSTRG.25006	MB21D2	3:192796814-192918161	4.95325	13.0577	1.39845	0.00055	0.0141268
1136	ENST00000392663	ENSG00000163093	BBS5	2:169479177-169526262	1.14904	4.69176	2.0297	0.00055	0.0141268
1137	ENST00000407721	MSTRG.5779	DHCR7	11:71428192-71452868	12.6128	64.2432	2.34866	0.00055	0.0141268
1138	ENST00000455127	MSTRG.15577	MCRIP1	17:81822360-81833302	6.17705	14.464	1.22748	0.00055	0.0141268
1139	ENST00000553851	MSTRG.35143	PRAF2	X:49071155-49101170	8.37052	20.8268	1.31505	0.00055	0.0141268
1140	ENST00000606389	MSTRG.18757	AAK1	2:69457996-69827100	3.18999	7.30457	1.19525	0.00055	0.0141268
1141	ENST00000611653	MSTRG.16335	GPX4	19:1103925-1106791	76.4912	128.271	0.745826	0.00055	0.0141268
1142	MSTRG.15891.1	MSTRG.15891	-	18:21650896-21704805	1.21463	5.33579	2.13519	0.00055	0.0141268
1143	MSTRG.18971.6	MSTRG.18971	-	2:88538719-88631821	3.44487	29.727	3.10925	0.00055	0.0141268
1144	MSTRG.21487.1	MSTRG.21487	-	20:53810602-53811063		5.25196		0.00055	0.0141268
1145	MSTRG.24516.27	MSTRG.24516	-	3:142949163-143060546	11.9147	21.8786	0.876785	0.00055	0.0141268
1146	MSTRG.33948.3	MSTRG.33948	-	9:83659962-83713378	8.47896	35.6636	2.07249	0.00055	0.0141268
1147	MSTRG.8278.6	MSTRG.8278	-	12:123383772-123409358	0.710039	9.19035	3.69415	0.00055	0.0141268
1148	ENST00000303204	MSTRG.28307	PRELID1	5:177301197-177312757	55.001	107.714	0.969682	0.0006	0.0151096
1149	ENST00000319769	MSTRG.2274	B4GALT3	1:161166409-161178013	10.1548	21.3735	1.07366	0.0006	0.0151096
1150	ENST00000322428	MSTRG.33422	MAF1	8:144098632-144118315	28.0683	60.3382	1.10413	0.0006	0.0151096
1151	ENST00000342983	MSTRG.35662	RAP2C	X:132203023-132489968	12.0474	31.2573	1.37548	0.0006	0.0151096
1152	ENST00000344347	MSTRG.22466	XBP1	22:28794554-28800597	40.74	365.557	3.16558	0.0006	0.0151096
1153	ENST00000372097	MSTRG.34629	GTF3C5	9:133030674-133058503	11.2782	23.4644	1.05693	0.0006	0.0151096
1154	ENST00000381165	MSTRG.13700	MIS12	17:5471250-5490814	4.77064	12.5885	1.39986	0.0006	0.0151096
1155	ENST00000398602	MSTRG.20912	NAA20	20:20017115-20033655	2.28131	18.8019	3.04294	0.0006	0.0151096
1156	ENST00000481170	MSTRG.20415	GMPPA	2:219434845-219538772	1.14807	5.93263	2.36946	0.0006	0.0151096
1157	ENST00000483871	MSTRG.21215	SRSF6	20:43457927-43464247	3.79827	50.2167	3.72475	0.0006	0.0151096
1158	MSTRG.10382.1	MSTRG.10382	-	14:106256973-106257361		5.9408		0.0006	0.0151096
1159	MSTRG.13102.2	MSTRG.13102	-	16:71281388-71289715	4.81876	12.7152	1.39982	0.0006	0.0151096
1160	MSTRG.14299.7	MSTRG.14299	-	17:32423970-32483318	6.75592	26.3609	1.96418	0.0006	0.0151096
1161	MSTRG.21347.1	MSTRG.21347	-	20:48388803-48389325		3.5814		0.0006	0.0151096
1162	MSTRG.24789.1	MSTRG.24789	-	3:172029220-172029540		10.6608		0.0006	0.0151096
1163	MSTRG.24922.1	MSTRG.24922	-	3:184443153-184443451		15.4711		0.0006	0.0151096
1164	MSTRG.31923.4	MSTRG.31923	-	7:149472793-149497817	2.64785	10.9122	2.04304	0.0006	0.0151096
1165	MSTRG.34123.1	MSTRG.34123	-	9:97859123-97859540		5.51795		0.0006	0.0151096
1166	MSTRG.5991.1	MSTRG.5991	-	11:83155625-83156064		4.55337		0.0006	0.0151096
1167	MSTRG.8636.1	MSTRG.8636	-	13:41284596-41284908		11.4766		0.0006	0.0151096
1168	ENST00000273480	MSTRG.24479	RNF7	3:141738203-141747560	10.0126	20.2222	1.01412	0.00065	0.0161007
1169	ENST00000279550	MSTRG.6728	YBX3	12:10699088-10723312	21.2941	49.8461	1.22703	0.00065	0.0161007
1170	ENST00000330133	MSTRG.16420	MRPL54	19:3762663-3768575	12.9611	31.1634	1.26566	0.00065	0.0161007
1171	ENST00000334660	MSTRG.10712	CHP1	15:41230838-41281890	15.3564	25.1346	0.710836	0.00065	0.0161007
1172	ENST00000345046	MSTRG.35801	BCAP31	X:153700496-153724697	14.2303	32.5068	1.19177	0.00065	0.0161007
1173	ENST00000348911	MSTRG.22938	SBF1	22:50343303-50475024	3.08862	14.3629	2.21731	0.00065	0.0161007
1174	ENST00000355849	MSTRG.33288	KHDRBS3	8:135457456-135656722	1.51668	6.7867	2.1618	0.00065	0.0161007
1175	ENST00000370397	MSTRG.4370	CHUK	10:100150093-100229619	3.62436	11.2364	1.63238	0.00065	0.0161007
1176	ENST00000379389	MSTRG.6	ISG15	1:987312-1014541	137.94	299.931	1.1206	0.00065	0.0161007
1177	ENST00000379485	MSTRG.8628	KBTBD6	13:41127568-41132746	1.79725	4.4782	1.31713	0.00065	0.0161007
1178	ENST00000413361	ENSG00000225125	RANP4	X:136807222-136807877		2.82822		0.00065	0.0161007
1179	ENST00000433117	MSTRG.22703	MIEF1	22:39499431-39518132	1.47723	7.48902	2.34188	0.00065	0.0161007
1180	ENST00000433386	MSTRG.17857	HSPBP1	19:55262230-55280381	3.79006	12.4239	1.71283	0.00065	0.0161007
1181	ENST00000436062	MSTRG.31491	PNPLA8	7:108470421-108574850	2.24793	24.5516	3.44915	0.00065	0.0161007
1182	ENST00000566159	MSTRG.11866	UBE2I	16:1305546-1327018	4.44226	18.9406	2.09211	0.00065	0.0161007
1183	MSTRG.23328.11	MSTRG.23328	-	3:37185915-37366751	0.914844	14.3867	3.97507	0.00065	0.0161007
1184	MSTRG.23918.5	MSTRG.23918	-	3:87227270-87255548	1.63673	11.2773	2.78453	0.00065	0.0161007
1185	MSTRG.27777.2	MSTRG.27777	-	5:133051961-133106449	5.72928	37.485	2.70989	0.00065	0.0161007
1186	MSTRG.28742.1	MSTRG.28742	-	6:28983099-28983550		3.92264		0.00065	0.0161007
1187	ENST00000233557	MSTRG.18246	NRBP1	2:27427789-27442259	3.11509	12.4662	2.00068	0.0007	0.0169711
1188	ENST00000248879	MSTRG.22307	DGCR6L	22:20314275-20320080	11.6144	21.7324	0.903933	0.0007	0.0169711
1189	ENST00000273130	MSTRG.23265	DYNC1LI1	3:32525970-32570874	5.11657	12.2927	1.26456	0.0007	0.0169711
1190	ENST00000311350	MSTRG.30599	HERPUD2	7:35632658-35699413	1.47744	7.59487	2.36193	0.0007	0.0169711
1191	ENST00000344575	MSTRG.30862	FZD9	7:73433782-73436120	0.898104	3.96218	2.14134	0.0007	0.0169711
1192	ENST00000370290	MSTRG.1429	TMED5	1:93149741-93369498	5.07285	20.8291	2.03773	0.0007	0.0169711
1193	ENST00000378119	MSTRG.28629	C6orf62	6:24667034-24720836	26.3347	44.9272	0.770621	0.0007	0.0169711
1194	ENST00000425675	MSTRG.17871	ISOC2	19:55452984-55462343	14.7254	27.9617	0.92515	0.0007	0.0169711
1195	ENST00000428771	MSTRG.5	HES4	1:987312-1014541	6.32191	65.2508	3.36756	0.0007	0.0169711
1196	ENST00000429687	MSTRG.9062	PARP2	14:20343047-20357905		4.35666		0.0007	0.0169711
1197	ENST00000442823	MSTRG.27555	EPB41L4A-AS1	5:112142440-112419316	31.7138	79.1908	1.32022	0.0007	0.0169711
1198	ENST00000452236	ENSG00000232040	ZBED9	6:28571629-28616212	0.967831	4.14958	2.10014	0.0007	0.0169711
1199	ENST00000490870	MSTRG.1544	PSMA5	1:109399030-109426427	26.6302	61.1061	1.19825	0.0007	0.0169711
1200	ENST00000569669	MSTRG.33432	BOP1	8:144262101-144291370	15.0669	31.7079	1.07346	0.0007	0.0169711
1201	ENST00000581208	MSTRG.14925	VEZF1	17:57971546-57988760	7.74185	19.3637	1.32261	0.0007	0.0169711
1202	MSTRG.29833.9	MSTRG.29833	-	6:136256626-136289851	3.98334	12.9002	1.69535	0.0007	0.0169711
1203	MSTRG.4853.18	MSTRG.4853	-	11:3000921-3057613	4.08673	10.7166	1.39083	0.0007	0.0169711
1204	MSTRG.8278.5	MSTRG.8278	-	12:123383772-123409358	3.32548	9.05904	1.44579	0.0007	0.0169711
1205	ENST00000222574	MSTRG.31478	HBP1	7:107168960-107578464	13.309	49.6519	1.89944	0.00075	0.0178332
1206	ENST00000234111	MSTRG.18056	ODC1	2:10439967-10448504	6.27742	19.7785	1.65569	0.00075	0.0178332
1207	ENST00000296792	MSTRG.27174	UTP15	5:73552334-73583377	2.21177	9.97151	2.17261	0.00075	0.0178332
1208	ENST00000297151	MSTRG.28135	SLU7	5:160401640-160421711	5.74222	12.1066	1.07612	0.00075	0.0178332
1209	ENST00000309469	MSTRG.16654	ATG4D	19:10543894-10566037	5.01728	13.3751	1.41457	0.00075	0.0178332
1210	ENST00000326764	MSTRG.17850	LENG8	19:54444812-54463711	2.78393	15.1306	2.44227	0.00075	0.0178332
1211	ENST00000327772	MSTRG.7780	NDUFA12	12:94897054-95003770	23.2665	53.825	1.21002	0.00075	0.0178332
1212	ENST00000330398	MSTRG.11959	ATP6V0C	16:2475050-2531422	27.6546	69.4425	1.3283	0.00075	0.0178332
1213	ENST00000335753	MSTRG.4456	SLK	10:103967200-104029233	2.71684	17.5564	2.692	0.00075	0.0178332
1214	ENST00000336735	MSTRG.10032	SEL1L	14:81471548-81533861	18.1992	31.8474	0.807302	0.00075	0.0178332
1215	ENST00000359943	MSTRG.31580	FAM3C	7:121348850-121396364	4.38601	13.0184	1.56957	0.00075	0.0178332
1216	ENST00000367511	MSTRG.2548	FAM129A	1:184790723-184974550	0.19404	16.2596	6.3888	0.00075	0.0178332
1217	ENST00000441080	MSTRG.21512	PFDN4	20:54207846-54228052	253.147	607.145	1.26206	0.00075	0.0178332
1218	ENST00000514213	MSTRG.25730	USO1	4:75724592-75814286	12.0994	26.8308	1.14896	0.00075	0.0178332
1219	ENST00000552695	MSTRG.7964	FICD	12:108515184-108561400	1.67008	10.6944	2.67887	0.00075	0.0178332
1220	ENST00000555607	MSTRG.9381	TOGARAM1	14:44924318-45074431	3.57797	13.3976	1.90476	0.00075	0.0178332
1221	ENST00000561606	MSTRG.26644	AC012640.2	5:10352700-10353601	2.04121	14.7762	2.85579	0.00075	0.0178332
1222	MSTRG.15274.1	MSTRG.15274	-	17:74533369-74533714		9.36891		0.00075	0.0178332
1223	MSTRG.1801.1	MSTRG.1801	-	1:146938274-146996202	3.81181	7.61411	0.998199	0.00075	0.0178332
1224	MSTRG.20114.2	MSTRG.20114	-	2:197486580-197553699	3.42518	110.625	5.01335	0.00075	0.0178332
1225	MSTRG.22104.1	MSTRG.22104	-	21:44012318-44106552	4.0271	10.6433	1.40213	0.00075	0.0178332
1226	MSTRG.22111.4	MSTRG.22111	-	21:43789512-43805293	3.26604	8.31065	1.34742	0.00075	0.0178332
1227	MSTRG.22542.8	MSTRG.22542	-	22:31160182-31207019	3.08912	8.87515	1.52257	0.00075	0.0178332
1228	MSTRG.23782.5	MSTRG.23782	-	3:64004021-64024010	10.2263	130.064	3.66886	0.00075	0.0178332
1229	MSTRG.24173.6	MSTRG.24173	-	3:121663198-121749767	8.13105	24.6925	1.60256	0.00075	0.0178332
1230	MSTRG.33398.2	MSTRG.33398	-	8:144049078-144063965	1.85077	5.42155	1.55058	0.00075	0.0178332
1231	MSTRG.7961.4	MSTRG.7961	-	12:107732865-107761272	1.22971	15.3986	3.64641	0.00075	0.0178332
1232	ENST00000261811	MSTRG.27891	CYSTM1	5:140174641-140303121	2.70059	13.4333	2.31446	0.0008	0.018634
1233	ENST00000292035	MSTRG.34597	MED27	9:131860106-132079908	3.76433	13.7315	1.86703	0.0008	0.018634
1234	ENST00000302631	MSTRG.2151	SCAMP3	1:155255978-155262430	13.3167	29.6352	1.15407	0.0008	0.018634
1235	ENST00000311713	MSTRG.5477	WDR74	11:62832233-62841809	3.08108	24.6081	2.99762	0.0008	0.018634
1236	ENST00000324103	MSTRG.9161	RNF31	14:24143361-24167402	6.26039	19.9007	1.6685	0.0008	0.018634
1237	ENST00000358697	MSTRG.35203	ZXDA	X:57906707-57910820	2.51798	5.15443	1.03354	0.0008	0.018634
1238	ENST00000398104	MSTRG.24264	MGLL	3:127689061-127823250	0.605359	2.95543	2.2875	0.0008	0.018634
1239	ENST00000405385	MSTRG.15720	TGIF1	18:3411607-3459978	2.92734	21.1411	2.85239	0.0008	0.018634
1240	ENST00000408925	MSTRG.29129	C6orf226	6:42890264-42890816	6.89719	22.2317	1.68854	0.0008	0.018634
1241	ENST00000411546	MSTRG.12630	SMG1P5	16:30222936-30336087	5.11624	16.5153	1.69065	0.0008	0.018634
1242	ENST00000461821	MSTRG.24008	ZBTB11	3:101648888-101679217	8.00482	24.0342	1.58615	0.0008	0.018634
1243	ENST00000471652	MSTRG.31780	ZC3HAV1	7:139043519-139109719	1.91768	16.2736	3.0851	0.0008	0.018634
1244	ENST00000525815	MSTRG.6194	SLC35F2	11:107790990-107928293	5.02034	10.1716	1.01869	0.0008	0.018634
1245	ENST00000544052	MSTRG.9209	SCFD1	14:30622111-30822702	14.8202	40.3993	1.44676	0.0008	0.018634
1246	ENST00000545932	MSTRG.7963	ISCU	12:108562581-108569384	1.55395	5.94596	1.93597	0.0008	0.018634
1247	ENST00000623535	MSTRG.34891	CDKL5	X:18425582-18672109	1.30807	2.63263	1.00907	0.0008	0.018634
1248	MSTRG.15321.5	MSTRG.15321	-	17:74950742-74975728	4.30737	14.9995	1.80004	0.0008	0.018634
1249	MSTRG.26403.5	MSTRG.26403	-	4:159103083-159360169	4.35556	8.59962	0.981413	0.0008	0.018634
1250	MSTRG.27969.2	MSTRG.27969	-	5:142770383-143229011	2.59686	19.1372	2.88154	0.0008	0.018634
1251	MSTRG.29334.3	MSTRG.29334	-	6:73368554-73452276	2.25824	27.3529	3.59843	0.0008	0.018634
1252	ENST00000262644	MSTRG.32574	IMPAD1	8:56957932-56993844	20.4838	31.06	0.600572	0.00085	0.0195578
1253	ENST00000284376	MSTRG.1067	CC2D1B	1:52142093-52366193	2.15068	6.26386	1.54226	0.00085	0.0195578
1254	ENST00000311765	ENSG00000172840	PDP2	16:66878588-66895754	2.52491	4.83263	0.936577	0.00085	0.0195578
1255	ENST00000361818	MSTRG.14066	MAP2K3	17:21284671-21315240	9.11553	20.4042	1.16246	0.00085	0.0195578
1256	ENST00000447185	MSTRG.20279	MAP2	2:209424057-209734118	0.71952	4.40554	2.61421	0.00085	0.0195578
1257	ENST00000463836	MSTRG.24768	RPL22L1	3:170864874-170870483	107.62	203.418	0.918496	0.00085	0.0195578
1258	ENST00000469224	MSTRG.23601	ALAS1	3:52198085-52214327	4.66106	14.0302	1.58981	0.00085	0.0195578
1259	ENST00000484977	MSTRG.30195	ZFAND2A	7:1152070-1165267	1.92485	47.6818	4.63062	0.00085	0.0195578
1260	ENST00000530115	MSTRG.5135	HSP90AA2P	11:27888837-27891033	1.9875	8.8046	2.1473	0.00085	0.0195578
1261	MSTRG.14796.1	MSTRG.14796	-	17:49191849-49192122		16.3471		0.00085	0.0195578
1262	MSTRG.28691.1	MSTRG.28691	-	6:27213240-27213453		58.1857		0.00085	0.0195578
1263	MSTRG.7470.3	MSTRG.7470	-	12:57460134-57520517	7.8405	25.1423	1.6811	0.00085	0.0195578
1264	ENST00000260102	MSTRG.32564	MRPL15	8:54135209-54147901	13.8878	31.205	1.16796	0.0009	0.0204056
1265	ENST00000267984	MSTRG.11454	MESDC1	15:81000943-81005788	11.7244	18.284	0.641067	0.0009	0.0204056
1266	ENST00000322275	MSTRG.30467	KLHL7	7:23105757-23177914	4.6602	16.2728	1.804	0.0009	0.0204056
1267	ENST00000332290	MSTRG.30162	C6orf120	6:169702189-169738992	11.1995	23.1764	1.04923	0.0009	0.0204056
1268	ENST00000337491	MSTRG.16450	SIRT6	19:4174108-4182604	3.61802	9.10704	1.33178	0.0009	0.0204056
1269	ENST00000345519	MSTRG.33775	CLTA	9:36190855-36304924	39.7624	63.7314	0.680598	0.0009	0.0204056
1270	ENST00000370902	MSTRG.4356	EXOSC1	10:97436141-97446017	6.32809	21.9158	1.79213	0.0009	0.0204056
1271	ENST00000373279	MSTRG.3971	C10orf35	10:69630250-69633599	4.54045	13.2742	1.54772	0.0009	0.0204056
1272	ENST00000374023	MSTRG.28983	C6orf106	6:34587287-34697470	11.6898	23.3428	0.997733	0.0009	0.0204056
1273	ENST00000423525	MSTRG.23619	TKT	3:53219372-53256052	6.89297	36.7557	2.41477	0.0009	0.0204056
1274	ENST00000485960	MSTRG.7622	TBC1D15	12:71839706-71927248	5.88416	16.8055	1.51403	0.0009	0.0204056
1275	ENST00000509635	MSTRG.25786	ENOPH1	4:82430561-82461091	2.12866	11.346	2.41416	0.0009	0.0204056
1276	ENST00000556529	MSTRG.8100	MAP1LC3B2	12:116548104-116576448	2.57408	28.5352	3.47061	0.0009	0.0204056
1277	ENST00000567300	MSTRG.12846	MT2A	16:56608198-56609497	41.2231	674.472	4.03223	0.0009	0.0204056
1278	ENST00000620204	MSTRG.29835	TNFAIP3	6:137823672-137883312	0.673898	14.36	4.41338	0.0009	0.0204056
1279	MSTRG.22365.2	MSTRG.22365	-	22:22293732-22320092	8.05878	22.7423	1.49674	0.0009	0.0204056
1280	MSTRG.31778.2	MSTRG.31778	-	7:138460333-138589993	11.4955	39.4392	1.77857	0.0009	0.0204056
1281	MSTRG.35479.3	MSTRG.35479	-	X:107825754-107935980	2.33435	9.35557	2.0028	0.0009	0.0204056
1282	MSTRG.431.1	MSTRG.431	-	1:19485868-19486119		20.5142		0.0009	0.0204056
1283	MSTRG.4572.2	MSTRG.4572	-	10:119651369-119677819	7.11382	25.972	1.86826	0.0009	0.0204056
1284	MSTRG.4661.1	MSTRG.4661	-	10:130136398-130184521	2.77195	8.11989	1.55056	0.0009	0.0204056
1285	MSTRG.8356.15	MSTRG.8356	-	12:124911603-124917368	27.8304	195.786	2.81454	0.0009	0.0204056
1286	ENST00000217893	MSTRG.27117	TAF9	5:69350983-69414801	5.41419	49.3453	3.18809	0.00095	0.0212448
1287	ENST00000225964	ENSG00000108821	COL1A1	17:50183288-50201632	2.02555	3.88263	0.938723	0.00095	0.0212448
1288	ENST00000295238	MSTRG.19450	CCNT2	2:134735463-134959342	4.54586	11.9691	1.39669	0.00095	0.0212448
1289	ENST00000296135	MSTRG.23445	LZTFL1	3:45823315-45916042	3.48958	8.21779	1.2357	0.00095	0.0212448
1290	ENST00000301244	MSTRG.17330	SPINT2	19:38244034-38305009	75.6517	152.627	1.01257	0.00095	0.0212448
1291	ENST00000342972	MSTRG.35169	MAGEH1	X:55452104-55453566	4.99706	12.0785	1.27329	0.00095	0.0212448
1292	ENST00000374561	MSTRG.500	ID3	1:23556423-23559794	34.6514	58.5628	0.757072	0.00095	0.0212448
1293	ENST00000451899	MSTRG.32806	OSGIN2	8:89901858-89927888	9.34414	24.0969	1.36672	0.00095	0.0212448
1294	ENST00000492933	MSTRG.23782	PSMD6	3:64004021-64024010	10.7199	171.97	4.0038	0.00095	0.0212448
1295	ENST00000498907	MSTRG.17163	CEBPA	19:33299933-33302564	5.06149	9.49105	0.907005	0.00095	0.0212448
1296	MSTRG.20009.2	MSTRG.20009	-	2:186486155-186509363	2.7504	11.8043	2.10159	0.00095	0.0212448
1297	MSTRG.24176.7	MSTRG.24176	-	3:121769762-121835079	1.92549	9.59083	2.31643	0.00095	0.0212448
1298	MSTRG.33948.10	MSTRG.33948	-	9:83659962-83713378	2.00057	10.2143	2.35211	0.00095	0.0212448
1299	MSTRG.4434.6	MSTRG.4434	-	10:102394109-102402529	5.06212	15.4445	1.60928	0.00095	0.0212448
1300	MSTRG.6466.7	MSTRG.6466	-	11:126202093-126278131	5.0834	22.7318	2.16085	0.00095	0.0212448
1301	ENST00000296543	MSTRG.26257	NAA15	4:139266162-139476609	8.87645	21.5979	1.28284	0.001	0.022142
1302	ENST00000364558	MSTRG.8066	RN7SKP71	12:112160187-112382439	309.95	908.785	1.5519	0.001	0.022142
1303	ENST00000373586	MSTRG.682	EIF3I	1:32209093-32231604	40.6279	71.4345	0.814148	0.001	0.022142
1304	ENST00000591394	MSTRG.16304	RNF126	19:647525-663277	11.7872	34.9858	1.56955	0.001	0.022142
1305	ENST00000602269	MSTRG.17484	IRGQ	19:43543039-43596135	3.70855	12.66	1.77135	0.001	0.022142
1306	MSTRG.16427.6	MSTRG.16427	-	19:3950895-3971123	8.21623	52.37	2.67219	0.001	0.022142
1307	MSTRG.25141.5	MSTRG.25141	-	4:53284-499156	2.84031	34.4354	3.59977	0.001	0.022142
1308	MSTRG.26745.2	MSTRG.26745	-	5:33440695-33469539	6.05811	37.5738	2.63279	0.001	0.022142
1309	MSTRG.35823.5	MSTRG.35823	-	X:154762741-154777689	1.81927	12.7273	2.80649	0.001	0.022142
1310	ENST00000313511	MSTRG.12544	TUFM	16:28842410-28846408	30.6905	48.4435	0.658512	0.00105	0.0231053
1311	ENST00000375249	MSTRG.34112	HABP4	9:96450200-96619830	4.41749	13.2987	1.58998	0.00105	0.0231053
1312	ENST00000425019	MSTRG.19141	MAP4K4	2:101696849-101894689	2.85689	9.54756	1.74069	0.00105	0.0231053
1313	ENST00000529691	MSTRG.6399	ZNF202	11:123724176-123741675	1.22033	5.46625	2.16328	0.00105	0.0231053
1314	ENST00000610403	MSTRG.20858	RRBP1	20:17613677-17682295	12.7581	29.7473	1.22135	0.00105	0.0231053
1315	MSTRG.11638.6	MSTRG.11638	-	15:89243948-89334861	5.12477	11.5319	1.17007	0.00105	0.0231053
1316	MSTRG.12862.6	MSTRG.12862	-	16:56932047-56944863	10.1156	36.8896	1.86663	0.00105	0.0231053
1317	ENST00000210444	MSTRG.34135	NANS	9:98056738-98119212	15.6054	41.7103	1.41835	0.0011	0.0240222
1318	ENST00000222145	ENSG00000105538	RASIP1	19:48720586-48740721	0.32866	3.17117	3.27035	0.0011	0.0240222
1319	ENST00000238477	MSTRG.34144	ALG2	9:99216425-99221956	1.14181	8.79297	2.94502	0.0011	0.0240222
1320	ENST00000282276	MSTRG.20109	MARS2	2:197693105-197786762	7.68476	19.91	1.37342	0.0011	0.0240222
1321	ENST00000296048	MSTRG.24537	GYG1	3:148991340-149027668	18.0186	32.8624	0.866947	0.0011	0.0240222
1322	ENST00000300289	MSTRG.10824	PDIA3	15:43726917-43803043	54.9485	101.455	0.884688	0.0011	0.0240222
1323	ENST00000371474	MSTRG.34755	NSMF	9:137447569-137459334	3.85032	9.86937	1.35798	0.0011	0.0240222
1324	ENST00000375856	MSTRG.8970	IRS2	13:109752697-109808252	12.3711	22.0394	0.833109	0.0011	0.0240222
1325	ENST00000489394	MSTRG.34938	SAT1	X:23783172-23786226	4.46042	211.223	5.56544	0.0011	0.0240222
1326	ENST00000513154	ENSG00000152503	TRIM36	5:115124761-115180546	1.47382	5.85342	1.98972	0.0011	0.0240222
1327	MSTRG.24647.5	MSTRG.24647	-	3:156540139-156555184	2.04649	20.2738	3.3084	0.0011	0.0240222
1328	MSTRG.5916.2	MSTRG.5916	-	11:75803430-76143195	5.23196	11.2972	1.11055	0.0011	0.0240222
1329	ENST00000321757	MSTRG.28145	MAT2B	5:163503113-163519336	4.90156	17.3531	1.82388	0.00115	0.0248717
1330	ENST00000369287	MSTRG.4516	CCDC186	10:114120861-114174220	4.74721	8.75238	0.882595	0.00115	0.0248717
1331	ENST00000374608	MSTRG.494	ZNF436	1:23359447-23371839	1.08118	7.24367	2.74411	0.00115	0.0248717
1332	ENST00000453424	MSTRG.3736	MARCH8	10:45454584-45594906	0.919934	3.06904	1.73819	0.00115	0.0248717
1333	ENST00000473565	MSTRG.20133	CLK1	2:200853008-200864744	4.92358	16.1894	1.71727	0.00115	0.0248717
1334	MSTRG.22496.6	MSTRG.22496	-	22:29259851-29300525	4.94817	14.4385	1.54496	0.00115	0.0248717
1335	MSTRG.23595.1	MSTRG.23595	-	3:51538731-51704323	0.97024	4.43956	2.194	0.00115	0.0248717
1336	MSTRG.33452.1	MSTRG.33452	-	8:144529178-144685862	12.6578	19.6419	0.633912	0.00115	0.0248717
1337	ENST00000270586	MSTRG.13666	PSMB6	17:4796143-4798503	33.1094	56.2781	0.76533	0.0012	0.0257415
1338	ENST00000295802	MSTRG.18921	RETSAT	2:85342087-85391752	4.0718	8.46028	1.05504	0.0012	0.0257415
1339	ENST00000313582	MSTRG.17354	NFKBIB	19:38878554-38908893	2.11677	14.8445	2.81	0.0012	0.0257415
1340	ENST00000341322	MSTRG.22032	BRWD1	21:39184175-39323218	17.9492	78.7074	2.13258	0.0012	0.0257415
1341	ENST00000346213	MSTRG.14521	RAB5C	17:42113107-42155972	14.0795	30.9106	1.1345	0.0012	0.0257415
1342	ENST00000378026	MSTRG.7940	CKAP4	12:106237876-106347015	10.1414	16.9758	0.743228	0.0012	0.0257415
1343	ENST00000477917	MSTRG.20396	DNAJB2	2:219279266-219286900	1.91949	5.22796	1.44553	0.0012	0.0257415
1344	ENST00000574306	MSTRG.13542	MIR22HG	17:1711492-1738599	2.15684	7.88691	1.87054	0.0012	0.0257415
1345	MSTRG.19028.2	MSTRG.19028	-	2:96143165-96145440	1.53414	12.0726	2.97624	0.0012	0.0257415
1346	MSTRG.24628.5	MSTRG.24628	-	3:155813194-155944026	5.69875	42.8627	2.91101	0.0012	0.0257415
1347	MSTRG.26949.8	MSTRG.26949	-	5:60751790-60844389	3.17366	18.388	2.53454	0.0012	0.0257415
1348	MSTRG.28587.5	MSTRG.28587	-	6:17615034-17707344	4.21122	17.5899	2.06244	0.0012	0.0257415
1349	MSTRG.889.3	MSTRG.889	-	1:43164174-43274186	1.06847	9.26392	3.11608	0.0012	0.0257415
1350	ENST00000355683	MSTRG.9251	STRN3	14:30874513-31096450	11.6915	26.6745	1.19	0.00125	0.0266722
1351	ENST00000376588	MSTRG.33938	PSAT1	9:78297142-78330093	8.91084	17.297	0.956886	0.00125	0.0266722
1352	ENST00000503569	MSTRG.25282	WFS1	4:6269848-6303265	0.886272	4.64236	2.38904	0.00125	0.0266722
1353	ENST00000511647	MSTRG.26210	JADE1	4:128809622-129116640	2.59948	9.78589	1.91248	0.00125	0.0266722
1354	MSTRG.16504.8	MSTRG.16504	-	19:5674946-5720572	6.02135	21.7369	1.85199	0.00125	0.0266722
1355	MSTRG.1700.2	MSTRG.1700	-	1:117366279-117528872	7.06813	36.3161	2.36121	0.00125	0.0266722
1356	ENST00000218230	MSTRG.35109	PCSK1N	X:48831093-48835633	33.8841	52.5864	0.634082	0.0013	0.0275449
1357	ENST00000219313	MSTRG.13193	PSMD7	16:74054150-74435254	43.9595	96.0577	1.12773	0.0013	0.0275449
1358	ENST00000277570	MSTRG.3356	PROSER2	10:11823338-11894700	1.55662	5.64302	1.85805	0.0013	0.0275449
1359	ENST00000329759	MSTRG.25034	FAM43A	3:194686543-194689037	0.360009	3.4761	3.27136	0.0013	0.0275449
1360	ENST00000337138	MSTRG.9624	HIF1A	14:61681040-61796428	14.2884	43.9141	1.61984	0.0013	0.0275449
1361	ENST00000338376	MSTRG.10682	RMDN3	15:40735883-40755851	4.62021	9.52996	1.04451	0.0013	0.0275449
1362	ENST00000366675	MSTRG.3040	TAF5L	1:229593110-229626047	2.5568	7.16812	1.48726	0.0013	0.0275449
1363	ENST00000373313	ENSG00000204103	MAFB	20:40685847-40689240	1.2245	3.30137	1.43088	0.0013	0.0275449
1364	ENST00000377199	MSTRG.28746	TRIM27	6:28903001-28923989	11.9553	26.06	1.12418	0.0013	0.0275449
1365	ENST00000544844	MSTRG.5536	TRMT112	11:64305571-64318084	42.1447	85.5424	1.02129	0.0013	0.0275449
1366	ENST00000555028	MSTRG.9884	LIN52	14:74084795-74201235	2.02219	6.39498	1.66102	0.0013	0.0275449
1367	MSTRG.8436.4	MSTRG.8436	-	12:132768908-132956306	3.56412	11.7327	1.71892	0.0013	0.0275449
1368	ENST00000205636	MSTRG.23256	CMTM6	3:32391670-32503408	8.64323	14.869	0.78266	0.00135	0.0283659
1369	ENST00000262375	MSTRG.12108	DNAJA3	16:4425804-4456775	3.30589	11.254	1.76733	0.00135	0.0283659
1370	ENST00000267294	ENSG00000139800	ZIC5	13:99962963-99971909	0.974969	2.65801	1.44692	0.00135	0.0283659
1371	ENST00000285697	MSTRG.12756	C16orf87	16:46703368-46831411	2.39391	9.96237	2.05712	0.00135	0.0283659
1372	ENST00000331738	MSTRG.8268	RSRC2	12:122503457-122527000	3.34726	9.8351	1.55496	0.00135	0.0283659
1373	ENST00000358935	MSTRG.4252	MARCH5	10:92291162-92353964	15.5378	25.368	0.707231	0.00135	0.0283659
1374	ENST00000361189	MSTRG.27524	PJA2	5:109334708-109409994	12.0758	30.5003	1.3367	0.00135	0.0283659
1375	ENST00000368630	MSTRG.2079	CRTC2	1:153947668-153959000	7.85814	17.7282	1.17378	0.00135	0.0283659
1376	ENST00000374088	MSTRG.34285	AKNA	9:114334155-114394405	0.651335	5.17512	2.99012	0.00135	0.0283659
1377	ENST00000395699	MSTRG.30697	PURB	7:44876292-44886393	13.0988	20.091	0.617116	0.00135	0.0283659
1378	ENST00000397410	MSTRG.16875	AKAP8L	19:15353384-15419141	4.98386	27.2605	2.45148	0.00135	0.0283659
1379	ENST00000408901	MSTRG.9125	NGDN	14:23469687-23509862	8.79165	26.1772	1.57411	0.00135	0.0283659
1380	ENST00000415472	MSTRG.31636	RBM28	7:128297684-128343908	4.57058	11.0586	1.27472	0.00135	0.0283659
1381	MSTRG.11810.1	MSTRG.11810	-	16:527716-554636	7.20501	17.9649	1.31811	0.00135	0.0283659
1382	MSTRG.33701.4	MSTRG.33701	-	9:33025210-33039907	2.15593	16.7629	2.95888	0.00135	0.0283659
1383	MSTRG.9388.3	MSTRG.9388	-	14:45084098-45135319	2.14547	13.7261	2.67755	0.00135	0.0283659
1384	ENST00000219548	MSTRG.11835	STUB1	16:680223-684528	26.212	49.3829	0.913784	0.0014	0.0291734
1385	ENST00000254250	MSTRG.32483	THAP1	8:42836673-42843325	4.33741	12.43	1.51892	0.0014	0.0291734
1386	ENST00000258424	MSTRG.19062	COX5B	2:97646039-97648383	68.8253	109.999	0.676476	0.0014	0.0291734
1387	ENST00000260210	MSTRG.6272	BUD13	11:116748169-116772988	1.99687	6.7256	1.75192	0.0014	0.0291734
1388	ENST00000264313	MSTRG.25513	SLAIN2	4:48341321-48426212	3.17136	6.59613	1.05652	0.0014	0.0291734
1389	ENST00000316937	MSTRG.31275	C7orf43	7:100148906-100158715	3.03914	10.33	1.7651	0.0014	0.0291734
1390	ENST00000346249	MSTRG.21702	TPD52L2	20:63865227-63891545	19.9106	38.4755	0.950405	0.0014	0.0291734
1391	ENST00000368954	MSTRG.1924	CERS2	1:150926262-150975534	20.8257	59.5719	1.51626	0.0014	0.0291734
1392	ENST00000370654	MSTRG.1329	RPF1	1:84479258-84497790	5.81029	16.4888	1.5048	0.0014	0.0291734
1393	ENST00000406246	MSTRG.5589	RELA	11:65653595-65663094	10.8881	21.4789	0.98016	0.0014	0.0291734
1394	MSTRG.11800.4	MSTRG.11800	-	16:58058-76355	5.30375	11.8413	1.15874	0.0014	0.0291734
1395	MSTRG.26205.8	MSTRG.26205	-	4:128061267-128222931	3.54823	21.1183	2.57332	0.0014	0.0291734
1396	ENST00000271638	MSTRG.1981	S100A11	1:151994530-152047907	232.796	360.875	0.632428	0.00145	0.0299677
1397	ENST00000304056	MSTRG.30565	KBTBD2	7:32868171-32894131	13.5254	24.9258	0.881973	0.00145	0.0299677
1398	ENST00000334869	MSTRG.10107	LGMN	14:92703806-92748702	8.52357	15.5466	0.867073	0.00145	0.0299677
1399	ENST00000371942	MSTRG.34652	REXO4	9:133376366-133459402	12.7084	23.4924	0.886411	0.00145	0.0299677
1400	ENST00000393818	MSTRG.14545	COASY	17:42536171-42566277	7.20157	16.33	1.18114	0.00145	0.0299677
1401	ENST00000396525	MSTRG.5006	EIF4G2	11:10783312-10809110	26.1544	62.9833	1.26791	0.00145	0.0299677
1402	ENST00000421365	MSTRG.19778	IFIH1	2:162267078-162318703	2.2489	10.2025	2.18164	0.00145	0.0299677
1403	ENST00000478247	MSTRG.24910	DVL3	3:184155387-184173610	9.55105	26.7104	1.48367	0.00145	0.0299677
1404	ENST00000607714	MSTRG.17377	TIMM50	19:39480411-39493785	11.9311	22.7747	0.932701	0.00145	0.0299677
1405	MSTRG.11483.2	MSTRG.11483	-	15:82809627-82836108	0.887331	5.94301	2.74365	0.00145	0.0299677
1406	ENST00000229329	MSTRG.6887	CMAS	12:22046173-22437041	21.3723	35.5899	0.735726	0.0015	0.030749
1407	ENST00000253727	MSTRG.17727	NR1H2	19:50311936-50382982	12.3177	23.1992	0.913346	0.0015	0.030749
1408	ENST00000256443	MSTRG.27080	CDK7	5:69234794-69277430	22.5878	39.4747	0.805383	0.0015	0.030749
1409	ENST00000287912	MSTRG.32027	RBM33	7:155474205-155781485	6.69096	25.9844	1.95736	0.0015	0.030749
1410	ENST00000370112	MSTRG.1464	SLC30A7	1:100896075-100981753	4.33001	7.81594	0.85205	0.0015	0.030749
1411	ENST00000371019	MSTRG.4310	FRAT2	10:97332496-97343203	7.22407	12.1741	0.752931	0.0015	0.030749
1412	ENST00000372969	MSTRG.809	NDUFS5	1:39026317-39040831	9.22989	85.9193	3.2186	0.0015	0.030749
1413	ENST00000439174	MSTRG.15162	GNA13	17:65010714-65056839	18.6786	48.5132	1.37699	0.0015	0.030749
1414	ENST00000529655	MSTRG.5285	ATG13	11:46602860-46674818	1.4745	13.322	3.17551	0.0015	0.030749
1415	ENST00000539921	MSTRG.5501	SNHG1	11:62851987-62855914	32.4877	69.9282	1.10598	0.0015	0.030749
1416	ENST00000578101	MSTRG.13955	FLII	17:18225586-18258916	9.62577	25.8835	1.42706	0.0015	0.030749
1417	ENST00000617501	MSTRG.17930	ZNF274	19:58183028-58213562	3.3517	8.53705	1.34884	0.0015	0.030749
1418	ENST00000625177	MSTRG.21367	RNF114	20:49936335-49953892	15.173	137.148	3.17616	0.0015	0.030749
1419	MSTRG.34132.1	MSTRG.34132	-	9:97633625-97673748	4.36175	12.0491	1.46595	0.0015	0.030749
1420	ENST00000264389	MSTRG.25787	COPS4	4:83034446-83075818	13.4964	25.8269	0.936305	0.00155	0.0315601
1421	ENST00000324913	MSTRG.19256	CHCHD5	2:112584239-112614431	4.36079	31.9522	2.87326	0.00155	0.0315601
1422	ENST00000329214	MSTRG.15568	CCDC137	17:81665035-81673904	2.92503	10.1481	1.79468	0.00155	0.0315601
1423	ENST00000368848	MSTRG.1960	TUFT1	1:151540304-151583583	4.73885	32.8787	2.79454	0.00155	0.0315601
1424	ENST00000439590	MSTRG.15272	RPL38	17:74203581-74213342	89.4311	186.922	1.06359	0.00155	0.0315601
1425	ENST00000484952	MSTRG.23601	ALAS1	3:52198085-52214327	0.716713	8.73724	3.60771	0.00155	0.0315601
1426	MSTRG.15389.2	MSTRG.15389	-	17:76389450-76453206	0.583286	6.70118	3.52214	0.00155	0.0315601
1427	MSTRG.26812.4	MSTRG.26812	-	5:41904187-41921636	1.06245	17.2066	4.0175	0.00155	0.0315601
1428	MSTRG.27681.2	MSTRG.27681	-	5:127517608-127555089	2.1705	14.908	2.77999	0.00155	0.0315601
1429	MSTRG.30285.10	MSTRG.30285	-	7:5190187-5233826	3.6111	8.76013	1.27851	0.00155	0.0315601
1430	ENST00000251412	MSTRG.14552	TUBG2	17:42659304-42667006	1.69308	7.3854	2.12502	0.0016	0.0323929
1431	ENST00000261636	MSTRG.7870	ARL1	12:101393119-101407820	10.4239	19.6383	0.913777	0.0016	0.0323929
1432	ENST00000301011	MSTRG.13431	ZC3H18	16:88570380-88631966	6.06532	12.5065	1.04402	0.0016	0.0323929
1433	ENST00000339950	MSTRG.1182	USP1	1:62436296-62451804	7.78636	14.1278	0.859513	0.0016	0.0323929
1434	ENST00000340990	MSTRG.2697	ADIPOR1	1:202940822-202958572	30.8126	49.3667	0.680016	0.0016	0.0323929
1435	ENST00000391718	MSTRG.17875	ZNF628	19:55475982-55484487	1.08429	3.23122	1.57534	0.0016	0.0323929
1436	ENST00000432729	MSTRG.24828	ZMAT3	3:179017222-179072279	0.845361	5.83527	2.78716	0.0016	0.0323929
1437	ENST00000437201	MSTRG.30861	SBDSP1	7:72829424-72837394	3.41012	24.321	2.83431	0.0016	0.0323929
1438	ENST00000569466	MSTRG.12636	CD2BP2	16:30350765-30355361	4.30167	16.0292	1.89773	0.0016	0.0323929
1439	MSTRG.21697.2	MSTRG.21697	-	20:63540809-63574239	9.74654	16.9086	0.7948	0.0016	0.0323929
1440	MSTRG.25058.2	MSTRG.25058	-	3:194584010-194672477	12.0472	28.248	1.22945	0.0016	0.0323929
1441	ENST00000216259	MSTRG.22755	PMM1	22:41560762-41589890	9.16418	18.4491	1.00947	0.00165	0.0331942
1442	ENST00000308831	MSTRG.5640	RHOD	11:67056817-67072013	10.8385	19.5276	0.849353	0.00165	0.0331942
1443	ENST00000339020	MSTRG.26956	SMIM15	5:61157708-61264929	27.4164	43.4191	0.663288	0.00165	0.0331942
1444	ENST00000508549	MSTRG.26183	HSPA4L	4:127781820-127844040	2.84209	16.6357	2.54926	0.00165	0.0331942
1445	ENST00000607414	MSTRG.10232	AL118558.3	14:101948346-101949425	4.20172	11.4296	1.44372	0.00165	0.0331942
1446	MSTRG.10032.2	MSTRG.10032	-	14:81471548-81533861	2.01472	8.41159	2.0618	0.00165	0.0331942
1447	MSTRG.11903.6	MSTRG.11903	-	16:1997653-2009823	4.77745	14.8609	1.63721	0.00165	0.0331942
1448	MSTRG.17778.16	MSTRG.17778	-	19:52031378-52095765	3.36508	13.0524	1.9556	0.00165	0.0331942
1449	MSTRG.23125.7	MSTRG.23125	-	3:14402575-14556075	6.98349	15.1534	1.11762	0.00165	0.0331942
1450	MSTRG.578.6	MSTRG.578	-	1:26876132-26890297	6.04072	16.5881	1.45735	0.00165	0.0331942
1451	ENST00000298097	MSTRG.9356	FBXO33	14:39397668-39432500	5.2382	9.26356	0.822496	0.0017	0.0340304
1452	ENST00000335791	MSTRG.34463	ST6GALNAC4	9:127907885-127917038	1.65921	8.57922	2.37035	0.0017	0.0340304
1453	ENST00000395698	MSTRG.22950	NCAPH2	22:50508215-50523472	3.45047	10.9755	1.66942	0.0017	0.0340304
1454	ENST00000399443	MSTRG.15930	OSBPL1A	18:24138955-24397880	2.25225	7.2662	1.68983	0.0017	0.0340304
1455	ENST00000452194	MSTRG.29723	HSF2	6:122399545-122433119	3.37823	11.2895	1.74064	0.0017	0.0340304
1456	MSTRG.21896.6	MSTRG.21896	-	21:28928143-28992956	3.98708	9.83969	1.30328	0.0017	0.0340304
1457	ENST00000011619	MSTRG.28559	RANBP9	6:13615326-13711784	7.95861	16.7726	1.07552	0.00175	0.0347553
1458	ENST00000266304	MSTRG.22739	TEF	22:41367332-41399326	6.13973	11.0464	0.847327	0.00175	0.0347553
1459	ENST00000268070	MSTRG.11762	ADAMTS17	15:99970214-100342005	0.464778	1.46314	1.65446	0.00175	0.0347553
1460	ENST00000306869	MSTRG.15610	DCXR	17:82035135-82037732	10.4678	51.5906	2.30115	0.00175	0.0347553
1461	ENST00000315212	MSTRG.18010	RNASEH1	2:3531812-3561745	2.74757	9.97265	1.85982	0.00175	0.0347553
1462	ENST00000397061	MSTRG.17159	NUDT19	19:32691960-32713796	8.10541	13.6862	0.755769	0.00175	0.0347553
1463	ENST00000488803	MSTRG.8152	AC026366.1	12:118149800-118372945	356.398	540.926	0.601943	0.00175	0.0347553
1464	MSTRG.102.5	MSTRG.102	-	1:1512150-1534687	0.760487	3.43018	2.17329	0.00175	0.0347553
1465	MSTRG.21860.1	MSTRG.21860	-	21:15729984-15880069	6.05853	14.6768	1.2765	0.00175	0.0347553
1466	ENST00000220562	MSTRG.32351	EXTL3	8:28600468-28755599	3.57899	6.0679	0.761644	0.0018	0.03555
1467	ENST00000236051	MSTRG.886	EBNA1BP2	1:43164174-43274186	13.7362	26.0051	0.920816	0.0018	0.03555
1468	ENST00000238823	MSTRG.18336	FAM98A	2:33565240-33599382	4.7161	9.87087	1.06558	0.0018	0.03555
1469	ENST00000313468	MSTRG.5719	NDUFS8	11:68030616-68036644	34.4282	57.0878	0.729594	0.0018	0.03555
1470	ENST00000393924	MSTRG.31298	GNB2	7:100673530-100679174	110.764	204.214	0.882589	0.0018	0.03555
1471	ENST00000394723	MSTRG.27925	ANKHD1	5:140401813-140558252	7.20761	51.401	2.8342	0.0018	0.03555
1472	ENST00000619301	MSTRG.16060	C18orf25	18:46173552-46266991	7.28934	12.7715	0.809069	0.0018	0.03555
1473	MSTRG.14809.1	MSTRG.14809	-	17:49494222-49583827	15.1311	99.2701	2.71384	0.0018	0.03555
1474	MSTRG.1716.2	MSTRG.1716	-	1:119619421-119648275	1.9116	9.94817	2.37965	0.0018	0.03555
1475	MSTRG.26917.1	MSTRG.26917	-	5:57170418-57173481	0.616039	5.88377	3.25565	0.0018	0.03555
1476	ENST00000249861	MSTRG.11257	THAP10	15:70829129-71053657	1.42987	6.43235	2.16946	0.00185	0.0363241
1477	ENST00000263253	MSTRG.22730	EP300	22:41091785-41197456	8.19374	13.2645	0.694976	0.00185	0.0363241
1478	ENST00000274496	MSTRG.27973	YIPF5	5:144158158-144170714	10.0699	18.445	0.873185	0.00185	0.0363241
1479	ENST00000304658	MSTRG.12517	XPO6	16:28097978-28211920	14.5196	27.0402	0.897103	0.00185	0.0363241
1480	ENST00000344096	MSTRG.7555	DYRK2	12:67648337-67670919	7.69305	12.6369	0.716015	0.00185	0.0363241
1481	ENST00000538780	MSTRG.7982	FAM222A	12:109714227-109773508	0.811825	2.87338	1.82351	0.00185	0.0363241
1482	ENST00000590208	MSTRG.16120	MBD1	18:50266881-50281774	0.843519	8.44557	3.3237	0.00185	0.0363241
1483	MSTRG.27777.3	MSTRG.27777	-	5:133051961-133106449	2.18809	9.91535	2.17999	0.00185	0.0363241
1484	ENST00000300917	MSTRG.15001	SMG8	17:59155498-59215247	10.6181	22.8062	1.1029	0.0019	0.0370892
1485	ENST00000344099	MSTRG.17028	ZNF14	19:19710470-19733097	7.60677	13.296	0.805638	0.0019	0.0370892
1486	ENST00000476527	MSTRG.23129	RBSN	3:15070072-15099163	1.50705	13.1054	3.12036	0.0019	0.0370892
1487	ENST00000481038	MSTRG.20758	GPCPD1	20:5544403-5611026	3.17373	8.28341	1.38405	0.0019	0.0370892
1488	ENST00000505892	MSTRG.26610	NSUN2	5:6599238-6633291	6.50627	14.9417	1.19944	0.0019	0.0370892
1489	ENST00000581733	MSTRG.13973	TVP23B	17:18744023-18931287	14.6311	43.1647	1.56081	0.0019	0.0370892
1490	ENST00000265986	MSTRG.4254	IDE	10:92451683-92574076	6.07168	11.9	0.970797	0.00195	0.0378941
1491	ENST00000303236	MSTRG.18971	EIF2AK3	2:88538719-88631821	10.9593	18.648	0.766859	0.00195	0.0378941
1492	ENST00000303910	MSTRG.28655	HIST1H2AE	6:26216974-26217483	58.0485	96.1629	0.728221	0.00195	0.0378941
1493	ENST00000371614	MSTRG.1047	KTI12	1:52020130-52090716	3.54607	12.7645	1.84785	0.00195	0.0378941
1494	ENST00000418391	MSTRG.13614	DEF8	16:89947924-89968060	7.46343	24.1901	1.69651	0.00195	0.0378941
1495	ENST00000485405	MSTRG.2300	HSD17B7	1:162790701-162812817	1.21296	7.57903	2.64348	0.00195	0.0378941
1496	ENST00000488010	MSTRG.23858	TMF1	3:68975213-69080408	3.82381	12.7936	1.74234	0.00195	0.0378941
1497	ENST00000611722	MSTRG.4217	IFIT2	10:89213568-89414557	0.632021	9.84355	3.96113	0.00195	0.0378941
1498	ENST00000312033	MSTRG.34285	AKNA	9:114334155-114394405	1.03626	5.43465	2.3908	0.002	0.0387042
1499	ENST00000325551	MSTRG.34213	CTNNAL1	9:108934180-109013529	4.73563	10.9069	1.20362	0.002	0.0387042
1500	ENST00000343325	MSTRG.16747	ZNF791	19:12379188-12640098	8.36467	19.186	1.19767	0.002	0.0387042
1501	ENST00000368407	MSTRG.2112	EFNA1	1:155127459-155134857	4.18089	25.3442	2.59977	0.002	0.0387042
1502	ENST00000496722	MSTRG.22337	UBE2L3	22:21545343-21624034	2.19381	8.15687	1.89458	0.002	0.0387042
1503	ENST00000540759	MSTRG.7425	PIP4K2C	12:57591173-57603418	1.86165	10.9292	2.55354	0.002	0.0387042
1504	MSTRG.20114.4	MSTRG.20114	-	2:197486580-197553699	5.63089	75.0179	3.7358	0.002	0.0387042
1505	MSTRG.22783.3	MSTRG.22783	-	22:42160012-42343616	1.66366	9.65368	2.53672	0.002	0.0387042
1506	MSTRG.30568.1	MSTRG.30568	-	7:32916814-32943176	1.50115	5.51096	1.87623	0.002	0.0387042
1507	ENST00000264434	MSTRG.18775	C2orf42	2:70149879-70248660	3.43673	10.9778	1.67548	0.00205	0.0393946
1508	ENST00000315970	MSTRG.7456	OS9	12:57693954-57721557	9.90361	19.5615	0.981993	0.00205	0.0393946
1509	ENST00000327470	MSTRG.5125	FANCF	11:22622518-22813055	5.2234	8.90945	0.770347	0.00205	0.0393946
1510	ENST00000352171	MSTRG.1079	NRDC	1:51561865-51878937	15.2662	28.9423	0.922837	0.00205	0.0393946
1511	ENST00000394065	MSTRG.5622	KLC2	11:66257293-66268129	2.10262	5.63375	1.4219	0.00205	0.0393946
1512	ENST00000406189	MSTRG.16121	MEX3C	18:51174549-51218304	4.32223	10.0883	1.22283	0.00205	0.0393946
1513	ENST00000423566	MSTRG.11607	AP3S2	15:89830598-89912956	6.50529	23.2148	1.83536	0.00205	0.0393946
1514	ENST00000467568	MSTRG.18708	AC007318.1	2:65205107-65205988	16.4062	32.8764	1.00281	0.00205	0.0393946
1515	ENST00000472396	MSTRG.31688	UBE2H	7:129830731-129952949	10.2874	64.5552	2.64966	0.00205	0.0393946
1516	ENST00000523908	MSTRG.28100	CLINT1	5:157785742-157859175	7.77292	25.0362	1.68749	0.00205	0.0393946
1517	MSTRG.19450.7	MSTRG.19450	-	2:134735463-134959342	2.16941	9.81296	2.17738	0.00205	0.0393946
1518	MSTRG.24918.4	MSTRG.24918	-	3:184230428-184249548	12.5406	24.3946	0.959951	0.00205	0.0393946
1519	ENST00000233615	MSTRG.18840	WBP1	2:74455022-74460891	10.2978	25.6156	1.31468	0.0021	0.0401388
1520	ENST00000255495	MSTRG.35473	MORC4	X:106802679-107000244	4.51089	11.4499	1.34385	0.0021	0.0401388
1521	ENST00000279242	MSTRG.5559	MRPL49	11:65120627-65134533	13.5964	50.3802	1.88963	0.0021	0.0401388
1522	ENST00000281741	MSTRG.9465	TXNDC16	14:52430589-52552522	4.14378	7.93192	0.936724	0.0021	0.0401388
1523	ENST00000290130	MSTRG.21911	MIS18A	21:32268218-32280988	11.2116	20.3314	0.85872	0.0021	0.0401388
1524	ENST00000464316	MSTRG.24655	CCNL1	3:157146507-157160760	18.6331	42.7289	1.19735	0.0021	0.0401388
1525	ENST00000526991	MSTRG.15803	CHMP1B	18:11688955-11909223	27.6924	42.7616	0.626827	0.0021	0.0401388
1526	ENST00000614479	MSTRG.24173	GOLGB1	3:121663198-121749767	7.62289	17.9463	1.23528	0.0021	0.0401388
1527	MSTRG.15908.9	MSTRG.15908	-	18:23452822-23486603	14.5917	30.3691	1.05746	0.0021	0.0401388
1528	ENST00000257857	MSTRG.7367	CD63	12:55725322-55730852	11.201	37.183	1.73101	0.00215	0.040875
1529	ENST00000265393	MSTRG.30515	TAX1BP1	7:27733063-28243917	10.7255	29.449	1.45718	0.00215	0.040875
1530	ENST00000269740	MSTRG.16379	SLC39A3	19:2714566-2740152	3.35626	8.80245	1.39105	0.00215	0.040875
1531	ENST00000336458	MSTRG.13761	EIF5A	17:7306998-7329393	49.2545	99.9967	1.02163	0.00215	0.040875
1532	ENST00000340124	MSTRG.12752	GPT2	16:46884226-46931297	8.14986	15.9521	0.968896	0.00215	0.040875
1533	ENST00000361247	MSTRG.2164	ARHGEF2	1:155946850-156007070	3.36873	11.987	1.83119	0.00215	0.040875
1534	ENST00000367157	MSTRG.2752	NUAK2	1:205302058-205321791	1.87428	3.96757	1.08192	0.00215	0.040875
1535	ENST00000433271	MSTRG.30824	TMEM248	7:66921224-66958551	6.15688	22.256	1.85392	0.00215	0.040875
1536	ENST00000523676	MSTRG.33358	TOP1MT	8:143304383-143359979	1.78336	9.66853	2.43869	0.00215	0.040875
1537	MSTRG.14076.1	MSTRG.14076	-	17:26881238-26885980	1.32266	19.1193	3.85351	0.00215	0.040875
1538	MSTRG.15056.3	MSTRG.15056	-	17:62423866-62450822	3.90593	7.97398	1.02963	0.00215	0.040875
1539	MSTRG.22377.1	MSTRG.22377	-	22:23751115-23752015	0.40292	4.36625	3.43783	0.00215	0.040875
1540	ENST00000314028	MSTRG.15624	CSNK1D	17:82228396-82273731	5.61955	17.8595	1.66816	0.0022	0.0416554
1541	ENST00000367833	MSTRG.2341	TIPRL	1:168178932-168202114	9.27433	17.0466	0.87817	0.0022	0.0416554
1542	MSTRG.22743.4	MSTRG.22743	-	22:41245610-41286251	6.56713	16.8418	1.35871	0.0022	0.0416554
1543	MSTRG.30279.8	MSTRG.30279	-	7:4775621-4794546	1.53636	6.35675	2.04878	0.0022	0.0416554
1544	MSTRG.30353.3	MSTRG.30353	-	7:7552461-7608929	2.68136	16.4733	2.6191	0.0022	0.0416554
1545	ENST00000291568	MSTRG.22109	CSTB	21:43772510-43776445	6.27349	11.9078	0.924572	0.00225	0.0424296
1546	ENST00000359540	MSTRG.22372	BCR	22:23179703-23318037	13.9637	22.3652	0.679572	0.00225	0.0424296
1547	ENST00000380272	MSTRG.28458	FAM50B	6:3831932-3855737	9.26138	16.4383	0.827766	0.00225	0.0424296
1548	ENST00000602404	MSTRG.22788	NDUFA6	22:42085524-42139927	25.8581	46.5633	0.848573	0.00225	0.0424296
1549	MSTRG.34463.2	MSTRG.34463	-	9:127907885-127917038	1.95488	9.86542	2.3353	0.00225	0.0424296
1550	ENST00000306917	MSTRG.11218	FEM1B	15:68267791-68295865	20.9142	32.0414	0.615456	0.0023	0.0431707
1551	ENST00000522520	MSTRG.32769	ZFAND1	8:81701333-81759515	11.0062	36.349	1.7236	0.0023	0.0431707
1552	ENST00000529196	MSTRG.6457	STT3A	11:125569215-125681123	17.5833	36.5008	1.05372	0.0023	0.0431707
1553	MSTRG.27856.4	MSTRG.27856	-	5:138554881-138575444	7.66749	29.2407	1.93115	0.0023	0.0431707
1554	MSTRG.9514.1	MSTRG.9514	-	14:54566099-54793315	1.23936	4.27394	1.78597	0.0023	0.0431707
1555	ENST00000216832	MSTRG.9354	PNN	14:39174884-39183218	37.6806	57.4351	0.60811	0.00235	0.0438643
1556	ENST00000316757	MSTRG.16422	APBA3	19:3750818-3761699	1.59608	7.85887	2.29979	0.00235	0.0438643
1557	ENST00000339397	MSTRG.27641	SRFBP1	5:121961960-122078360	6.71722	12.8307	0.933661	0.00235	0.0438643
1558	ENST00000340553	MSTRG.18521	FOXN2	2:48314636-48379294	5.83474	10.944	0.907401	0.00235	0.0438643
1559	ENST00000359979	MSTRG.4166	CCSER2	10:84328585-84518521	2.52682	14.1917	2.48965	0.00235	0.0438643
1560	ENST00000392273	MSTRG.29971	LATS1	6:149658152-149718888	1.33374	17.061	3.67715	0.00235	0.0438643
1561	ENST00000416957	MSTRG.24800	FNDC3B	3:172039627-172401665	5.22805	20.6361	1.98083	0.00235	0.0438643
1562	ENST00000507773	MSTRG.14831	SLC35B1	17:49700942-49836454	6.02097	46.0136	2.93399	0.00235	0.0438643
1563	MSTRG.10385.1	MSTRG.10385	-	15:22494668-22590815	2.30898	4.8641	1.07491	0.00235	0.0438643
1564	MSTRG.13357.12	MSTRG.13357	-	16:84145286-84187070	3.8018	9.53869	1.32711	0.00235	0.0438643
1565	ENST00000266025	MSTRG.23566	TMEM115	3:50347329-50504244	6.67294	11.9514	0.840789	0.0024	0.0446323
1566	ENST00000303251	MSTRG.28306	RAB24	5:177301197-177312757	7.9272	31.8848	2.00798	0.0024	0.0446323
1567	MSTRG.13205.2	MSTRG.13205	-	16:75226073-75268053	6.12833	12.2736	1.00199	0.0024	0.0446323
1568	MSTRG.20114.12	MSTRG.20114	-	2:197486580-197553699	5.1591	153.251	4.89263	0.0024	0.0446323
1569	ENST00000008527	MSTRG.7950	CRY1	12:106991363-107123314	2.25052	10.6683	2.245	0.00245	0.0453531
1570	ENST00000263245	MSTRG.22818	ARFGAP3	22:42796501-43015145	8.83469	24.3731	1.46404	0.00245	0.0453531
1571	ENST00000373408	MSTRG.29056	CCDC167	6:37482919-37499922	7.16612	26.6693	1.89592	0.00245	0.0453531
1572	ENST00000463181	MSTRG.30501	HNRNPA2B1	7:26189926-26213356	25.7852	54.1794	1.0712	0.00245	0.0453531
1573	MSTRG.13424.16	MSTRG.13424	-	16:87949222-88077318	2.37859	6.30116	1.40551	0.00245	0.0453531
1574	MSTRG.21282.5	MSTRG.21282	-	20:44910061-44960486	12.3519	28.3768	1.19998	0.00245	0.0453531
1575	MSTRG.28275.3	MSTRG.28275	-	5:176447627-176510074	1.31919	12.5723	3.25252	0.00245	0.0453531
1576	ENST00000230990	MSTRG.27883	HBEGF	5:140332842-140346631	0.655107	6.05785	3.209	0.0025	0.0460113
1577	ENST00000325421	MSTRG.17870	ZNF579	19:55576769-55580845	9.20554	14.0943	0.614538	0.0025	0.0460113
1578	ENST00000373247	MSTRG.34467	FPGS	9:127794596-127814327	7.71027	16.1448	1.06622	0.0025	0.0460113
1579	ENST00000381679	MSTRG.21999	SON	21:33503930-33977691	11.8155	32.3247	1.45196	0.0025	0.0460113
1580	ENST00000393000	MSTRG.24479	RNF7	3:141738203-141747560	12.358	31.7162	1.35977	0.0025	0.0460113
1581	ENST00000397760	MSTRG.32276	PDLIM2	8:22578278-22604150	5.81216	12.6255	1.1192	0.0025	0.0460113
1582	ENST00000404251	MSTRG.30863	BAZ1B	7:73440397-73522278	8.96705	18.5968	1.05235	0.0025	0.0460113
1583	ENST00000512737	MSTRG.14877	NME2	17:51153535-51171747	156.14	278.237	0.833477	0.0025	0.0460113
1584	ENST00000610704	MSTRG.31904	ZNF282	7:149195484-149226248	12.594	19.3924	0.622756	0.0025	0.0460113
1585	MSTRG.26510.4	MSTRG.26510	-	4:184627695-184649509	2.75682	12.7436	2.2087	0.0025	0.0460113
1586	MSTRG.3012.1	MSTRG.3012	-	1:228458106-228461874	3.51276	9.60834	1.45168	0.0025	0.0460113
1587	MSTRG.34144.3	MSTRG.34144	-	9:99216425-99221956	1.24229	11.0761	3.15638	0.0025	0.0460113
1588	ENST00000227868	MSTRG.5195	PDHX	11:34853093-35020591	12.9491	21.633	0.740386	0.00255	0.0467608
1589	ENST00000288502	MSTRG.34279	TMEM268	9:114611205-114646422	2.11515	7.17977	1.76318	0.00255	0.0467608
1590	ENST00000341255	MSTRG.22824	RTL6	22:44492571-44498298	8.63389	13.2119	0.61376	0.00255	0.0467608
1591	ENST00000372371	MSTRG.4131	POLR3A	10:77969250-78029545	8.73667	13.4318	0.620494	0.00255	0.0467608
1592	ENST00000556224	MSTRG.9260	HECTD1	14:31100111-31207804	4.24539	24.7789	2.54515	0.00255	0.0467608
1593	ENST00000586558	MSTRG.16839	DDX39A	19:14408818-14419383	2.62276	16.799	2.67922	0.00255	0.0467608
1594	ENST00000244230	MSTRG.18780	MPHOSPH10	2:71130313-71150101	7.19056	13.2791	0.884977	0.0026	0.0473762
1595	ENST00000265643	MSTRG.5729	GAL	11:68683778-68691175	3.79072	10.8894	1.52238	0.0026	0.0473762
1596	ENST00000283629	MSTRG.23306	UBP1	3:33277024-33441371	11.7135	19.8053	0.757712	0.0026	0.0473762
1597	ENST00000292530	MSTRG.16835	ZNF333	19:14619116-14778541	1.20537	3.99311	1.72804	0.0026	0.0473762
1598	ENST00000361574	MSTRG.16328	R3HDM4	19:896502-913245	14.1571	24.0517	0.764611	0.0026	0.0473762
1599	ENST00000438607	MSTRG.23482	TMA7	3:48432163-48446656	23.5995	69.2129	1.55228	0.0026	0.0473762
1600	ENST00000572221	MSTRG.12998	EDC4	16:67873022-67888855	3.24833	7.45443	1.1984	0.0026	0.0473762
1601	ENST00000583693	MSTRG.15595	ASPSCR1	17:81976806-82017406	2.99791	6.9831	1.21991	0.0026	0.0473762
1602	ENST00000585202	MSTRG.15428	SRSF2	17:76726829-76781449	3.4508	34.6786	3.32904	0.0026	0.0473762
1603	ENST00000624691	MSTRG.21762	CBSL	21:6444029-6468040	1.01334	4.00649	1.98323	0.0026	0.0473762
1604	MSTRG.31771.3	MSTRG.31771	-	7:137874978-138002067	1.07558	8.94304	3.05566	0.0026	0.0473762
1605	ENST00000332687	MSTRG.35310	RLIM	X:74585216-74614617	20.9624	31.9515	0.608082	0.00265	0.0481713
1606	ENST00000381482	MSTRG.20697	STK35	20:2101610-2177038	6.02004	9.19496	0.611069	0.00265	0.0481713
1607	ENST00000553300	MSTRG.9079	HNRNPC	14:21209135-21269494	13.0864	66.112	2.33685	0.00265	0.0481713
1608	MSTRG.23047.5	MSTRG.23047	-	3:10141007-10153827	2.61901	20.6355	2.97804	0.00265	0.0481713
1609	ENST00000293195	MSTRG.15320	FDXR	17:74862496-74873031	10.5315	17.7042	0.749379	0.0027	0.0489772
1610	ENST00000374902	MSTRG.34155	TEX10	9:100302076-100352939	11.3622	21.4915	0.919525	0.0027	0.0489772
1611	ENST00000388968	MSTRG.20114	HSPD1	2:197486580-197553699	23.1322	102.118	2.14227	0.0027	0.0489772
1612	MSTRG.17385.1	MSTRG.17385	-	19:40191478-40215575	2.59121	6.96541	1.42658	0.0027	0.0489772
1613	ENST00000379378	MSTRG.12970	E2F4	16:67192168-67198918	12.1344	21.1996	0.804933	0.00275	0.0496608
1614	ENST00000415009	MSTRG.30306	FBXL18	7:5431334-5513798	4.1974	10.8233	1.36657	0.00275	0.0496608
1615	ENST00000448097	MSTRG.13770	KDM6B	17:7834225-7854796	10.4312	18.5483	0.830375	0.00275	0.0496608
1616	ENST00000493514	MSTRG.1337	C1orf52	1:85249952-85259672	4.6215	30.8697	2.73976	0.00275	0.0496608
1617	MSTRG.28713.1	MSTRG.28713	-	6:27824107-27831527	2.63293	26.2605	3.31815	0.00275	0.0496608
1618	MSTRG.31780.6	MSTRG.31780	-	7:139043519-139109719	0.920978	9.37933	3.34825	0.00275	0.0496608
